# Supplementary material for: Transcriptome characterization and polymorphism detection between subspecies of big sagebrush (Artemisia tridentata)
Source: BMC Genomics. 2011 Jul 18;12:370. doi: 10.1186/1471-2164-12-370 (PMC3150299; doi:10.1186/1471-2164-12-370)
Supplement: Additional file 2 — The distribution and sequences of putative sagebrush homologs of enzymes involved in terpenoid and coumarin synthesis pathways. The data consists of contigs of each subspecies annotated as terpenoid and coumarin pathway enzymes, as well as the contigs that resulted from combined assembly. The nucleotide sequences of the putative genes (contigs from the combined assembly) have also been included in the file. [file 1471-2164-12-370-S2.XLSX]

## Sheet: Sheet1
	Enzymes	No. of hits (ssp. tridentata)	No. of hits (ssp. vaseyana)	No. of hits (ssp. combined)
MEP pathway	1-deoxy-D-xylulose 5-phosphate synthase (DXS)	51	100	111
	1-deoxy-D-xylulose-5-phosphate reductoisomerase (DXP)	83	118	64
	2-C-methyl-D-erythritol 2,4-cyclodiphosphate synthase (MCT)	22	22	22
	4-diphosphocytidyl-2-C-methyl-D-erythritol kinase (CMK)	63	126	168
	2-C-methyl-D-erythritol 2,4-cyclodiphosphate synthase (MCS)	22	22	16
	1-hydroxy-2-methyl-2-(E)-butenyl 4-diphosphate synthase (HDS)	0	0	0
	1-hydroxy-2-methyl-2-(E)-butenyl 4-diphosphate reductase (HDR)	20	12	24
	isopentenyl diphosphate/ dimethylallyl diphosphate isomerase (IDI, also involved in MVA pathway)	36	20	36
	isopentenyl diphosphate/ dimethylallyl diphosphate synthase (IDS)	0	0	0
MVA pathway	acetoacetyl-coenzyme A thiolase (AACT)	39	21	27
	3-hydroxy-methylglutaryl coenzyme A synthase (HMGS)	0	0	0
	3-hydroxy-methylglutaryl coenzyme A reductase (HMGR)	0	0	0
	Mevalonate kinase (MK)	0	50	10
	phosphomevalonate kinase (PMK)	0	0	15
	mevalonate disphosphate decarboxylase (MDC)	20	0	20
Coumarin biosynthesis pathway	phenylalanine ammonia lyase	29	45	48
	cinnamate 4-hydroxylase	28	70	260
	4-coumarate CoA ligase	322	215	255
