# Supplementary material for: Transcriptome characterization and polymorphism detection between subspecies of big sagebrush (Artemisia tridentata)
Source: BMC Genomics. 2011 Jul 18;12:370. doi: 10.1186/1471-2164-12-370 (PMC3150299; doi:10.1186/1471-2164-12-370)
Supplement: Additional file 3 — A list of contigs containing discriminatory SNPs between ssp. tridentata and ssp. vaseyana including contig name, SNP position, base for each subspecie, read count per base, flagged contigs with >13 SNPs, and SNPs that were found to be heterogeneous when the parameter of homogeneity was raised to 99%. [file 1471-2164-12-370-S3.XLSX]

## Sheet: basin_mtn.true
Contig	Base position	Subspecies 1 (base)	Subspecies 2 (base)	Base 1/read count	Base 2/read count	Contigs with >13 SNPs	SNPs that were heterogeneous in subsequent analysis are indicated by '0'
Contig_1	876	tridentata (T)	vaseyana (C)	T/10	C/7	0	1
Contig_1	1167	tridentata (T)	vaseyana (C)	C/12	T/3	0	0
Contig_1	1254	vaseyana (T)	tridentata (C)	C/5	T/3	0	1	tridentata = ssp. tridentata
Contig_4	215	vaseyana (C)	tridentata (G)	C/7	G/2	0	1	vaseyana = ssp. vaseyana
Contig_7	2169	tridentata (A)	vaseyana (G)	A/14	G/6	0	1				0
Contig_7	2220	vaseyana (A)	tridentata (G)	G/15	A/4	0	0
Contig_7	2229	tridentata (A)	vaseyana (C)	A/15	C/4	0	0
Contig_11	457	vaseyana (T)	tridentata (C)	T/10	C/3	0	1
Contig_14	373	vaseyana (A)	tridentata (T)	A/11	T/8	0	1
Contig_15	322	tridentata (T)	vaseyana (G)	T/13	G/11	0	1
Contig_16	1327	tridentata (T)	vaseyana (C)	T/13	C/7	0	1
Contig_17	2235	vaseyana (A)	tridentata (G)	A/25	G/23	0	1
Contig_19	224	tridentata (T)	vaseyana (C)	T/12	C/7	0	1
Contig_19	230	tridentata (T)	vaseyana (C)	T/12	C/7	0	1
Contig_19	231	vaseyana (A)	tridentata (G)	G/12	A/7	0	1
Contig_19	851	tridentata (C)	vaseyana (G)	G/16	C/11	0	1
Contig_21	157	vaseyana (A)	tridentata (G)	G/11	A/3	0	0
Contig_24	900	tridentata (T)	vaseyana (C)	C/7	T/3	0	1
Contig_24	915	vaseyana (A)	tridentata (T)	A/6	T/4	0	1
Contig_24	1136	vaseyana (T)	tridentata (C)	C/6	T/5	0	1
Contig_24	1169	vaseyana (T)	tridentata (C)	C/7	T/6	0	1
Contig_25	73	vaseyana (T)	tridentata (C)	T/7	C/2	0	1
Contig_25	74	tridentata (A)	vaseyana (G)	G/7	A/2	0	1
Contig_33	339	tridentata (A)	vaseyana (G)	G/9	A/5	0	1
Contig_36	1489	tridentata (A)	vaseyana (G)	G/6	A/3	0	1
Contig_37	75	vaseyana (T)	tridentata (G)	T/8	G/2	0	1
Contig_37	77	tridentata (C)	vaseyana (G)	G/8	C/2	0	1
Contig_37	216	vaseyana (A)	tridentata (G)	A/10	G/3	0	1
Contig_38	1656	vaseyana (A)	tridentata (G)	G/20	A/6	0	1
Contig_39	248	vaseyana (A)	tridentata (G)	G/8	A/5	0	1
Contig_39	322	vaseyana (T)	tridentata (C)	C/11	T/6	0	1
Contig_39	1149	tridentata (T)	vaseyana (C)	C/6	T/2	0	1
Contig_43	2203	vaseyana (T)	tridentata (C)	C/18	T/10	0	1
Contig_45	1203	tridentata (A)	vaseyana (G)	A/28	G/19	0	1
Contig_45	1363	tridentata (A)	vaseyana (G)	G/33	A/33	0	1
Contig_45	1440	vaseyana (A)	tridentata (T)	T/32	A/31	0	1
Contig_49	659	tridentata (A)	vaseyana (G)	G/15	A/5	0	1
Contig_50	185	vaseyana (A)	tridentata (G)	A/5	G/4	0	1
Contig_51	242	tridentata (T)	vaseyana (C)	T/7	C/3	0	1
Contig_56	198	vaseyana (T)	tridentata (C)	C/17	T/8	0	1
Contig_66	136	vaseyana (T)	tridentata (C)	T/6	C/2	0	1
Contig_66	152	tridentata (A)	vaseyana (G)	G/6	A/2	0	1
Contig_66	1110	tridentata (T)	vaseyana (C)	C/11	T/3	0	1
Contig_66	1147	tridentata (A)	vaseyana (G)	G/10	A/3	0	1
Contig_68	86	vaseyana (T)	tridentata (C)	C/5	T/5	0	1
Contig_68	119	tridentata (A)	vaseyana (T)	T/5	A/5	0	1
Contig_68	488	vaseyana (A)	tridentata (G)	G/7	A/6	0	1
Contig_69	59	vaseyana (A)	tridentata (G)	G/6	A/2	0	1
Contig_69	939	vaseyana (T)	tridentata (C)	T/6	C/3	0	1
Contig_71	1183	tridentata (A)	vaseyana (G)	G/12	A/3	0	1
Contig_72	1115	tridentata (A)	vaseyana (T)	A/8	T/5	0	1
Contig_74	211	tridentata (T)	vaseyana (C)	T/6	C/3	0	1
Contig_74	479	vaseyana (T)	tridentata (C)	C/5	T/5	0	1
Contig_83	199	vaseyana (A)	tridentata (G)	A/18	G/8	0	1
Contig_83	393	vaseyana (A)	tridentata (C)	A/33	C/16	0	1
Contig_83	3044	tridentata (A)	vaseyana (C)	C/7	A/5	0	1
Contig_84	765	tridentata (A)	vaseyana (G)	A/12	G/5	0	1
Contig_86	493	vaseyana (A)	tridentata (G)	G/19	A/11	0	1
Contig_91	265	vaseyana (T)	tridentata (G)	G/11	T/4	0	0
Contig_91	744	vaseyana (T)	tridentata (C)	C/10	T/3	0	0
Contig_93	160	tridentata (A)	vaseyana (T)	A/35	T/19	0	1
Contig_96	116	tridentata (A)	vaseyana (G)	G/10	A/4	0	1
Contig_96	118	tridentata (A)	vaseyana (C)	C/10	A/4	0	1
Contig_96	147	tridentata (T)	vaseyana (C)	C/11	T/4	0	1
Contig_97	756	tridentata (A)	vaseyana (T)	T/6	A/4	0	1
Contig_98	380	vaseyana (T)	tridentata (C)	T/6	C/5	0	1
Contig_98	3263	tridentata (C)	vaseyana (G)	G/15	C/8	0	1
Contig_98	3283	tridentata (T)	vaseyana (C)	C/15	T/8	0	1
Contig_98	3789	tridentata (A)	vaseyana (T)	T/13	A/11	0	0
Contig_98	3940	tridentata (A)	vaseyana (C)	A/14	C/5	0	1
Contig_98	4176	vaseyana (A)	tridentata (T)	T/26	A/11	0	1
Contig_98	4260	vaseyana (T)	tridentata (G)	G/22	T/11	0	1
Contig_98	4473	tridentata (T)	vaseyana (C)	T/21	C/16	0	1
Contig_98	4511	vaseyana (T)	tridentata (C)	C/19	T/17	0	1
Contig_100	68	vaseyana (A)	tridentata (T)	T/7	A/2	0	1
Contig_100	206	tridentata (T)	vaseyana (C)	T/7	C/3	0	1
Contig_105	47	vaseyana (T)	tridentata (C)	C/7	T/2	1	1
Contig_105	95	vaseyana (A)	tridentata (C)	C/11	A/3	1	1
Contig_105	96	tridentata (A)	vaseyana (T)	A/11	T/3	1	1
Contig_105	103	vaseyana (T)	tridentata (C)	C/11	T/3	1	1
Contig_105	147	vaseyana (C)	tridentata (G)	G/12	C/3	1	1
Contig_105	148	vaseyana (T)	tridentata (C)	C/12	T/3	1	1
Contig_105	149	vaseyana (T)	tridentata (G)	G/12	T/3	1	1
Contig_105	150	vaseyana (T)	tridentata (C)	C/12	T/3	1	1
Contig_105	158	tridentata (A)	vaseyana (T)	A/12	T/3	1	1
Contig_105	196	vaseyana (A)	tridentata (T)	T/12	A/3	1	1
Contig_105	198	vaseyana (A)	tridentata (G)	G/12	A/3	1	1
Contig_105	200	tridentata (A)	vaseyana (C)	A/12	C/3	1	1
Contig_105	211	vaseyana (A)	tridentata (G)	G/12	A/3	1	1
Contig_105	232	tridentata (A)	vaseyana (T)	A/12	T/3	1	1
Contig_105	386	vaseyana (A)	tridentata (G)	G/11	A/3	1	1
Contig_105	393	vaseyana (C)	tridentata (G)	G/11	C/3	1	1
Contig_105	403	vaseyana (C)	tridentata (G)	G/12	C/3	1	1
Contig_105	408	tridentata (A)	vaseyana (C)	A/12	C/3	1	1
Contig_105	409	vaseyana (A)	tridentata (G)	G/12	A/3	1	1
Contig_106	297	vaseyana (T)	tridentata (C)	C/14	T/13	0	1
Contig_106	365	vaseyana (A)	tridentata (T)	A/14	T/13	0	1
Contig_106	677	tridentata (T)	vaseyana (C)	T/14	C/4	0	1
Contig_106	923	tridentata (A)	vaseyana (G)	A/14	G/13	0	1
Contig_115	333	vaseyana (A)	tridentata (G)	A/9	G/6	0	1
Contig_115	405	vaseyana (T)	tridentata (C)	T/8	C/7	0	1
Contig_115	653	tridentata (T)	vaseyana (C)	T/14	C/4	0	1
Contig_115	1411	tridentata (T)	vaseyana (C)	C/11	T/8	0	1
Contig_115	1476	vaseyana (C)	tridentata (G)	G/10	C/10	0	1
Contig_116	718	vaseyana (A)	tridentata (G)	G/6	A/3	0	1
Contig_116	1197	tridentata (A)	vaseyana (G)	G/18	A/10	0	1
Contig_117	1123	tridentata (A)	vaseyana (G)	G/7	A/2	0	1
Contig_118	292	tridentata (T)	vaseyana (C)	T/8	C/2	0	1
Contig_118	714	vaseyana (A)	tridentata (G)	A/8	G/5	0	1
Contig_118	1032	vaseyana (A)	tridentata (G)	A/10	G/7	0	1
Contig_118	1513	vaseyana (A)	tridentata (C)	A/6	C/3	0	1
Contig_120	193	vaseyana (T)	tridentata (C)	C/6	T/3	0	1
Contig_120	210	vaseyana (C)	tridentata (G)	G/7	C/3	0	1
Contig_120	356	vaseyana (A)	tridentata (G)	A/10	G/7	0	1
Contig_121	1118	tridentata (A)	vaseyana (G)	G/16	A/4	0	0
Contig_122	738	vaseyana (A)	tridentata (G)	G/7	A/4	0	1
Contig_122	767	vaseyana (T)	tridentata (C)	C/6	T/4	0	1
Contig_122	769	vaseyana (C)	tridentata (G)	G/6	C/4	0	1
Contig_129	966	tridentata (C)	vaseyana (G)	G/7	C/3	0	1
Contig_132	297	tridentata (T)	vaseyana (C)	C/5	T/4	0	1
Contig_139	523	vaseyana (C)	tridentata (G)	C/6	G/3	0	1
Contig_139	976	vaseyana (A)	tridentata (G)	A/8	G/7	0	1
Contig_139	1012	vaseyana (T)	tridentata (G)	G/7	T/5	0	1
Contig_141	383	vaseyana (A)	tridentata (C)	A/13	C/5	0	0
Contig_141	872	vaseyana (T)	tridentata (C)	C/8	T/2	0	1
Contig_141	890	tridentata (C)	vaseyana (G)	C/8	G/2	0	1
Contig_144	986	vaseyana (C)	tridentata (G)	G/4	C/4	0	1
Contig_147	718	vaseyana (T)	tridentata (C)	T/7	C/2	0	1
Contig_150	63	vaseyana (T)	tridentata (C)	T/6	C/5	0	1
Contig_150	1026	tridentata (T)	vaseyana (C)	C/13	T/6	0	1
Contig_150	1259	tridentata (T)	vaseyana (C)	C/12	T/7	0	1
Contig_152	1219	tridentata (T)	vaseyana (G)	T/11	G/3	0	1
Contig_154	683	tridentata (T)	vaseyana (G)	T/27	G/16	0	1
Contig_154	1114	tridentata (T)	vaseyana (C)	T/11	C/6	0	1
Contig_154	1718	tridentata (T)	vaseyana (C)	C/6	T/4	0	1
Contig_157	957	tridentata (A)	vaseyana (G)	G/10	A/7	0	1
Contig_157	1063	tridentata (A)	vaseyana (C)	C/10	A/4	0	1
Contig_157	1122	vaseyana (T)	tridentata (C)	T/9	C/4	0	1
Contig_158	175	tridentata (T)	vaseyana (C)	T/12	C/3	0	0
Contig_161	1024	tridentata (T)	vaseyana (G)	T/11	G/4	0	0
Contig_165	542	tridentata (T)	vaseyana (G)	G/11	T/3	0	1
Contig_165	622	vaseyana (A)	tridentata (G)	A/11	G/3	0	1
Contig_165	666	tridentata (A)	vaseyana (G)	G/10	A/3	0	1
Contig_169	740	tridentata (A)	vaseyana (G)	A/5	G/3	0	1
Contig_170	544	vaseyana (A)	tridentata (T)	A/6	T/4	0	1
Contig_170	694	vaseyana (A)	tridentata (T)	A/11	T/3	0	1
Contig_171	946	vaseyana (T)	tridentata (C)	C/6	T/4	0	1
Contig_172	321	tridentata (T)	vaseyana (C)	T/37	C/18	0	1
Contig_174	637	vaseyana (A)	tridentata (C)	A/7	C/4	0	1
Contig_174	894	tridentata (T)	vaseyana (C)	C/7	T/2	0	1
Contig_178	619	tridentata (T)	vaseyana (C)	T/7	C/4	0	1
Contig_182	708	tridentata (A)	vaseyana (T)	A/6	T/2	0	1
Contig_182	2244	vaseyana (T)	tridentata (C)	T/8	C/6	0	1
Contig_182	2250	tridentata (T)	vaseyana (C)	C/8	T/6	0	1
Contig_185	96	vaseyana (T)	tridentata (C)	C/12	T/4	0	1
Contig_185	148	vaseyana (A)	tridentata (G)	G/14	A/4	0	1
Contig_185	268	vaseyana (A)	tridentata (G)	G/25	A/7	0	1
Contig_185	468	vaseyana (T)	tridentata (C)	C/40	T/16	0	1
Contig_185	677	vaseyana (A)	tridentata (G)	G/31	A/13	0	1
Contig_185	1150	vaseyana (T)	tridentata (C)	C/6	T/3	0	1
Contig_185	1187	vaseyana (T)	tridentata (C)	C/6	T/3	0	1
Contig_185	1192	vaseyana (T)	tridentata (C)	C/6	T/3	0	1
Contig_186	336	tridentata (T)	vaseyana (G)	G/13	T/5	0	1
Contig_191	931	tridentata (A)	vaseyana (G)	G/5	A/5	0	1
Contig_192	226	tridentata (T)	vaseyana (C)	C/11	T/3	0	0
Contig_194	240	vaseyana (A)	tridentata (C)	A/7	C/4	0	1
Contig_196	745	vaseyana (A)	tridentata (C)	A/6	C/3	0	1
Contig_197	225	vaseyana (T)	tridentata (G)	G/9	T/4	0	1
Contig_197	972	vaseyana (T)	tridentata (C)	C/16	T/15	0	1
Contig_197	1451	vaseyana (A)	tridentata (G)	G/27	A/15	0	1
Contig_197	1786	vaseyana (A)	tridentata (T)	A/7	T/6	0	1
Contig_198	451	vaseyana (T)	tridentata (C)	T/9	C/3	0	1
Contig_200	161	vaseyana (A)	tridentata (G)	A/7	G/5	0	1
Contig_200	188	vaseyana (A)	tridentata (T)	A/6	T/5	0	1
Contig_200	297	tridentata (A)	vaseyana (G)	G/8	A/5	0	1
Contig_200	710	tridentata (T)	vaseyana (C)	C/10	T/3	0	1
Contig_200	786	vaseyana (A)	tridentata (G)	A/8	G/2	0	1
Contig_206	324	tridentata (T)	vaseyana (C)	T/17	C/11	0	1
Contig_216	93	tridentata (A)	vaseyana (C)	A/7	C/2	0	1
Contig_216	110	vaseyana (A)	tridentata (C)	C/7	A/2	0	1
Contig_216	539	vaseyana (T)	tridentata (G)	G/14	T/12	0	1
Contig_216	542	tridentata (C)	vaseyana (G)	C/14	G/12	0	1
Contig_216	572	tridentata (T)	vaseyana (C)	T/15	C/13	0	1
Contig_216	635	tridentata (T)	vaseyana (G)	T/17	G/12	0	1
Contig_216	636	tridentata (A)	vaseyana (T)	A/17	T/12	0	1
Contig_219	481	vaseyana (T)	tridentata (G)	G/5	T/3	0	1
Contig_221	1046	tridentata (T)	vaseyana (C)	C/23	T/11	0	0
Contig_223	1060	vaseyana (A)	tridentata (T)	T/15	A/7	0	1
Contig_223	1080	vaseyana (T)	tridentata (G)	G/15	T/6	0	1
Contig_226	322	tridentata (A)	vaseyana (T)	A/10	T/6	0	1
Contig_226	916	tridentata (A)	vaseyana (G)	G/8	A/8	0	1
Contig_226	1087	tridentata (T)	vaseyana (C)	C/9	T/3	0	1
Contig_227	432	vaseyana (A)	tridentata (G)	A/16	G/5	0	1
Contig_227	567	vaseyana (A)	tridentata (G)	A/7	G/2	0	1
Contig_231	1487	tridentata (C)	vaseyana (G)	C/5	G/3	0	1
Contig_233	526	tridentata (A)	vaseyana (C)	C/13	A/6	0	1
Contig_244	552	tridentata (T)	vaseyana (C)	C/8	T/4	0	1
Contig_244	749	tridentata (T)	vaseyana (G)	G/8	T/4	0	1
Contig_250	898	tridentata (A)	vaseyana (G)	G/12	A/6	0	1
Contig_252	69	vaseyana (T)	tridentata (C)	C/14	T/4	0	1
Contig_252	124	tridentata (T)	vaseyana (C)	T/19	C/6	0	1
Contig_252	528	tridentata (T)	vaseyana (C)	C/13	T/5	0	0
Contig_254	131	vaseyana (T)	tridentata (C)	C/6	T/2	0	1
Contig_254	164	tridentata (T)	vaseyana (C)	T/8	C/2	0	1
Contig_255	140	vaseyana (T)	tridentata (C)	C/8	T/2	0	1
Contig_255	188	vaseyana (A)	tridentata (C)	C/11	A/3	0	1
Contig_255	233	tridentata (T)	vaseyana (C)	T/11	C/5	0	1
Contig_255	241	vaseyana (A)	tridentata (C)	C/11	A/5	0	1
Contig_255	282	vaseyana (T)	tridentata (C)	C/13	T/7	0	1
Contig_255	307	vaseyana (C)	tridentata (G)	G/13	C/7	0	1
Contig_255	588	vaseyana (A)	tridentata (G)	A/17	G/11	0	1
Contig_255	800	vaseyana (T)	tridentata (C)	T/14	C/7	0	1
Contig_255	1184	tridentata (A)	vaseyana (G)	G/9	A/3	0	1
Contig_255	1224	vaseyana (A)	tridentata (G)	A/7	G/3	0	1
Contig_255	1230	tridentata (A)	vaseyana (T)	T/8	A/3	0	1
Contig_255	1248	tridentata (A)	vaseyana (G)	G/6	A/3	0	1
Contig_260	40	vaseyana (A)	tridentata (G)	A/7	G/4	0	1
Contig_260	179	vaseyana (A)	tridentata (G)	A/23	G/13	0	1
Contig_261	258	vaseyana (T)	tridentata (G)	G/20	T/5	0	0
Contig_266	606	vaseyana (A)	tridentata (T)	A/7	T/2	0	1
Contig_266	636	tridentata (T)	vaseyana (C)	C/6	T/2	0	1
Contig_268	1838	tridentata (T)	vaseyana (G)	T/5	G/4	0	1
Contig_269	153	tridentata (A)	vaseyana (G)	A/8	G/2	0	1
Contig_269	504	tridentata (A)	vaseyana (G)	G/11	A/7	0	1
Contig_270	888	tridentata (T)	vaseyana (C)	C/9	T/7	0	1
Contig_272	120	vaseyana (A)	tridentata (G)	A/9	G/3	0	1
Contig_272	512	vaseyana (A)	tridentata (G)	A/11	G/4	0	1
Contig_272	579	tridentata (A)	vaseyana (G)	G/11	A/4	0	1
Contig_272	598	tridentata (C)	vaseyana (G)	G/9	C/4	0	1
Contig_272	647	vaseyana (A)	tridentata (T)	A/8	T/2	0	1
Contig_272	761	tridentata (T)	vaseyana (C)	C/8	T/2	0	1
Contig_274	421	tridentata (A)	vaseyana (G)	G/12	A/4	0	0
Contig_279	1200	vaseyana (A)	tridentata (G)	A/6	G/2	0	1
Contig_281	671	vaseyana (T)	tridentata (C)	T/8	C/3	0	1
Contig_281	715	tridentata (T)	vaseyana (C)	C/7	T/3	0	1
Contig_289	133	tridentata (A)	vaseyana (G)	G/5	A/4	0	1
Contig_289	1081	vaseyana (T)	tridentata (C)	T/8	C/2	0	1
Contig_290	5	tridentata (T)	vaseyana (C)	T/6	C/2	0	1
Contig_292	160	tridentata (A)	vaseyana (T)	T/8	A/3	0	1
Contig_292	1154	tridentata (A)	vaseyana (G)	A/13	G/11	0	1
Contig_292	1706	vaseyana (T)	tridentata (C)	C/32	T/17	0	1
Contig_292	1919	vaseyana (T)	tridentata (G)	G/25	T/17	0	1
Contig_292	2053	tridentata (T)	vaseyana (G)	T/20	G/12	0	1
Contig_293	1219	vaseyana (A)	tridentata (G)	G/26	A/11	0	1
Contig_294	166	tridentata (T)	vaseyana (C)	C/11	T/6	0	0
Contig_294	727	tridentata (A)	vaseyana (T)	T/6	A/2	0	1
Contig_294	831	tridentata (T)	vaseyana (C)	C/6	T/2	0	1
Contig_298	470	tridentata (C)	vaseyana (G)	C/10	G/5	0	1
Contig_298	1565	tridentata (T)	vaseyana (C)	T/22	C/16	0	1
Contig_299	553	tridentata (T)	vaseyana (C)	T/6	C/2	0	1
Contig_301	874	vaseyana (A)	tridentata (G)	G/21	A/17	0	1
Contig_308	404	vaseyana (T)	tridentata (C)	T/12	C/4	0	1
Contig_309	293	tridentata (T)	vaseyana (C)	C/13	T/6	0	1
Contig_310	172	vaseyana (C)	tridentata (G)	G/6	C/5	0	1
Contig_310	313	tridentata (A)	vaseyana (G)	A/7	G/6	0	1
Contig_311	588	tridentata (A)	vaseyana (G)	A/5	G/3	0	1
Contig_316	263	vaseyana (A)	tridentata (C)	C/20	A/5	0	1
Contig_316	464	tridentata (T)	vaseyana (C)	T/35	C/17	0	1
Contig_316	1889	vaseyana (A)	tridentata (T)	A/15	T/5	0	1
Contig_317	116	tridentata (T)	vaseyana (C)	C/5	T/5	0	1
Contig_317	824	tridentata (A)	vaseyana (G)	A/5	G/3	0	1
Contig_319	270	vaseyana (T)	tridentata (C)	T/14	C/7	0	1
Contig_319	336	tridentata (T)	vaseyana (C)	C/20	T/7	0	1
Contig_319	623	vaseyana (T)	tridentata (G)	T/20	G/14	0	1
Contig_320	419	tridentata (A)	vaseyana (G)	G/13	A/8	0	1
Contig_320	669	tridentata (A)	vaseyana (G)	G/15	A/8	0	1
Contig_320	1544	tridentata (T)	vaseyana (C)	C/7	T/3	0	1
Contig_329	117	vaseyana (A)	tridentata (G)	A/6	G/4	0	1
Contig_329	179	vaseyana (A)	tridentata (G)	A/8	G/5	0	1
Contig_329	189	vaseyana (T)	tridentata (C)	T/8	C/5	0	1
Contig_330	56	tridentata (T)	vaseyana (G)	G/11	T/3	0	1
Contig_330	1270	tridentata (A)	vaseyana (G)	G/10	A/3	0	1
Contig_330	1625	tridentata (A)	vaseyana (G)	G/7	A/2	0	1
Contig_338	56	tridentata (A)	vaseyana (G)	A/6	G/2	0	1
Contig_338	114	vaseyana (A)	tridentata (G)	G/6	A/2	0	1
Contig_340	658	vaseyana (T)	tridentata (G)	G/26	T/10	0	0
Contig_340	858	vaseyana (T)	tridentata (C)	C/15	T/6	0	1
Contig_340	1040	vaseyana (T)	tridentata (C)	C/9	T/4	0	1
Contig_340	1060	vaseyana (A)	tridentata (G)	G/9	A/4	0	1
Contig_340	1514	tridentata (T)	vaseyana (C)	T/11	C/6	0	0
Contig_341	1059	vaseyana (C)	tridentata (G)	G/16	C/4	0	0
Contig_341	1115	vaseyana (T)	tridentata (C)	C/17	T/5	0	0
Contig_341	1162	vaseyana (C)	tridentata (G)	G/16	C/7	0	1
Contig_343	280	vaseyana (A)	tridentata (G)	A/5	G/3	0	1
Contig_343	346	vaseyana (A)	tridentata (G)	A/8	G/3	0	1
Contig_346	1712	vaseyana (A)	tridentata (T)	T/10	A/5	0	1
Contig_347	1901	tridentata (A)	vaseyana (T)	T/5	A/3	0	1
Contig_348	18	tridentata (C)	vaseyana (G)	G/6	C/2	1	1
Contig_348	26	vaseyana (A)	tridentata (C)	A/8	C/2	1	1
Contig_348	28	vaseyana (A)	tridentata (G)	A/8	G/2	1	1
Contig_348	40	tridentata (T)	vaseyana (C)	C/8	T/2	1	1
Contig_348	42	vaseyana (T)	tridentata (G)	T/8	G/2	1	1
Contig_348	43	tridentata (A)	vaseyana (T)	T/8	A/2	1	1
Contig_348	44	tridentata (A)	vaseyana (T)	T/8	A/2	1	1
Contig_348	45	tridentata (A)	vaseyana (T)	T/8	A/2	1	1
Contig_348	46	tridentata (A)	vaseyana (G)	G/8	A/2	1	1
Contig_348	60	tridentata (A)	vaseyana (T)	T/10	A/3	1	1
Contig_348	92	tridentata (A)	vaseyana (T)	T/10	A/3	1	1
Contig_348	99	tridentata (T)	vaseyana (C)	C/10	T/3	1	1
Contig_348	109	tridentata (A)	vaseyana (T)	T/10	A/3	1	1
Contig_348	118	tridentata (A)	vaseyana (C)	C/12	A/3	1	0
Contig_348	125	tridentata (A)	vaseyana (G)	G/11	A/4	1	1
Contig_348	142	tridentata (A)	vaseyana (C)	C/12	A/5	1	1
Contig_349	346	tridentata (A)	vaseyana (G)	A/12	G/3	0	0
Contig_349	1861	tridentata (A)	vaseyana (C)	A/10	C/7	0	1
Contig_350	121	vaseyana (A)	tridentata (C)	C/8	A/5	0	1
Contig_352	747	vaseyana (A)	tridentata (G)	G/7	A/2	0	1
Contig_357	792	tridentata (A)	vaseyana (T)	T/7	A/6	0	1
Contig_359	119	tridentata (A)	vaseyana (C)	A/14	C/6	0	1
Contig_360	848	tridentata (A)	vaseyana (G)	G/8	A/2	0	1
Contig_362	353	vaseyana (T)	tridentata (C)	T/11	C/3	0	1
Contig_368	319	tridentata (T)	vaseyana (C)	T/14	C/7	0	0
Contig_368	414	tridentata (T)	vaseyana (C)	T/15	C/8	0	1
Contig_369	647	vaseyana (A)	tridentata (C)	C/8	A/4	0	1
Contig_372	523	vaseyana (A)	tridentata (G)	G/9	A/3	0	1
Contig_375	666	vaseyana (A)	tridentata (G)	G/12	A/3	0	1
Contig_376	245	tridentata (A)	vaseyana (G)	G/14	A/10	0	1
Contig_381	467	vaseyana (T)	tridentata (C)	C/4	T/4	0	1
Contig_384	372	tridentata (C)	vaseyana (G)	G/14	C/8	0	1
Contig_384	386	tridentata (A)	vaseyana (G)	G/16	A/8	0	1
Contig_385	832	tridentata (T)	vaseyana (C)	C/9	T/5	0	1
Contig_389	271	tridentata (T)	vaseyana (C)	C/12	T/4	0	0
Contig_391	168	vaseyana (A)	tridentata (G)	A/6	G/3	0	1
Contig_391	732	vaseyana (T)	tridentata (G)	T/10	G/4	0	1
Contig_393	425	vaseyana (A)	tridentata (G)	G/6	A/3	0	1
Contig_393	426	vaseyana (T)	tridentata (G)	G/6	T/3	0	1
Contig_393	427	tridentata (C)	vaseyana (G)	C/6	G/3	0	1
Contig_393	711	vaseyana (A)	tridentata (T)	T/7	A/3	0	1
Contig_393	809	vaseyana (A)	tridentata (T)	T/6	A/3	0	1
Contig_395	258	tridentata (A)	vaseyana (G)	A/11	G/8	0	1
Contig_395	267	tridentata (A)	vaseyana (C)	A/11	C/8	0	1
Contig_395	1026	tridentata (T)	vaseyana (C)	T/10	C/3	0	1
Contig_395	1212	vaseyana (T)	tridentata (C)	C/8	T/3	0	1
Contig_395	1313	tridentata (C)	vaseyana (G)	C/7	G/2	0	1
Contig_395	1426	tridentata (T)	vaseyana (C)	T/8	C/2	0	1
Contig_395	1732	tridentata (A)	vaseyana (T)	A/7	T/2	0	1
Contig_397	151	vaseyana (A)	tridentata (G)	G/8	A/2	0	1
Contig_397	194	tridentata (T)	vaseyana (C)	T/9	C/3	0	1
Contig_397	218	tridentata (A)	vaseyana (G)	A/8	G/5	0	1
Contig_397	220	tridentata (A)	vaseyana (C)	A/9	C/5	0	1
Contig_397	238	tridentata (C)	vaseyana (G)	C/9	G/5	0	1
Contig_397	311	tridentata (A)	vaseyana (G)	G/9	A/8	0	1
Contig_397	324	tridentata (A)	vaseyana (T)	T/9	A/8	0	1
Contig_397	1025	vaseyana (A)	tridentata (G)	A/12	G/10	0	1
Contig_397	2795	tridentata (A)	vaseyana (T)	T/13	A/11	0	1
Contig_398	127	vaseyana (A)	tridentata (G)	G/15	A/6	0	0
Contig_399	52	tridentata (A)	vaseyana (T)	A/6	T/2	0	1
Contig_399	810	tridentata (A)	vaseyana (G)	G/21	A/6	0	0
Contig_399	1108	tridentata (A)	vaseyana (G)	G/10	A/7	0	1
Contig_401	1416	tridentata (C)	vaseyana (G)	C/5	G/3	0	1
Contig_406	93	vaseyana (A)	tridentata (G)	A/6	G/2	0	1
Contig_409	131	tridentata (A)	vaseyana (G)	A/6	G/2	0	1
Contig_414	1417	vaseyana (C)	tridentata (G)	C/22	G/19	0	1
Contig_414	1640	tridentata (A)	vaseyana (G)	A/8	G/5	0	1
Contig_415	29	vaseyana (T)	tridentata (C)	C/6	T/2	0	1
Contig_415	222	tridentata (T)	vaseyana (C)	T/13	C/9	0	0
Contig_415	1425	vaseyana (C)	tridentata (G)	G/6	C/6	0	1
Contig_415	1484	tridentata (T)	vaseyana (C)	T/6	C/5	0	1
Contig_415	1511	vaseyana (A)	tridentata (C)	A/5	C/3	0	1
Contig_417	354	tridentata (T)	vaseyana (C)	T/11	C/3	0	1
Contig_417	411	tridentata (A)	vaseyana (G)	A/11	G/3	0	1
Contig_422	840	vaseyana (T)	tridentata (G)	G/12	T/5	0	0
Contig_422	1712	vaseyana (A)	tridentata (T)	T/9	A/6	0	1
Contig_422	1713	tridentata (A)	vaseyana (T)	A/10	T/5	0	0
Contig_423	531	tridentata (A)	vaseyana (G)	A/24	G/6	0	1
Contig_426	815	tridentata (T)	vaseyana (G)	T/13	G/4	0	1
Contig_426	1235	tridentata (A)	vaseyana (G)	G/16	A/12	0	1
Contig_429	46	vaseyana (A)	tridentata (G)	A/8	G/2	0	1
Contig_432	1132	vaseyana (T)	tridentata (G)	T/9	G/7	0	1
Contig_432	1163	vaseyana (T)	tridentata (C)	C/7	T/7	0	1
Contig_436	418	tridentata (A)	vaseyana (G)	A/7	G/2	0	1
Contig_439	89	tridentata (A)	vaseyana (G)	A/7	G/3	0	1
Contig_440	674	vaseyana (C)	tridentata (G)	G/5	C/3	0	1
Contig_442	342	vaseyana (A)	tridentata (G)	G/6	A/3	0	1
Contig_448	508	tridentata (A)	vaseyana (C)	C/10	A/3	0	0
Contig_448	695	vaseyana (T)	tridentata (C)	T/7	C/2	0	1
Contig_450	254	vaseyana (T)	tridentata (G)	T/8	G/2	0	1
Contig_450	265	tridentata (A)	vaseyana (T)	T/8	A/3	0	1
Contig_450	324	vaseyana (A)	tridentata (T)	A/8	T/2	0	1
Contig_450	344	tridentata (T)	vaseyana (C)	C/9	T/3	0	1
Contig_450	361	vaseyana (T)	tridentata (C)	T/8	C/3	0	1
Contig_452	806	tridentata (T)	vaseyana (C)	T/10	C/6	0	1
Contig_459	76	tridentata (A)	vaseyana (C)	A/5	C/3	0	1
Contig_459	442	tridentata (T)	vaseyana (C)	C/8	T/3	0	1
Contig_459	531	tridentata (A)	vaseyana (G)	G/8	A/4	0	1
Contig_460	407	tridentata (A)	vaseyana (C)	C/7	A/2	0	1
Contig_461	141	vaseyana (A)	tridentata (C)	C/4	A/4	0	1
Contig_461	450	tridentata (A)	vaseyana (T)	T/14	A/4	0	1
Contig_462	302	tridentata (A)	vaseyana (G)	G/16	A/14	0	1
Contig_470	2087	tridentata (T)	vaseyana (C)	T/8	C/2	0	1
Contig_474	505	tridentata (A)	vaseyana (T)	A/12	T/3	1	1
Contig_474	521	vaseyana (A)	tridentata (G)	G/10	A/3	1	1
Contig_474	530	tridentata (A)	vaseyana (T)	A/11	T/5	1	1
Contig_474	532	vaseyana (T)	tridentata (C)	C/10	T/5	1	1
Contig_474	540	vaseyana (A)	tridentata (G)	G/10	A/6	1	1
Contig_474	562	vaseyana (T)	tridentata (G)	G/10	T/4	1	1
Contig_474	574	tridentata (A)	vaseyana (G)	A/13	G/4	1	0
Contig_474	598	tridentata (A)	vaseyana (C)	A/12	C/5	1	1
Contig_474	601	vaseyana (T)	tridentata (C)	C/12	T/5	1	1
Contig_474	634	tridentata (A)	vaseyana (G)	A/12	G/5	1	1
Contig_474	643	vaseyana (T)	tridentata (C)	C/12	T/5	1	1
Contig_474	658	vaseyana (T)	tridentata (C)	C/12	T/5	1	1
Contig_474	661	tridentata (A)	vaseyana (G)	A/12	G/5	1	1
Contig_474	760	vaseyana (A)	tridentata (G)	G/9	A/5	1	1
Contig_474	767	vaseyana (A)	tridentata (G)	G/9	A/5	1	1
Contig_474	939	tridentata (T)	vaseyana (C)	C/10	T/7	1	1
Contig_474	1034	tridentata (A)	vaseyana (C)	C/14	A/4	1	1
Contig_474	1066	vaseyana (A)	tridentata (T)	A/13	T/6	1	1
Contig_475	224	vaseyana (A)	tridentata (G)	A/10	G/3	0	1
Contig_475	332	vaseyana (T)	tridentata (C)	T/6	C/3	0	1
Contig_475	620	tridentata (A)	vaseyana (T)	A/9	T/6	0	1
Contig_484	984	vaseyana (T)	tridentata (C)	T/8	C/6	0	1
Contig_484	1055	tridentata (A)	vaseyana (C)	C/9	A/9	0	1
Contig_488	880	tridentata (T)	vaseyana (C)	T/20	C/5	0	1
Contig_488	1138	vaseyana (A)	tridentata (G)	G/6	A/3	0	1
Contig_488	1184	tridentata (A)	vaseyana (G)	A/5	G/3	0	1
Contig_489	1241	vaseyana (A)	tridentata (T)	T/8	A/6	0	1
Contig_494	412	tridentata (T)	vaseyana (C)	T/5	C/4	0	1
Contig_494	571	vaseyana (T)	tridentata (C)	C/7	T/4	0	1
Contig_494	602	vaseyana (A)	tridentata (C)	C/8	A/4	0	1
Contig_498	784	vaseyana (T)	tridentata (G)	G/14	T/7	0	1
Contig_498	902	vaseyana (A)	tridentata (C)	C/8	A/3	0	1
Contig_503	530	vaseyana (C)	tridentata (G)	G/7	C/2	0	1
Contig_506	700	vaseyana (T)	tridentata (C)	T/9	C/3	0	1
Contig_509	261	tridentata (A)	vaseyana (G)	A/6	G/3	0	1
Contig_514	814	vaseyana (A)	tridentata (G)	G/18	A/16	0	0
Contig_518	451	tridentata (A)	vaseyana (C)	C/41	A/33	0	1
Contig_518	714	vaseyana (T)	tridentata (C)	C/47	T/19	0	1
Contig_518	769	vaseyana (A)	tridentata (T)	T/43	A/20	0	0
Contig_522	308	vaseyana (T)	tridentata (C)	C/7	T/3	0	1
Contig_522	376	vaseyana (T)	tridentata (C)	C/6	T/4	0	1
Contig_522	377	vaseyana (T)	tridentata (C)	C/6	T/4	0	1
Contig_522	465	vaseyana (A)	tridentata (G)	G/7	A/6	0	1
Contig_525	1172	vaseyana (T)	tridentata (C)	T/21	C/14	0	1
Contig_526	396	vaseyana (A)	tridentata (G)	G/7	A/5	0	1
Contig_526	600	vaseyana (T)	tridentata (G)	T/9	G/4	0	1
Contig_526	1026	tridentata (A)	vaseyana (C)	C/15	A/15	0	1
Contig_526	1165	tridentata (A)	vaseyana (G)	G/17	A/13	0	1
Contig_526	1340	tridentata (A)	vaseyana (G)	G/7	A/5	0	1
Contig_526	1343	tridentata (T)	vaseyana (C)	C/7	T/5	0	1
Contig_527	1072	vaseyana (A)	tridentata (G)	A/24	G/7	0	1
Contig_527	1618	tridentata (A)	vaseyana (T)	A/11	T/3	0	0
Contig_527	1677	tridentata (A)	vaseyana (G)	A/11	G/3	0	0
Contig_528	1879	tridentata (A)	vaseyana (G)	A/21	G/14	0	1
Contig_528	2003	tridentata (A)	vaseyana (G)	G/15	A/11	0	1
Contig_529	260	vaseyana (T)	tridentata (G)	T/11	G/9	0	0
Contig_529	441	tridentata (A)	vaseyana (T)	A/21	T/13	0	1
Contig_529	442	vaseyana (A)	tridentata (T)	T/21	A/13	0	1
Contig_529	566	tridentata (A)	vaseyana (C)	A/29	C/25	0	1
Contig_529	791	vaseyana (T)	tridentata (G)	T/29	G/27	0	1
Contig_529	885	tridentata (A)	vaseyana (G)	G/26	A/18	0	1
Contig_533	720	vaseyana (A)	tridentata (G)	A/10	G/5	0	1
Contig_533	880	tridentata (C)	vaseyana (G)	G/8	C/3	0	1
Contig_533	910	vaseyana (A)	tridentata (G)	A/8	G/3	0	1
Contig_536	267	tridentata (T)	vaseyana (C)	C/5	T/3	0	1
Contig_545	867	tridentata (A)	vaseyana (G)	A/11	G/6	0	1
Contig_551	561	tridentata (A)	vaseyana (G)	A/10	G/3	0	1
Contig_551	1195	tridentata (A)	vaseyana (C)	A/5	C/3	0	1
Contig_553	910	tridentata (A)	vaseyana (G)	A/26	G/13	0	1
Contig_553	1678	vaseyana (C)	tridentata (G)	G/7	C/3	0	1
Contig_553	2456	tridentata (T)	vaseyana (C)	C/10	T/10	0	1
Contig_555	379	vaseyana (A)	tridentata (G)	G/8	A/2	0	1
Contig_561	766	tridentata (A)	vaseyana (T)	A/13	T/5	0	0
Contig_562	388	vaseyana (A)	tridentata (G)	G/8	A/2	0	1
Contig_562	616	vaseyana (A)	tridentata (C)	C/12	A/3	0	1
Contig_563	152	vaseyana (T)	tridentata (C)	C/6	T/4	0	1
Contig_563	211	vaseyana (C)	tridentata (G)	G/8	C/4	0	1
Contig_564	292	vaseyana (T)	tridentata (C)	T/10	C/5	0	0
Contig_564	296	tridentata (A)	vaseyana (G)	G/10	A/5	0	0
Contig_565	1818	tridentata (T)	vaseyana (C)	C/36	T/19	0	1
Contig_565	2234	tridentata (A)	vaseyana (G)	G/13	A/11	0	1
Contig_570	670	vaseyana (A)	tridentata (G)	G/6	A/3	0	1
Contig_571	115	vaseyana (A)	tridentata (C)	C/12	A/3	0	1
Contig_571	123	tridentata (T)	vaseyana (C)	T/12	C/3	0	1
Contig_571	1133	vaseyana (A)	tridentata (C)	A/8	C/7	0	1
Contig_571	1258	tridentata (T)	vaseyana (C)	T/12	C/5	0	1
Contig_575	84	tridentata (A)	vaseyana (G)	G/6	A/3	0	1
Contig_576	618	tridentata (A)	vaseyana (G)	A/8	G/6	0	1
Contig_580	282	vaseyana (T)	tridentata (C)	T/13	C/6	0	1
Contig_580	780	vaseyana (T)	tridentata (C)	T/10	C/4	0	1
Contig_585	676	vaseyana (A)	tridentata (G)	A/12	G/3	0	1
Contig_585	738	tridentata (A)	vaseyana (G)	G/12	A/3	0	1
Contig_593	526	vaseyana (T)	tridentata (C)	C/11	T/3	0	1
Contig_598	140	tridentata (A)	vaseyana (G)	G/6	A/4	0	1
Contig_603	50	tridentata (A)	vaseyana (T)	A/7	T/3	0	1
Contig_603	296	vaseyana (A)	tridentata (G)	G/8	A/5	0	1
Contig_608	607	tridentata (A)	vaseyana (C)	C/11	A/8	0	1
Contig_612	515	tridentata (A)	vaseyana (G)	G/9	A/7	0	1
Contig_612	1138	tridentata (T)	vaseyana (G)	T/6	G/2	0	1
Contig_613	406	tridentata (A)	vaseyana (G)	A/5	G/3	0	1
Contig_615	772	vaseyana (A)	tridentata (T)	T/13	A/10	0	1
Contig_615	802	vaseyana (A)	tridentata (C)	C/14	A/9	0	1
Contig_615	1402	tridentata (A)	vaseyana (G)	A/17	G/10	0	1
Contig_619	967	vaseyana (A)	tridentata (G)	A/9	G/8	0	1
Contig_619	970	vaseyana (T)	tridentata (C)	C/8	T/8	0	1
Contig_619	1006	tridentata (T)	vaseyana (C)	C/10	T/8	0	1
Contig_621	174	vaseyana (T)	tridentata (G)	T/12	G/3	0	1
Contig_621	288	tridentata (T)	vaseyana (C)	C/12	T/3	0	1
Contig_621	579	vaseyana (T)	tridentata (C)	T/6	C/3	0	1
Contig_621	834	tridentata (A)	vaseyana (G)	G/11	A/3	0	1
Contig_624	199	vaseyana (T)	tridentata (G)	T/6	G/3	0	1
Contig_624	208	tridentata (T)	vaseyana (G)	G/6	T/3	0	1
Contig_624	696	vaseyana (T)	tridentata (C)	T/8	C/2	0	1
Contig_624	704	tridentata (T)	vaseyana (C)	C/8	T/2	0	1
Contig_626	483	vaseyana (T)	tridentata (C)	C/12	T/6	0	1
Contig_626	488	tridentata (A)	vaseyana (G)	A/12	G/6	0	1
Contig_626	749	vaseyana (T)	tridentata (C)	T/9	C/8	0	1
Contig_629	588	tridentata (T)	vaseyana (C)	C/14	T/5	0	1
Contig_632	99	vaseyana (A)	tridentata (T)	T/7	A/3	0	1
Contig_632	327	tridentata (A)	vaseyana (G)	G/10	A/7	0	1
Contig_632	391	tridentata (T)	vaseyana (G)	G/11	T/9	0	1
Contig_635	368	tridentata (T)	vaseyana (C)	T/11	C/9	0	1
Contig_635	832	tridentata (A)	vaseyana (G)	G/15	A/14	0	0
Contig_635	982	vaseyana (T)	tridentata (G)	T/17	G/8	0	1
Contig_635	1729	vaseyana (T)	tridentata (C)	T/6	C/5	0	1
Contig_637	293	tridentata (T)	vaseyana (C)	T/12	C/5	0	1
Contig_637	324	tridentata (A)	vaseyana (G)	A/13	G/6	0	1
Contig_640	413	vaseyana (T)	tridentata (C)	C/17	T/8	0	1
Contig_640	989	tridentata (T)	vaseyana (C)	T/12	C/4	0	1
Contig_644	725	vaseyana (T)	tridentata (C)	C/6	T/2	0	1
Contig_646	429	tridentata (T)	vaseyana (C)	C/11	T/3	0	0
Contig_646	1246	vaseyana (T)	tridentata (G)	T/17	G/11	0	1
Contig_647	1129	vaseyana (A)	tridentata (G)	G/9	A/6	0	1
Contig_649	1160	vaseyana (A)	tridentata (C)	A/19	C/17	0	0
Contig_656	929	vaseyana (A)	tridentata (G)	A/8	G/3	0	1
Contig_656	1039	tridentata (A)	vaseyana (C)	C/7	A/2	0	1
Contig_659	650	tridentata (A)	vaseyana (G)	G/10	A/3	0	0
Contig_659	665	vaseyana (A)	tridentata (G)	A/12	G/3	0	0
Contig_664	2011	vaseyana (T)	tridentata (C)	C/6	T/5	0	1
Contig_667	158	vaseyana (A)	tridentata (T)	T/43	A/11	0	0
Contig_667	159	vaseyana (A)	tridentata (C)	C/41	A/13	0	0
Contig_667	193	vaseyana (T)	tridentata (C)	C/48	T/15	0	0
Contig_667	589	tridentata (A)	vaseyana (G)	A/22	G/21	0	1
Contig_667	610	tridentata (C)	vaseyana (G)	G/23	C/20	0	1
Contig_667	710	vaseyana (A)	tridentata (T)	A/23	T/13	0	1
Contig_667	963	tridentata (A)	vaseyana (G)	G/10	A/4	0	1
Contig_667	2459	tridentata (A)	vaseyana (G)	G/5	A/3	0	1
Contig_669	74	vaseyana (C)	tridentata (G)	C/10	G/3	0	1
Contig_669	75	vaseyana (A)	tridentata (C)	A/10	C/3	0	1
Contig_673	738	tridentata (T)	vaseyana (C)	C/15	T/11	0	1
Contig_675	270	vaseyana (T)	tridentata (C)	T/11	C/7	0	1
Contig_675	967	vaseyana (T)	tridentata (C)	T/9	C/3	0	1
Contig_677	689	tridentata (C)	vaseyana (G)	G/13	C/4	0	1
Contig_677	695	tridentata (A)	vaseyana (T)	T/13	A/4	0	1
Contig_677	1285	vaseyana (A)	tridentata (C)	A/14	C/4	0	0
Contig_678	1325	tridentata (A)	vaseyana (C)	A/13	C/7	0	1
Contig_684	529	tridentata (A)	vaseyana (G)	G/7	A/2	0	1
Contig_691	298	tridentata (T)	vaseyana (C)	C/7	T/5	0	1
Contig_691	613	vaseyana (T)	tridentata (C)	T/7	C/2	0	1
Contig_697	481	vaseyana (A)	tridentata (G)	G/5	A/3	0	1
Contig_697	649	tridentata (T)	vaseyana (C)	T/6	C/2	0	1
Contig_697	740	vaseyana (C)	tridentata (G)	G/7	C/2	0	1
Contig_698	616	vaseyana (A)	tridentata (G)	G/6	A/2	0	1
Contig_698	645	vaseyana (T)	tridentata (C)	C/7	T/3	0	1
Contig_699	926	vaseyana (A)	tridentata (C)	A/10	C/7	0	1
Contig_702	514	vaseyana (A)	tridentata (G)	G/7	A/3	0	1
Contig_706	65	tridentata (T)	vaseyana (C)	C/7	T/5	0	1
Contig_710	87	vaseyana (T)	tridentata (C)	C/6	T/3	0	1
Contig_710	112	tridentata (A)	vaseyana (G)	A/8	G/3	0	1
Contig_710	134	vaseyana (T)	tridentata (C)	C/8	T/3	0	1
Contig_710	723	tridentata (A)	vaseyana (G)	A/25	G/7	0	1
Contig_715	408	vaseyana (T)	tridentata (C)	C/8	T/4	0	1
Contig_715	437	vaseyana (A)	tridentata (G)	G/9	A/6	0	1
Contig_715	513	tridentata (T)	vaseyana (C)	T/14	C/7	0	1
Contig_715	1024	vaseyana (T)	tridentata (C)	C/26	T/10	0	1
Contig_715	1204	vaseyana (A)	tridentata (G)	G/23	A/6	0	1
Contig_715	1381	vaseyana (A)	tridentata (C)	C/11	A/3	0	1
Contig_716	675	tridentata (A)	vaseyana (G)	A/6	G/2	0	1
Contig_716	1362	vaseyana (T)	tridentata (G)	T/12	G/7	0	1
Contig_716	1965	tridentata (C)	vaseyana (G)	G/9	C/5	0	1
Contig_716	2247	vaseyana (A)	tridentata (G)	A/7	G/2	0	1
Contig_717	940	vaseyana (T)	tridentata (C)	C/7	T/4	0	1
Contig_718	114	vaseyana (A)	tridentata (G)	A/7	G/6	0	1
Contig_725	94	vaseyana (A)	tridentata (G)	G/4	A/4	0	1
Contig_725	166	vaseyana (A)	tridentata (G)	A/8	G/7	0	1
Contig_727	247	tridentata (A)	vaseyana (G)	A/9	G/7	0	1
Contig_727	304	tridentata (A)	vaseyana (G)	A/8	G/5	0	1
Contig_727	311	tridentata (T)	vaseyana (C)	T/8	C/5	0	1
Contig_727	381	vaseyana (A)	tridentata (T)	T/8	A/6	0	1
Contig_728	262	tridentata (A)	vaseyana (T)	T/15	A/8	0	1
Contig_729	184	tridentata (T)	vaseyana (C)	T/22	C/13	0	1
Contig_729	363	tridentata (A)	vaseyana (G)	G/36	A/34	0	1
Contig_736	1431	tridentata (A)	vaseyana (G)	A/7	G/3	0	1
Contig_737	157	tridentata (A)	vaseyana (G)	G/16	A/6	0	1
Contig_739	540	tridentata (T)	vaseyana (G)	T/11	G/5	0	1
Contig_741	70	tridentata (T)	vaseyana (C)	C/5	T/3	0	1
Contig_741	511	tridentata (T)	vaseyana (C)	C/9	T/3	0	1
Contig_741	519	tridentata (A)	vaseyana (G)	G/9	A/3	0	1
Contig_749	179	vaseyana (T)	tridentata (C)	T/12	C/3	0	0
Contig_752	960	tridentata (T)	vaseyana (C)	C/10	T/5	0	0
Contig_753	1106	vaseyana (A)	tridentata (G)	G/7	A/6	0	1
Contig_758	321	tridentata (C)	vaseyana (G)	C/6	G/3	0	1
Contig_762	350	vaseyana (C)	tridentata (G)	C/9	G/5	0	1
Contig_762	351	vaseyana (A)	tridentata (C)	A/9	C/5	0	1
Contig_762	353	tridentata (C)	vaseyana (G)	G/9	C/5	0	1
Contig_762	354	vaseyana (A)	tridentata (T)	A/9	T/5	0	1
Contig_762	358	tridentata (C)	vaseyana (G)	G/7	C/5	0	1
Contig_762	359	tridentata (T)	vaseyana (G)	G/7	T/5	0	1
Contig_762	360	tridentata (T)	vaseyana (G)	G/7	T/5	0	1
Contig_762	362	tridentata (T)	vaseyana (C)	C/7	T/5	0	1
Contig_762	388	vaseyana (T)	tridentata (G)	T/10	G/7	0	1
Contig_762	432	vaseyana (T)	tridentata (C)	T/11	C/6	0	0
Contig_766	400	vaseyana (C)	tridentata (G)	G/9	C/4	0	1
Contig_767	1117	vaseyana (T)	tridentata (C)	C/5	T/5	0	1
Contig_770	720	tridentata (T)	vaseyana (C)	C/22	T/11	0	1
Contig_770	838	vaseyana (T)	tridentata (G)	G/17	T/15	0	1
Contig_770	1144	vaseyana (T)	tridentata (G)	G/10	T/5	0	1
Contig_775	1369	tridentata (A)	vaseyana (G)	A/8	G/5	0	1
Contig_775	1419	vaseyana (A)	tridentata (G)	G/7	A/3	0	1
Contig_779	659	vaseyana (T)	tridentata (G)	G/15	T/9	0	0
Contig_784	335	tridentata (A)	vaseyana (T)	T/6	A/5	0	1
Contig_784	528	tridentata (A)	vaseyana (G)	G/14	A/5	0	1
Contig_784	1246	vaseyana (A)	tridentata (C)	A/7	C/4	0	1
Contig_785	439	tridentata (A)	vaseyana (G)	G/15	A/10	0	1
Contig_787	301	tridentata (T)	vaseyana (C)	T/9	C/5	0	1
Contig_794	187	vaseyana (T)	tridentata (C)	C/7	T/2	0	1
Contig_794	627	tridentata (T)	vaseyana (G)	G/7	T/4	0	1
Contig_797	1265	tridentata (T)	vaseyana (C)	C/6	T/2	0	1
Contig_801	339	tridentata (A)	vaseyana (G)	G/20	A/6	0	0
Contig_804	649	vaseyana (A)	tridentata (C)	C/18	A/6	0	1
Contig_804	665	tridentata (T)	vaseyana (C)	T/18	C/6	0	1
Contig_804	761	vaseyana (T)	tridentata (C)	C/11	T/5	0	1
Contig_812	116	tridentata (A)	vaseyana (C)	C/7	A/2	0	1
Contig_818	643	vaseyana (A)	tridentata (G)	A/7	G/2	0	1
Contig_818	664	vaseyana (T)	tridentata (C)	T/7	C/2	0	1
Contig_820	604	tridentata (A)	vaseyana (T)	A/7	T/3	0	1
Contig_822	606	tridentata (T)	vaseyana (G)	G/21	T/13	0	0
Contig_827	177	tridentata (T)	vaseyana (C)	T/6	C/3	0	1
Contig_828	58	vaseyana (T)	tridentata (C)	C/6	T/2	0	1
Contig_828	59	tridentata (A)	vaseyana (G)	A/6	G/2	0	1
Contig_828	200	tridentata (T)	vaseyana (C)	T/10	C/4	0	1
Contig_828	365	tridentata (T)	vaseyana (C)	T/16	C/9	0	1
Contig_828	1499	tridentata (T)	vaseyana (C)	C/6	T/6	0	1
Contig_829	703	tridentata (A)	vaseyana (G)	G/8	A/3	0	1
Contig_833	707	tridentata (C)	vaseyana (G)	G/15	C/4	0	1
Contig_841	684	tridentata (T)	vaseyana (C)	C/10	T/3	0	0
Contig_841	1413	tridentata (A)	vaseyana (G)	A/32	G/14	0	1
Contig_842	705	vaseyana (A)	tridentata (T)	A/7	T/4	0	1
Contig_843	333	vaseyana (T)	tridentata (C)	C/9	T/3	0	1
Contig_847	268	vaseyana (A)	tridentata (G)	G/27	A/17	0	1
Contig_847	382	vaseyana (T)	tridentata (C)	C/25	T/16	0	1
Contig_847	718	tridentata (A)	vaseyana (G)	G/14	A/6	0	0
Contig_848	288	vaseyana (T)	tridentata (C)	T/17	C/6	0	1
Contig_848	831	vaseyana (A)	tridentata (G)	G/8	A/2	0	1
Contig_850	172	vaseyana (A)	tridentata (G)	G/11	A/3	0	0
Contig_850	795	vaseyana (A)	tridentata (G)	G/8	A/2	0	1
Contig_850	806	tridentata (A)	vaseyana (G)	A/8	G/2	0	1
Contig_850	1650	vaseyana (T)	tridentata (C)	T/6	C/5	0	1
Contig_853	1023	vaseyana (A)	tridentata (G)	G/23	A/18	0	1
Contig_857	929	tridentata (A)	vaseyana (G)	A/24	G/9	0	1
Contig_857	1051	vaseyana (T)	tridentata (G)	G/13	T/6	0	1
Contig_861	187	tridentata (T)	vaseyana (C)	C/10	T/3	0	1
Contig_867	371	vaseyana (T)	tridentata (C)	T/11	C/3	0	1
Contig_867	1326	tridentata (A)	vaseyana (G)	A/10	G/8	0	0
Contig_869	68	vaseyana (T)	tridentata (G)	G/5	T/3	0	1
Contig_869	76	tridentata (A)	vaseyana (G)	A/5	G/3	0	1
Contig_869	79	vaseyana (A)	tridentata (G)	G/5	A/3	0	1
Contig_869	91	tridentata (C)	vaseyana (G)	C/7	G/3	0	1
Contig_872	1666	vaseyana (A)	tridentata (G)	A/25	G/23	0	1
Contig_877	626	tridentata (A)	vaseyana (C)	A/10	C/8	0	1
Contig_878	110	vaseyana (A)	tridentata (G)	G/6	A/6	0	1
Contig_879	766	vaseyana (A)	tridentata (G)	A/6	G/5	0	1
Contig_880	286	tridentata (A)	vaseyana (G)	G/20	A/5	0	1
Contig_884	97	vaseyana (T)	tridentata (C)	C/6	T/2	0	1
Contig_884	529	tridentata (A)	vaseyana (G)	A/6	G/2	0	1
Contig_888	1304	tridentata (T)	vaseyana (C)	C/5	T/5	0	1
Contig_898	1585	vaseyana (T)	tridentata (C)	C/9	T/3	0	1
Contig_898	1621	tridentata (A)	vaseyana (G)	A/8	G/2	0	1
Contig_899	917	tridentata (C)	vaseyana (G)	G/29	C/9	0	0
Contig_899	1554	vaseyana (A)	tridentata (G)	A/17	G/6	0	1
Contig_899	1686	tridentata (T)	vaseyana (C)	C/8	T/2	0	1
Contig_901	383	tridentata (A)	vaseyana (G)	A/18	G/9	0	1
Contig_902	224	vaseyana (A)	tridentata (G)	A/13	G/9	0	1
Contig_902	231	tridentata (T)	vaseyana (C)	C/13	T/9	0	1
Contig_902	1071	vaseyana (A)	tridentata (C)	C/11	A/10	0	0
Contig_902	1134	vaseyana (T)	tridentata (C)	C/9	T/4	0	1
Contig_903	76	tridentata (A)	vaseyana (C)	A/10	C/3	0	1
Contig_903	99	vaseyana (A)	tridentata (G)	G/10	A/3	0	1
Contig_903	100	tridentata (T)	vaseyana (C)	T/10	C/3	0	1
Contig_904	507	vaseyana (T)	tridentata (G)	G/6	T/3	0	1
Contig_905	398	vaseyana (T)	tridentata (C)	T/20	C/5	0	1
Contig_910	594	tridentata (A)	vaseyana (G)	G/6	A/4	0	1
Contig_910	693	vaseyana (A)	tridentata (G)	A/5	G/4	0	1
Contig_910	700	vaseyana (T)	tridentata (C)	C/4	T/4	0	1
Contig_922	327	tridentata (T)	vaseyana (C)	T/11	C/4	0	1
Contig_925	310	tridentata (T)	vaseyana (C)	C/21	T/14	0	1
Contig_928	309	tridentata (A)	vaseyana (G)	G/6	A/3	0	1
Contig_931	66	tridentata (A)	vaseyana (G)	G/6	A/2	0	1
Contig_931	80	tridentata (C)	vaseyana (G)	G/6	C/2	0	1
Contig_932	696	tridentata (A)	vaseyana (G)	G/14	A/6	0	0
Contig_933	87	tridentata (T)	vaseyana (C)	T/8	C/2	0	1
Contig_933	89	vaseyana (A)	tridentata (G)	G/8	A/2	0	1
Contig_934	704	tridentata (A)	vaseyana (C)	C/13	A/4	0	1
Contig_934	991	vaseyana (A)	tridentata (T)	A/8	T/2	0	1
Contig_934	1300	tridentata (A)	vaseyana (G)	G/11	A/3	0	1
Contig_936	73	tridentata (A)	vaseyana (C)	C/6	A/4	0	1
Contig_938	688	vaseyana (T)	tridentata (C)	C/26	T/20	0	1
Contig_942	424	tridentata (A)	vaseyana (G)	A/10	G/8	0	1
Contig_942	564	vaseyana (T)	tridentata (C)	C/9	T/5	0	1
Contig_942	807	vaseyana (T)	tridentata (C)	C/7	T/3	0	1
Contig_952	532	tridentata (A)	vaseyana (G)	G/6	A/3	0	1
Contig_952	537	tridentata (A)	vaseyana (C)	C/6	A/2	0	1
Contig_953	291	tridentata (A)	vaseyana (C)	A/17	C/5	0	1
Contig_957	234	vaseyana (T)	tridentata (C)	C/6	T/2	0	1
Contig_958	284	tridentata (A)	vaseyana (G)	A/11	G/4	0	1
Contig_958	341	vaseyana (A)	tridentata (G)	G/10	A/4	0	1
Contig_961	428	tridentata (T)	vaseyana (G)	G/8	T/5	0	1
Contig_961	447	vaseyana (A)	tridentata (G)	A/8	G/3	0	1
Contig_964	79	tridentata (T)	vaseyana (C)	T/7	C/5	0	1
Contig_964	709	tridentata (A)	vaseyana (T)	T/14	A/4	0	1
Contig_966	88	vaseyana (A)	tridentata (T)	T/11	A/5	0	0
Contig_966	677	vaseyana (A)	tridentata (C)	A/7	C/5	0	1
Contig_966	692	tridentata (A)	vaseyana (C)	C/6	A/5	0	1
Contig_966	702	tridentata (T)	vaseyana (C)	C/6	T/5	0	1
Contig_966	1690	tridentata (C)	vaseyana (G)	C/24	G/23	0	1
Contig_968	139	tridentata (C)	vaseyana (G)	C/6	G/4	0	1
Contig_968	157	tridentata (A)	vaseyana (G)	A/6	G/5	0	1
Contig_968	856	tridentata (T)	vaseyana (C)	C/23	T/11	0	1
Contig_968	973	tridentata (T)	vaseyana (C)	C/23	T/10	0	1
Contig_968	1178	tridentata (A)	vaseyana (G)	G/25	A/10	0	1
Contig_970	613	vaseyana (A)	tridentata (G)	A/6	G/2	0	1
Contig_971	366	tridentata (C)	vaseyana (G)	G/9	C/8	0	1
Contig_971	604	vaseyana (C)	tridentata (G)	C/11	G/5	0	1
Contig_971	1049	tridentata (T)	vaseyana (C)	C/15	T/4	0	0
Contig_980	1237	tridentata (T)	vaseyana (C)	C/7	T/6	0	1
Contig_982	217	tridentata (T)	vaseyana (C)	C/6	T/6	0	1
Contig_986	338	tridentata (A)	vaseyana (T)	A/12	T/3	0	1
Contig_988	680	vaseyana (T)	tridentata (C)	C/16	T/6	0	1
Contig_989	1609	vaseyana (A)	tridentata (G)	A/8	G/7	0	1
Contig_989	1982	vaseyana (A)	tridentata (C)	A/16	C/8	0	0
Contig_989	2112	vaseyana (T)	tridentata (C)	T/19	C/15	0	1
Contig_989	2339	vaseyana (T)	tridentata (C)	C/14	T/6	0	1
Contig_989	2361	vaseyana (T)	tridentata (C)	C/15	T/5	0	0
Contig_991	420	tridentata (C)	vaseyana (G)	G/20	C/14	0	1
Contig_997	900	tridentata (A)	vaseyana (C)	C/6	A/2	0	1
Contig_1001	1165	tridentata (A)	vaseyana (T)	A/6	T/3	0	1
Contig_1003	316	tridentata (A)	vaseyana (T)	T/11	A/9	0	1
Contig_1010	751	vaseyana (T)	tridentata (C)	C/16	T/7	0	1
Contig_1010	756	tridentata (T)	vaseyana (C)	T/16	C/7	0	1
Contig_1010	948	vaseyana (T)	tridentata (C)	C/12	T/4	0	1
Contig_1012	517	tridentata (A)	vaseyana (G)	G/14	A/7	0	1
Contig_1013	145	vaseyana (T)	tridentata (C)	C/6	T/3	0	1
Contig_1013	322	tridentata (T)	vaseyana (G)	G/9	T/6	0	1
Contig_1014	426	tridentata (T)	vaseyana (G)	G/21	T/8	0	0
Contig_1014	919	vaseyana (T)	tridentata (C)	C/5	T/5	0	1
Contig_1020	601	vaseyana (T)	tridentata (C)	C/6	T/2	0	1
Contig_1021	279	tridentata (T)	vaseyana (C)	C/7	T/2	0	1
Contig_1023	623	vaseyana (T)	tridentata (C)	T/23	C/16	0	1
Contig_1025	174	tridentata (A)	vaseyana (G)	A/8	G/4	0	1
Contig_1025	218	tridentata (T)	vaseyana (C)	T/9	C/3	0	1
Contig_1026	1022	tridentata (T)	vaseyana (G)	T/23	G/12	0	0
Contig_1026	1159	vaseyana (A)	tridentata (G)	G/16	A/6	0	0
Contig_1029	353	tridentata (A)	vaseyana (G)	G/6	A/2	0	1
Contig_1033	191	tridentata (A)	vaseyana (G)	A/7	G/6	0	1
Contig_1035	663	tridentata (A)	vaseyana (G)	G/7	A/2	0	1
Contig_1036	837	vaseyana (T)	tridentata (C)	T/11	C/3	0	0
Contig_1038	226	tridentata (T)	vaseyana (G)	G/10	T/3	0	1
Contig_1044	291	tridentata (A)	vaseyana (C)	C/12	A/4	0	0
Contig_1044	304	tridentata (A)	vaseyana (G)	G/12	A/4	0	0
Contig_1053	671	vaseyana (T)	tridentata (C)	T/12	C/5	0	0
Contig_1055	43	vaseyana (A)	tridentata (C)	C/6	A/2	1	1
Contig_1055	183	tridentata (A)	vaseyana (G)	G/10	A/8	1	1
Contig_1055	198	vaseyana (A)	tridentata (G)	A/10	G/8	1	1
Contig_1055	228	vaseyana (T)	tridentata (C)	T/12	C/9	1	1
Contig_1055	232	tridentata (T)	vaseyana (C)	C/12	T/9	1	1
Contig_1055	336	vaseyana (T)	tridentata (C)	T/17	C/13	1	1
Contig_1055	337	vaseyana (T)	tridentata (G)	T/17	G/13	1	1
Contig_1055	413	vaseyana (T)	tridentata (C)	C/16	T/14	1	0
Contig_1055	453	vaseyana (A)	tridentata (T)	A/14	T/13	1	1
Contig_1055	495	vaseyana (A)	tridentata (G)	G/13	A/13	1	1
Contig_1055	537	vaseyana (T)	tridentata (C)	C/11	T/10	1	1
Contig_1055	555	tridentata (A)	vaseyana (G)	G/12	A/10	1	1
Contig_1055	594	vaseyana (T)	tridentata (C)	T/14	C/9	1	1
Contig_1055	627	vaseyana (A)	tridentata (G)	A/14	G/9	1	1
Contig_1055	1059	tridentata (T)	vaseyana (G)	G/8	T/2	1	1
Contig_1055	1107	tridentata (A)	vaseyana (G)	G/8	A/2	1	1
Contig_1055	1110	vaseyana (A)	tridentata (G)	A/8	G/2	1	1
Contig_1057	95	tridentata (A)	vaseyana (C)	A/20	C/7	0	1
Contig_1057	210	tridentata (T)	vaseyana (G)	T/32	G/13	0	1
Contig_1057	360	tridentata (T)	vaseyana (C)	T/63	C/30	0	0
Contig_1059	203	tridentata (A)	vaseyana (G)	A/8	G/2	0	1
Contig_1059	331	vaseyana (A)	tridentata (G)	G/8	A/3	0	1
Contig_1060	1278	vaseyana (A)	tridentata (C)	C/7	A/2	0	1
Contig_1063	669	tridentata (A)	vaseyana (G)	G/10	A/6	0	1
Contig_1063	696	tridentata (T)	vaseyana (C)	C/12	T/6	0	1
Contig_1063	706	tridentata (A)	vaseyana (G)	G/14	A/4	0	1
Contig_1063	801	vaseyana (A)	tridentata (G)	A/8	G/4	0	1
Contig_1063	900	vaseyana (A)	tridentata (G)	A/6	G/3	0	1
Contig_1066	531	tridentata (T)	vaseyana (C)	T/10	C/9	0	0
Contig_1067	42	tridentata (C)	vaseyana (G)	C/6	G/2	0	1
Contig_1067	93	vaseyana (T)	tridentata (C)	C/6	T/3	0	1
Contig_1067	100	tridentata (A)	vaseyana (G)	A/6	G/3	0	1
Contig_1067	140	vaseyana (T)	tridentata (G)	G/8	T/4	0	1
Contig_1067	176	vaseyana (A)	tridentata (C)	C/7	A/5	0	1
Contig_1067	180	vaseyana (A)	tridentata (G)	G/7	A/5	0	1
Contig_1067	1302	tridentata (A)	vaseyana (G)	G/6	A/2	0	1
Contig_1073	691	vaseyana (A)	tridentata (C)	A/6	C/2	0	1
Contig_1073	845	tridentata (A)	vaseyana (G)	G/7	A/2	0	1
Contig_1074	1002	vaseyana (T)	tridentata (C)	C/11	T/3	0	1
Contig_1080	100	vaseyana (A)	tridentata (C)	A/7	C/3	0	1
Contig_1080	228	vaseyana (A)	tridentata (T)	A/10	T/3	0	1
Contig_1080	241	vaseyana (A)	tridentata (G)	A/10	G/3	0	1
Contig_1086	110	tridentata (T)	vaseyana (C)	T/14	C/11	0	1
Contig_1086	545	tridentata (A)	vaseyana (G)	G/20	A/16	0	1
Contig_1086	707	vaseyana (A)	tridentata (G)	G/16	A/9	0	1
Contig_1088	1048	tridentata (T)	vaseyana (C)	C/12	T/3	0	0
Contig_1088	1294	vaseyana (A)	tridentata (T)	A/6	T/2	0	1
Contig_1091	387	vaseyana (A)	tridentata (G)	G/12	A/3	0	0
Contig_1091	643	tridentata (A)	vaseyana (G)	G/6	A/2	0	1
Contig_1093	788	vaseyana (T)	tridentata (G)	G/8	T/3	0	1
Contig_1094	400	vaseyana (A)	tridentata (G)	G/19	A/15	0	1
Contig_1094	839	tridentata (A)	vaseyana (G)	G/6	A/2	0	1
Contig_1099	1210	tridentata (A)	vaseyana (C)	C/24	A/24	0	1
Contig_1102	385	tridentata (C)	vaseyana (G)	C/8	G/3	0	1
Contig_1103	368	tridentata (A)	vaseyana (G)	A/11	G/4	0	1
Contig_1103	400	vaseyana (A)	tridentata (G)	G/11	A/3	0	1
Contig_1104	488	vaseyana (A)	tridentata (G)	G/16	A/8	0	1
Contig_1105	541	vaseyana (T)	tridentata (C)	C/10	T/4	0	1
Contig_1105	556	tridentata (A)	vaseyana (G)	A/9	G/4	0	1
Contig_1105	698	vaseyana (A)	tridentata (T)	A/10	T/6	0	1
Contig_1105	1084	vaseyana (A)	tridentata (C)	A/14	C/12	0	1
Contig_1106	1605	tridentata (A)	vaseyana (C)	A/5	C/4	0	1
Contig_1107	1199	vaseyana (A)	tridentata (G)	A/15	G/9	0	1
Contig_1107	1328	tridentata (T)	vaseyana (C)	C/8	T/3	0	1
Contig_1111	13	vaseyana (A)	tridentata (G)	A/5	G/4	0	1
Contig_1112	154	vaseyana (A)	tridentata (G)	G/5	A/5	0	1
Contig_1112	979	tridentata (A)	vaseyana (G)	A/15	G/8	0	1
Contig_1115	661	vaseyana (T)	tridentata (C)	C/11	T/7	0	0
Contig_1118	439	vaseyana (A)	tridentata (G)	A/16	G/13	0	1
Contig_1119	536	tridentata (A)	vaseyana (G)	G/8	A/3	0	1
Contig_1119	660	vaseyana (A)	tridentata (G)	G/9	A/8	0	1
Contig_1120	409	vaseyana (T)	tridentata (C)	T/24	C/7	0	0
Contig_1120	1084	vaseyana (A)	tridentata (G)	A/11	G/3	0	1
Contig_1123	208	tridentata (A)	vaseyana (G)	A/7	G/5	0	1
Contig_1125	257	vaseyana (A)	tridentata (T)	T/10	A/3	0	0
Contig_1126	659	vaseyana (A)	tridentata (T)	A/14	T/6	0	1
Contig_1126	863	tridentata (A)	vaseyana (T)	T/13	A/4	0	1
Contig_1128	193	vaseyana (T)	tridentata (G)	T/9	G/7	0	1
Contig_1128	288	tridentata (T)	vaseyana (C)	C/12	T/8	0	1
Contig_1128	777	tridentata (A)	vaseyana (G)	A/10	G/3	0	1
Contig_1128	1152	tridentata (A)	vaseyana (C)	A/8	C/3	0	1
Contig_1128	1266	vaseyana (A)	tridentata (G)	G/14	A/4	0	1
Contig_1128	1268	tridentata (A)	vaseyana (G)	A/14	G/4	0	1
Contig_1129	312	vaseyana (A)	tridentata (T)	A/22	T/6	0	0
Contig_1129	335	vaseyana (T)	tridentata (C)	T/20	C/8	0	1
Contig_1129	776	vaseyana (T)	tridentata (C)	T/8	C/3	0	1
Contig_1130	277	tridentata (T)	vaseyana (C)	T/8	C/4	0	1
Contig_1131	531	tridentata (C)	vaseyana (G)	C/6	G/2	0	1
Contig_1137	284	tridentata (T)	vaseyana (C)	T/6	C/5	0	1
Contig_1140	459	vaseyana (A)	tridentata (T)	T/7	A/2	0	1
Contig_1140	490	tridentata (T)	vaseyana (G)	T/6	G/2	0	1
Contig_1142	673	tridentata (T)	vaseyana (C)	T/8	C/7	0	1
Contig_1142	733	tridentata (A)	vaseyana (G)	A/9	G/8	0	1
Contig_1144	431	vaseyana (A)	tridentata (T)	A/38	T/10	0	1
Contig_1147	724	tridentata (T)	vaseyana (C)	T/11	C/3	0	0
Contig_1147	804	tridentata (A)	vaseyana (G)	A/13	G/9	0	0
Contig_1147	1041	tridentata (T)	vaseyana (C)	T/10	C/7	0	1
Contig_1147	1046	tridentata (A)	vaseyana (G)	A/10	G/7	0	1
Contig_1149	655	vaseyana (A)	tridentata (T)	A/15	T/9	0	1
Contig_1149	779	vaseyana (A)	tridentata (G)	A/9	G/4	0	1
Contig_1149	874	tridentata (T)	vaseyana (G)	G/10	T/6	0	1
Contig_1149	1039	vaseyana (T)	tridentata (C)	C/6	T/3	0	1
Contig_1149	1046	vaseyana (T)	tridentata (G)	G/6	T/3	0	1
Contig_1154	654	vaseyana (A)	tridentata (G)	A/15	G/6	0	1
Contig_1154	836	tridentata (A)	vaseyana (G)	G/20	A/5	0	1
Contig_1159	172	tridentata (A)	vaseyana (G)	G/14	A/11	0	1
Contig_1159	214	tridentata (A)	vaseyana (G)	A/15	G/14	0	1
Contig_1159	979	vaseyana (A)	tridentata (G)	G/5	A/4	0	1
Contig_1164	114	tridentata (A)	vaseyana (C)	C/6	A/2	0	1
Contig_1164	785	tridentata (C)	vaseyana (G)	G/6	C/2	0	1
Contig_1169	652	vaseyana (A)	tridentata (T)	T/10	A/6	0	1
Contig_1170	458	tridentata (A)	vaseyana (T)	A/58	T/39	0	1
Contig_1174	392	tridentata (A)	vaseyana (G)	A/5	G/3	0	1
Contig_1174	430	vaseyana (T)	tridentata (C)	C/5	T/3	0	1
Contig_1176	1285	tridentata (A)	vaseyana (G)	A/16	G/14	0	1
Contig_1176	1315	vaseyana (C)	tridentata (G)	G/15	C/13	0	1
Contig_1181	506	tridentata (A)	vaseyana (C)	A/6	C/5	0	1
Contig_1181	538	tridentata (A)	vaseyana (G)	G/6	A/6	0	1
Contig_1181	594	tridentata (C)	vaseyana (G)	G/7	C/6	0	1
Contig_1181	738	vaseyana (A)	tridentata (T)	A/6	T/3	0	1
Contig_1181	1080	tridentata (T)	vaseyana (C)	C/15	T/4	0	0
Contig_1181	1245	tridentata (T)	vaseyana (C)	C/15	T/8	0	1
Contig_1181	2260	vaseyana (C)	tridentata (G)	G/8	C/6	0	1
Contig_1181	2282	vaseyana (A)	tridentata (G)	G/8	A/6	0	1
Contig_1181	2283	vaseyana (A)	tridentata (C)	C/7	A/6	0	1
Contig_1181	2320	tridentata (T)	vaseyana (G)	T/6	G/5	0	1
Contig_1181	2352	tridentata (A)	vaseyana (G)	A/6	G/4	0	1
Contig_1182	393	tridentata (A)	vaseyana (G)	G/10	A/4	0	1
Contig_1185	353	vaseyana (T)	tridentata (C)	C/18	T/11	0	1
Contig_1187	426	tridentata (A)	vaseyana (T)	A/9	T/7	0	1
Contig_1189	185	vaseyana (T)	tridentata (C)	C/19	T/5	0	1
Contig_1190	649	tridentata (C)	vaseyana (G)	C/8	G/7	0	1
Contig_1190	689	vaseyana (A)	tridentata (C)	A/6	C/5	0	1
Contig_1196	160	vaseyana (T)	tridentata (C)	C/6	T/2	0	1
Contig_1206	677	vaseyana (A)	tridentata (G)	A/34	G/11	0	1
Contig_1206	791	tridentata (A)	vaseyana (G)	G/33	A/25	0	1
Contig_1206	954	vaseyana (A)	tridentata (C)	C/31	A/25	0	1
Contig_1206	1090	vaseyana (T)	tridentata (C)	C/20	T/8	0	1
Contig_1206	1109	vaseyana (T)	tridentata (C)	C/18	T/8	0	1
Contig_1206	1289	vaseyana (A)	tridentata (C)	C/7	A/4	0	1
Contig_1208	733	tridentata (A)	vaseyana (G)	G/13	A/4	0	0
Contig_1212	1234	vaseyana (A)	tridentata (G)	G/7	A/2	0	1
Contig_1212	1565	vaseyana (T)	tridentata (C)	C/14	T/10	0	0
Contig_1214	101	tridentata (A)	vaseyana (C)	C/6	A/3	0	1
Contig_1214	645	vaseyana (A)	tridentata (T)	A/14	T/10	0	0
Contig_1214	1124	tridentata (A)	vaseyana (C)	C/5	A/3	0	1
Contig_1215	89	vaseyana (A)	tridentata (C)	C/7	A/2	0	1
Contig_1215	179	vaseyana (A)	tridentata (C)	C/8	A/2	0	1
Contig_1215	385	tridentata (T)	vaseyana (C)	T/10	C/3	0	1
Contig_1216	314	vaseyana (A)	tridentata (G)	A/23	G/8	0	1
Contig_1216	1196	vaseyana (A)	tridentata (G)	A/6	G/3	0	1
Contig_1218	770	tridentata (T)	vaseyana (C)	T/8	C/2	0	1
Contig_1219	134	vaseyana (A)	tridentata (G)	G/11	A/3	0	0
Contig_1219	137	vaseyana (T)	tridentata (C)	C/11	T/3	0	0
Contig_1224	543	vaseyana (A)	tridentata (G)	G/17	A/13	0	1
Contig_1224	790	vaseyana (A)	tridentata (G)	A/6	G/5	0	1
Contig_1224	828	vaseyana (A)	tridentata (T)	T/7	A/6	0	1
Contig_1224	1656	vaseyana (T)	tridentata (C)	C/9	T/3	0	1
Contig_1224	1686	tridentata (T)	vaseyana (G)	T/6	G/3	0	1
Contig_1226	789	tridentata (T)	vaseyana (C)	C/7	T/2	0	1
Contig_1227	448	tridentata (A)	vaseyana (G)	G/9	A/3	0	1
Contig_1234	1151	tridentata (A)	vaseyana (G)	A/19	G/8	0	1
Contig_1235	363	vaseyana (T)	tridentata (G)	G/12	T/9	0	1
Contig_1237	84	vaseyana (A)	tridentata (G)	A/8	G/2	0	1
Contig_1239	109	tridentata (A)	vaseyana (G)	G/11	A/5	0	0
Contig_1240	436	vaseyana (T)	tridentata (C)	C/6	T/4	0	1
Contig_1242	243	tridentata (C)	vaseyana (G)	C/12	G/7	0	1
Contig_1243	420	vaseyana (A)	tridentata (T)	A/10	T/6	0	0
Contig_1244	57	tridentata (C)	vaseyana (N)	C/8	N/2	0	1
Contig_1245	427	vaseyana (A)	tridentata (G)	A/5	G/4	0	1
Contig_1245	865	tridentata (A)	vaseyana (G)	A/13	G/7	0	0
Contig_1245	1346	tridentata (A)	vaseyana (G)	A/10	G/3	0	1
Contig_1245	1359	vaseyana (A)	tridentata (T)	T/8	A/3	0	1
Contig_1245	1461	vaseyana (T)	tridentata (C)	C/7	T/2	0	1
Contig_1253	75	vaseyana (A)	tridentata (G)	A/8	G/2	0	1
Contig_1253	172	vaseyana (T)	tridentata (C)	T/10	C/3	0	1
Contig_1253	414	vaseyana (A)	tridentata (G)	G/8	A/7	0	1
Contig_1255	154	tridentata (C)	vaseyana (G)	G/6	C/5	0	1
Contig_1255	409	tridentata (A)	vaseyana (G)	A/7	G/5	0	1
Contig_1257	521	vaseyana (C)	tridentata (G)	C/5	G/4	0	1
Contig_1257	522	vaseyana (A)	tridentata (G)	A/5	G/4	0	1
Contig_1257	530	tridentata (T)	vaseyana (C)	C/5	T/4	0	1
Contig_1257	532	vaseyana (C)	tridentata (G)	C/5	G/4	0	1
Contig_1257	535	vaseyana (C)	tridentata (G)	C/5	G/4	0	1
Contig_1257	536	tridentata (A)	vaseyana (G)	G/5	A/4	0	1
Contig_1257	540	vaseyana (A)	tridentata (G)	A/5	G/4	0	1
Contig_1257	554	tridentata (T)	vaseyana (G)	G/5	T/4	0	1
Contig_1257	559	tridentata (T)	vaseyana (C)	C/5	T/4	0	1
Contig_1257	560	tridentata (A)	vaseyana (C)	C/5	A/4	0	1
Contig_1257	906	vaseyana (A)	tridentata (C)	C/7	A/2	0	1
Contig_1257	1195	tridentata (A)	vaseyana (G)	G/7	A/3	0	1
Contig_1258	1263	vaseyana (A)	tridentata (G)	G/14	A/9	0	1
Contig_1260	638	tridentata (A)	vaseyana (C)	C/16	A/12	0	0
Contig_1260	1088	vaseyana (A)	tridentata (G)	G/13	A/5	0	0
Contig_1263	883	vaseyana (C)	tridentata (G)	G/17	C/17	0	0
Contig_1266	600	tridentata (A)	vaseyana (G)	G/14	A/10	0	0
Contig_1269	626	tridentata (T)	vaseyana (C)	T/8	C/7	0	1
Contig_1270	274	tridentata (A)	vaseyana (C)	C/11	A/4	0	1
Contig_1273	249	tridentata (C)	vaseyana (G)	C/16	G/10	0	0
Contig_1276	1132	vaseyana (T)	tridentata (G)	G/66	T/18	0	1
Contig_1276	1332	vaseyana (T)	tridentata (G)	G/51	T/20	0	1
Contig_1276	1439	vaseyana (C)	tridentata (G)	G/49	C/13	0	1
Contig_1280	500	vaseyana (A)	tridentata (G)	A/6	G/3	0	1
Contig_1289	1171	vaseyana (A)	tridentata (C)	C/8	A/2	0	1
Contig_1290	282	tridentata (T)	vaseyana (C)	C/20	T/5	0	0
Contig_1290	641	tridentata (A)	vaseyana (T)	T/6	A/5	0	1
Contig_1290	643	vaseyana (A)	tridentata (T)	A/7	T/5	0	1
Contig_1295	634	tridentata (A)	vaseyana (G)	G/13	A/4	0	1
Contig_1295	769	tridentata (T)	vaseyana (C)	C/11	T/10	0	1
Contig_1295	1168	tridentata (T)	vaseyana (C)	T/24	C/14	0	0
Contig_1295	1552	vaseyana (A)	tridentata (G)	G/6	A/3	0	1
Contig_1295	1563	vaseyana (A)	tridentata (G)	G/5	A/4	0	1
Contig_1300	463	tridentata (A)	vaseyana (T)	T/6	A/5	0	1
Contig_1300	1735	vaseyana (T)	tridentata (C)	C/15	T/4	0	0
Contig_1300	1779	tridentata (T)	vaseyana (C)	T/15	C/4	0	0
Contig_1300	1973	tridentata (A)	vaseyana (C)	A/8	C/4	0	1
Contig_1305	549	tridentata (T)	vaseyana (C)	T/9	C/5	0	1
Contig_1306	1023	vaseyana (A)	tridentata (G)	G/9	A/6	0	1
Contig_1307	228	tridentata (T)	vaseyana (C)	C/10	T/10	0	0
Contig_1307	550	tridentata (A)	vaseyana (C)	C/12	A/7	0	1
Contig_1307	986	tridentata (A)	vaseyana (C)	C/6	A/6	0	1
Contig_1308	594	tridentata (A)	vaseyana (T)	T/10	A/10	0	1
Contig_1309	842	tridentata (T)	vaseyana (C)	T/9	C/7	0	1
Contig_1310	757	vaseyana (T)	tridentata (C)	T/8	C/2	0	1
Contig_1311	429	vaseyana (C)	tridentata (G)	C/8	G/3	0	1
Contig_1315	282	vaseyana (A)	tridentata (C)	C/7	A/5	0	1
Contig_1315	471	tridentata (A)	vaseyana (G)	G/6	A/3	0	1
Contig_1315	603	vaseyana (T)	tridentata (C)	T/7	C/4	0	1
Contig_1315	862	tridentata (T)	vaseyana (C)	T/12	C/6	0	1
Contig_1315	1494	vaseyana (A)	tridentata (G)	G/18	A/11	0	1
Contig_1315	1554	tridentata (A)	vaseyana (G)	A/18	G/9	0	1
Contig_1321	250	tridentata (A)	vaseyana (C)	A/11	C/6	0	0
Contig_1321	253	vaseyana (T)	tridentata (C)	C/11	T/6	0	0
Contig_1321	625	tridentata (T)	vaseyana (C)	C/10	T/3	0	1
Contig_1321	854	tridentata (A)	vaseyana (T)	T/6	A/2	0	1
Contig_1322	61	tridentata (T)	vaseyana (G)	G/5	T/5	0	1
Contig_1322	209	tridentata (T)	vaseyana (G)	T/10	G/6	0	0
Contig_1322	357	vaseyana (T)	tridentata (C)	C/9	T/5	0	1
Contig_1323	400	tridentata (A)	vaseyana (T)	A/14	T/4	0	1
Contig_1325	368	vaseyana (T)	tridentata (G)	G/10	T/4	0	1
Contig_1325	630	vaseyana (C)	tridentata (G)	G/8	C/6	0	1
Contig_1327	198	vaseyana (A)	tridentata (C)	C/6	A/4	0	1
Contig_1327	249	tridentata (C)	vaseyana (G)	C/7	G/4	0	1
Contig_1327	324	tridentata (A)	vaseyana (C)	A/7	C/4	0	1
Contig_1331	147	tridentata (T)	vaseyana (C)	C/7	T/2	0	1
Contig_1331	151	tridentata (T)	vaseyana (C)	C/7	T/2	0	1
Contig_1334	759	tridentata (A)	vaseyana (G)	A/18	G/6	0	0
Contig_1335	7	tridentata (A)	vaseyana (G)	A/6	G/3	0	1
Contig_1335	39	vaseyana (A)	tridentata (G)	G/6	A/4	0	1
Contig_1335	124	tridentata (A)	vaseyana (C)	A/6	C/5	0	1
Contig_1335	155	tridentata (A)	vaseyana (G)	A/6	G/5	0	1
Contig_1335	1069	tridentata (T)	vaseyana (C)	C/12	T/4	0	0
Contig_1335	1198	tridentata (A)	vaseyana (T)	T/10	A/6	0	0
Contig_1336	503	tridentata (A)	vaseyana (G)	A/5	G/3	0	1
Contig_1336	1251	vaseyana (C)	tridentata (G)	C/10	G/7	0	1
Contig_1336	1427	vaseyana (A)	tridentata (G)	A/13	G/10	0	1
Contig_1336	1470	tridentata (A)	vaseyana (G)	G/11	A/11	0	1
Contig_1336	1471	tridentata (T)	vaseyana (C)	C/11	T/11	0	1
Contig_1336	1551	vaseyana (T)	tridentata (C)	C/12	T/10	0	1
Contig_1337	126	vaseyana (A)	tridentata (C)	A/5	C/3	0	1
Contig_1337	757	vaseyana (T)	tridentata (C)	T/18	C/15	0	1
Contig_1337	903	tridentata (T)	vaseyana (C)	C/11	T/11	0	1
Contig_1338	628	vaseyana (A)	tridentata (T)	T/12	A/8	0	1
Contig_1339	794	tridentata (T)	vaseyana (G)	T/8	G/3	0	1
Contig_1343	197	vaseyana (T)	tridentata (C)	C/9	T/4	0	1
Contig_1344	129	tridentata (A)	vaseyana (C)	C/7	A/2	0	1
Contig_1344	205	vaseyana (T)	tridentata (C)	T/11	C/4	0	1
Contig_1345	351	tridentata (A)	vaseyana (G)	A/5	G/4	0	1
Contig_1345	515	tridentata (T)	vaseyana (G)	T/7	G/6	0	1
Contig_1345	787	tridentata (A)	vaseyana (G)	G/23	A/17	0	1
Contig_1353	81	vaseyana (A)	tridentata (G)	G/5	A/4	0	1
Contig_1353	87	tridentata (A)	vaseyana (T)	A/5	T/4	0	1
Contig_1354	665	vaseyana (A)	tridentata (T)	A/11	T/6	0	1
Contig_1354	701	vaseyana (T)	tridentata (C)	T/11	C/7	0	1
Contig_1354	793	vaseyana (A)	tridentata (G)	A/17	G/7	0	1
Contig_1359	817	vaseyana (T)	tridentata (G)	G/6	T/4	0	1
Contig_1359	1120	tridentata (T)	vaseyana (G)	T/9	G/3	0	1
Contig_1363	114	vaseyana (T)	tridentata (C)	C/7	T/2	0	1
Contig_1363	157	tridentata (A)	vaseyana (T)	A/7	T/3	0	1
Contig_1368	785	tridentata (T)	vaseyana (C)	T/20	C/6	0	1
Contig_1369	773	vaseyana (T)	tridentata (C)	C/7	T/2	0	1
Contig_1371	624	vaseyana (A)	tridentata (G)	A/7	G/6	0	1
Contig_1371	875	tridentata (T)	vaseyana (C)	T/17	C/9	0	1
Contig_1371	1390	vaseyana (A)	tridentata (G)	G/11	A/5	0	1
Contig_1372	643	tridentata (T)	vaseyana (C)	T/13	C/8	0	1
Contig_1375	840	tridentata (T)	vaseyana (G)	G/19	T/8	0	1
Contig_1375	1092	tridentata (A)	vaseyana (T)	A/16	T/13	0	1
Contig_1375	1104	vaseyana (C)	tridentata (G)	G/16	C/13	0	1
Contig_1375	1191	tridentata (T)	vaseyana (C)	T/16	C/14	0	1
Contig_1375	1230	vaseyana (A)	tridentata (G)	G/19	A/14	0	1
Contig_1382	47	tridentata (A)	vaseyana (C)	C/5	A/4	0	1
Contig_1382	311	vaseyana (T)	tridentata (C)	T/13	C/7	0	1
Contig_1382	446	tridentata (A)	vaseyana (G)	G/12	A/3	0	1
Contig_1383	1242	tridentata (T)	vaseyana (C)	C/7	T/3	0	1
Contig_1386	631	tridentata (T)	vaseyana (G)	G/30	T/27	0	1
Contig_1387	735	tridentata (T)	vaseyana (G)	G/15	T/6	0	0
Contig_1387	781	tridentata (T)	vaseyana (C)	C/12	T/7	0	1
Contig_1387	864	vaseyana (C)	tridentata (G)	C/11	G/7	0	1
Contig_1388	191	vaseyana (T)	tridentata (C)	C/6	T/3	0	1
Contig_1388	1034	vaseyana (T)	tridentata (C)	C/26	T/12	0	1
Contig_1388	1349	vaseyana (T)	tridentata (C)	C/29	T/14	0	0
Contig_1388	1502	vaseyana (T)	tridentata (C)	C/41	T/29	0	0
Contig_1388	1753	tridentata (T)	vaseyana (G)	T/49	G/17	0	1
Contig_1388	2148	tridentata (T)	vaseyana (C)	C/7	T/2	0	1
Contig_1388	2149	tridentata (T)	vaseyana (C)	C/7	T/2	0	1
Contig_1390	2188	tridentata (T)	vaseyana (G)	G/7	T/3	0	1
Contig_1390	2208	vaseyana (A)	tridentata (G)	A/6	G/3	0	1
Contig_1392	845	tridentata (A)	vaseyana (G)	A/5	G/3	0	1
Contig_1393	295	tridentata (T)	vaseyana (C)	T/8	C/3	0	1
Contig_1393	406	tridentata (T)	vaseyana (C)	T/11	C/4	0	1
Contig_1393	422	tridentata (A)	vaseyana (C)	A/10	C/5	0	1
Contig_1393	622	tridentata (A)	vaseyana (G)	A/10	G/7	0	1
Contig_1393	1447	tridentata (T)	vaseyana (C)	T/20	C/7	0	1
Contig_1393	1586	vaseyana (A)	tridentata (G)	G/13	A/11	0	1
Contig_1394	249	vaseyana (A)	tridentata (G)	G/36	A/27	0	0
Contig_1395	801	tridentata (T)	vaseyana (C)	C/32	T/28	0	1
Contig_1397	682	tridentata (A)	vaseyana (G)	A/7	G/6	0	1
Contig_1398	271	tridentata (T)	vaseyana (C)	C/10	T/4	0	1
Contig_1401	56	tridentata (A)	vaseyana (G)	A/6	G/4	1	1
Contig_1401	59	tridentata (T)	vaseyana (C)	T/6	C/4	1	1
Contig_1401	74	tridentata (A)	vaseyana (G)	A/6	G/4	1	1
Contig_1401	89	vaseyana (A)	tridentata (T)	T/6	A/4	1	1
Contig_1401	107	tridentata (T)	vaseyana (G)	T/6	G/4	1	1
Contig_1401	116	vaseyana (A)	tridentata (G)	G/6	A/4	1	1
Contig_1401	131	vaseyana (A)	tridentata (T)	T/6	A/4	1	1
Contig_1401	137	vaseyana (A)	tridentata (G)	G/6	A/4	1	1
Contig_1401	143	vaseyana (A)	tridentata (G)	G/6	A/2	1	1
Contig_1401	144	vaseyana (A)	tridentata (T)	T/6	A/4	1	1
Contig_1401	147	vaseyana (A)	tridentata (C)	C/6	A/4	1	1
Contig_1401	155	tridentata (A)	vaseyana (G)	A/6	G/4	1	1
Contig_1401	157	vaseyana (A)	tridentata (G)	G/6	A/4	1	1
Contig_1401	1650	vaseyana (A)	tridentata (G)	G/8	A/2	1	1
Contig_1402	2119	tridentata (T)	vaseyana (G)	G/6	T/2	0	1
Contig_1404	279	tridentata (T)	vaseyana (C)	C/13	T/4	0	0
Contig_1404	537	vaseyana (T)	tridentata (C)	C/11	T/9	0	0
Contig_1404	633	vaseyana (T)	tridentata (C)	C/13	T/5	0	0
Contig_1404	1363	vaseyana (T)	tridentata (C)	C/7	T/2	0	1
Contig_1405	731	tridentata (T)	vaseyana (G)	T/14	G/11	0	1
Contig_1405	840	tridentata (T)	vaseyana (C)	C/11	T/8	0	1
Contig_1406	1035	vaseyana (A)	tridentata (G)	A/18	G/7	0	0
Contig_1406	1164	tridentata (A)	vaseyana (G)	G/11	A/3	0	1
Contig_1409	131	tridentata (T)	vaseyana (C)	T/16	C/15	0	1
Contig_1409	415	vaseyana (T)	tridentata (G)	G/37	T/17	0	0
Contig_1410	669	tridentata (A)	vaseyana (G)	A/15	G/12	0	0
Contig_1413	997	tridentata (A)	vaseyana (T)	A/7	T/4	0	1
Contig_1414	391	vaseyana (A)	tridentata (G)	G/18	A/14	0	1
Contig_1414	483	tridentata (A)	vaseyana (G)	A/15	G/14	0	1
Contig_1414	572	tridentata (A)	vaseyana (G)	G/14	A/14	0	1
Contig_1416	696	tridentata (A)	vaseyana (T)	T/10	A/3	0	0
Contig_1417	408	vaseyana (C)	tridentata (G)	C/17	G/6	0	0
Contig_1419	841	vaseyana (T)	tridentata (C)	T/25	C/12	0	1
Contig_1423	660	tridentata (A)	vaseyana (C)	A/6	C/5	0	1
Contig_1424	171	tridentata (A)	vaseyana (G)	A/7	G/4	0	1
Contig_1424	299	vaseyana (A)	tridentata (G)	G/11	A/10	0	0
Contig_1424	890	vaseyana (T)	tridentata (C)	C/21	T/15	0	1
Contig_1424	1058	vaseyana (A)	tridentata (C)	A/10	C/4	0	1
Contig_1425	534	tridentata (T)	vaseyana (C)	C/16	T/5	0	1
Contig_1426	618	vaseyana (A)	tridentata (G)	G/18	A/7	0	0
Contig_1426	767	tridentata (A)	vaseyana (G)	A/15	G/12	0	1
Contig_1427	30	tridentata (A)	vaseyana (C)	C/7	A/2	0	1
Contig_1430	785	vaseyana (A)	tridentata (G)	G/7	A/6	0	1
Contig_1432	310	tridentata (C)	vaseyana (G)	G/6	C/2	0	1
Contig_1434	686	vaseyana (T)	tridentata (C)	T/13	C/7	0	0
Contig_1434	692	tridentata (A)	vaseyana (G)	G/12	A/8	0	1
Contig_1436	179	tridentata (T)	vaseyana (C)	T/13	C/5	0	1
Contig_1437	434	vaseyana (T)	tridentata (C)	T/6	C/4	0	1
Contig_1437	533	vaseyana (C)	tridentata (G)	C/8	G/4	0	1
Contig_1437	545	tridentata (A)	vaseyana (C)	C/8	A/4	0	1
Contig_1437	759	tridentata (A)	vaseyana (G)	G/11	A/3	0	0
Contig_1444	548	tridentata (A)	vaseyana (G)	A/25	G/15	0	1
Contig_1445	110	tridentata (A)	vaseyana (G)	G/10	A/6	0	1
Contig_1445	143	vaseyana (T)	tridentata (G)	T/10	G/7	0	1
Contig_1445	230	vaseyana (A)	tridentata (G)	A/15	G/10	0	1
Contig_1445	425	vaseyana (T)	tridentata (C)	T/18	C/10	0	1
Contig_1445	894	tridentata (A)	vaseyana (G)	A/7	G/2	0	1
Contig_1448	1116	tridentata (T)	vaseyana (C)	T/22	C/6	0	0
Contig_1455	74	vaseyana (A)	tridentata (T)	A/7	T/2	0	1
Contig_1455	75	vaseyana (T)	tridentata (C)	T/7	C/2	0	1
Contig_1458	260	tridentata (A)	vaseyana (G)	A/8	G/2	0	1
Contig_1458	310	vaseyana (T)	tridentata (C)	C/7	T/2	0	1
Contig_1458	1064	tridentata (A)	vaseyana (G)	A/18	G/6	0	1
Contig_1459	945	tridentata (A)	vaseyana (G)	A/41	G/20	0	1
Contig_1460	370	vaseyana (A)	tridentata (G)	A/8	G/2	0	1
Contig_1460	401	tridentata (A)	vaseyana (G)	G/7	A/2	0	1
Contig_1460	410	tridentata (A)	vaseyana (G)	G/7	A/2	0	1
Contig_1464	469	tridentata (T)	vaseyana (C)	C/8	T/2	0	1
Contig_1465	736	tridentata (A)	vaseyana (G)	A/8	G/7	0	1
Contig_1465	901	vaseyana (T)	tridentata (C)	T/8	C/5	0	1
Contig_1467	973	vaseyana (A)	tridentata (G)	G/35	A/11	0	1
Contig_1471	1039	vaseyana (A)	tridentata (C)	C/14	A/6	0	0
Contig_1471	1206	vaseyana (A)	tridentata (C)	C/12	A/4	0	0
Contig_1472	612	vaseyana (A)	tridentata (T)	A/23	T/16	0	1
Contig_1473	359	tridentata (T)	vaseyana (C)	T/9	C/4	0	1
Contig_1473	431	tridentata (A)	vaseyana (G)	A/7	G/4	0	1
Contig_1473	512	vaseyana (A)	tridentata (G)	G/4	A/4	0	1
Contig_1473	529	tridentata (A)	vaseyana (G)	G/4	A/4	0	1
Contig_1474	830	tridentata (A)	vaseyana (G)	A/7	G/6	0	1
Contig_1475	446	vaseyana (C)	tridentata (G)	G/7	C/2	0	1
Contig_1477	261	tridentata (A)	vaseyana (G)	A/9	G/3	0	1
Contig_1477	369	vaseyana (A)	tridentata (G)	G/6	A/3	0	1
Contig_1480	229	vaseyana (A)	tridentata (G)	A/16	G/13	0	0
Contig_1480	321	tridentata (A)	vaseyana (G)	G/19	A/14	0	1
Contig_1481	661	vaseyana (T)	tridentata (G)	G/20	T/16	0	1
Contig_1481	911	tridentata (A)	vaseyana (G)	A/19	G/5	0	0
Contig_1483	502	tridentata (A)	vaseyana (G)	A/7	G/2	0	1
Contig_1485	501	tridentata (A)	vaseyana (G)	A/12	G/7	0	1
Contig_1485	759	vaseyana (T)	tridentata (G)	G/8	T/6	0	1
Contig_1485	766	vaseyana (A)	tridentata (G)	G/8	A/6	0	1
Contig_1485	1157	tridentata (A)	vaseyana (C)	A/7	C/2	0	1
Contig_1487	144	vaseyana (T)	tridentata (G)	T/6	G/2	0	1
Contig_1489	991	tridentata (T)	vaseyana (G)	G/9	T/7	0	1
Contig_1489	1039	tridentata (T)	vaseyana (C)	C/8	T/7	0	1
Contig_1489	1064	vaseyana (C)	tridentata (G)	G/6	C/6	0	1
Contig_1492	461	tridentata (T)	vaseyana (G)	T/20	G/19	0	1
Contig_1492	875	vaseyana (A)	tridentata (T)	T/12	A/12	0	1
Contig_1493	609	vaseyana (A)	tridentata (G)	A/22	G/16	0	1
Contig_1493	651	vaseyana (A)	tridentata (G)	A/22	G/17	0	1
Contig_1493	1001	vaseyana (T)	tridentata (C)	C/17	T/17	0	0
Contig_1495	950	vaseyana (A)	tridentata (C)	C/14	A/4	0	0
Contig_1497	71	vaseyana (A)	tridentata (T)	T/6	A/3	0	1
Contig_1503	638	tridentata (T)	vaseyana (C)	C/8	T/2	0	1
Contig_1504	280	tridentata (T)	vaseyana (C)	T/12	C/5	0	1
Contig_1504	499	vaseyana (A)	tridentata (T)	T/10	A/3	0	1
Contig_1505	859	tridentata (A)	vaseyana (G)	G/6	A/4	0	1
Contig_1509	619	vaseyana (T)	tridentata (C)	T/12	C/7	0	1
Contig_1511	587	vaseyana (A)	tridentata (G)	G/6	A/2	0	1
Contig_1512	223	vaseyana (T)	tridentata (C)	C/15	T/7	0	1
Contig_1512	831	tridentata (A)	vaseyana (T)	T/17	A/9	0	1
Contig_1512	838	vaseyana (A)	tridentata (T)	A/18	T/10	0	1
Contig_1512	1168	vaseyana (A)	tridentata (G)	G/26	A/15	0	1
Contig_1520	99	vaseyana (A)	tridentata (G)	G/11	A/7	0	1
Contig_1520	521	vaseyana (T)	tridentata (C)	C/26	T/20	0	0
Contig_1520	1039	tridentata (A)	vaseyana (G)	G/11	A/4	0	1
Contig_1523	1035	tridentata (A)	vaseyana (G)	A/12	G/11	0	1
Contig_1523	1421	vaseyana (A)	tridentata (G)	G/10	A/8	0	0
Contig_1526	19	tridentata (T)	vaseyana (G)	T/7	G/6	0	1
Contig_1526	177	tridentata (A)	vaseyana (G)	G/11	A/10	0	1
Contig_1526	565	tridentata (A)	vaseyana (G)	A/9	G/3	0	1
Contig_1527	1118	tridentata (T)	vaseyana (G)	T/14	G/4	0	1
Contig_1530	1015	tridentata (A)	vaseyana (G)	A/7	G/3	0	1
Contig_1533	584	vaseyana (A)	tridentata (C)	C/12	A/3	0	0
Contig_1533	1008	vaseyana (T)	tridentata (G)	G/14	T/4	0	1
Contig_1534	834	vaseyana (A)	tridentata (G)	A/7	G/2	0	1
Contig_1539	839	vaseyana (T)	tridentata (G)	T/22	G/8	0	1
Contig_1541	751	vaseyana (T)	tridentata (C)	T/24	C/11	0	0
Contig_1544	835	tridentata (T)	vaseyana (G)	G/20	T/10	0	1
Contig_1545	5	tridentata (T)	vaseyana (C)	C/5	T/3	0	1
Contig_1545	10	vaseyana (A)	tridentata (G)	A/5	G/3	0	1
Contig_1545	11	tridentata (T)	vaseyana (C)	C/5	T/3	0	1
Contig_1545	59	tridentata (T)	vaseyana (C)	C/7	T/4	0	1
Contig_1545	80	vaseyana (T)	tridentata (C)	T/7	C/4	0	1
Contig_1547	221	tridentata (A)	vaseyana (G)	A/7	G/2	0	1
Contig_1551	625	tridentata (A)	vaseyana (G)	A/11	G/4	0	1
Contig_1552	542	vaseyana (T)	tridentata (C)	C/6	T/6	0	1
Contig_1552	1809	tridentata (T)	vaseyana (G)	G/19	T/13	0	1
Contig_1553	824	tridentata (A)	vaseyana (G)	G/8	A/3	0	1
Contig_1554	661	tridentata (A)	vaseyana (C)	C/10	A/3	0	1
Contig_1555	262	tridentata (A)	vaseyana (G)	A/24	G/8	0	1
Contig_1560	1477	tridentata (T)	vaseyana (C)	T/44	C/40	0	0
Contig_1560	1535	tridentata (A)	vaseyana (G)	A/43	G/37	0	0
Contig_1565	199	vaseyana (A)	tridentata (G)	A/8	G/2	0	1
Contig_1566	1273	vaseyana (T)	tridentata (C)	C/12	T/8	0	1
Contig_1567	284	tridentata (C)	vaseyana (G)	C/22	G/6	0	0
Contig_1570	502	vaseyana (A)	tridentata (G)	A/18	G/5	0	0
Contig_1572	639	vaseyana (A)	tridentata (G)	G/11	A/5	0	1
Contig_1572	1248	tridentata (T)	vaseyana (G)	T/7	G/2	0	1
Contig_1585	164	tridentata (T)	vaseyana (C)	T/12	C/3	0	1
Contig_1586	804	vaseyana (A)	tridentata (C)	C/11	A/3	0	1
Contig_1587	1244	tridentata (T)	vaseyana (C)	C/8	T/5	0	1
Contig_1589	1668	tridentata (T)	vaseyana (G)	T/15	G/4	0	0
Contig_1590	217	vaseyana (A)	tridentata (C)	A/10	C/7	0	0
Contig_1595	586	vaseyana (A)	tridentata (C)	C/81	A/22	0	0
Contig_1595	629	vaseyana (A)	tridentata (G)	G/71	A/28	0	1
Contig_1599	133	tridentata (T)	vaseyana (C)	T/6	C/5	0	1
Contig_1604	34	tridentata (T)	vaseyana (G)	T/8	G/3	0	1
Contig_1604	56	tridentata (T)	vaseyana (G)	T/8	G/4	0	1
Contig_1604	70	vaseyana (T)	tridentata (C)	C/9	T/4	0	1
Contig_1604	690	tridentata (A)	vaseyana (G)	A/13	G/4	0	1
Contig_1605	648	tridentata (T)	vaseyana (C)	T/14	C/6	0	1
Contig_1606	627	tridentata (A)	vaseyana (T)	T/6	A/4	0	1
Contig_1608	60	tridentata (A)	vaseyana (C)	A/6	C/2	0	1
Contig_1608	66	tridentata (T)	vaseyana (C)	T/6	C/2	0	1
Contig_1608	1699	tridentata (C)	vaseyana (G)	G/8	C/5	0	1
Contig_1610	329	vaseyana (A)	tridentata (T)	T/6	A/5	0	1
Contig_1610	467	tridentata (A)	vaseyana (G)	A/9	G/3	0	1
Contig_1610	927	vaseyana (A)	tridentata (C)	A/8	C/4	0	1
Contig_1611	399	vaseyana (A)	tridentata (G)	G/16	A/4	0	1
Contig_1611	405	vaseyana (C)	tridentata (G)	G/16	C/5	0	1
Contig_1611	434	vaseyana (T)	tridentata (C)	C/14	T/5	0	1
Contig_1613	717	tridentata (T)	vaseyana (C)	C/15	T/9	0	1
Contig_1613	1020	tridentata (A)	vaseyana (T)	T/6	A/3	0	1
Contig_1616	616	tridentata (T)	vaseyana (C)	T/7	C/2	0	1
Contig_1622	493	tridentata (A)	vaseyana (T)	T/8	A/5	0	1
Contig_1623	743	tridentata (A)	vaseyana (C)	C/11	A/3	0	1
Contig_1623	927	tridentata (A)	vaseyana (G)	G/7	A/2	0	1
Contig_1625	1629	tridentata (T)	vaseyana (C)	T/21	C/17	0	1
Contig_1625	1630	tridentata (T)	vaseyana (C)	T/21	C/17	0	1
Contig_1625	1701	vaseyana (A)	tridentata (G)	G/17	A/11	0	1
Contig_1625	1702	vaseyana (A)	tridentata (C)	C/17	A/11	0	1
Contig_1627	244	tridentata (A)	vaseyana (T)	A/12	T/3	0	1
Contig_1627	847	tridentata (T)	vaseyana (G)	G/15	T/5	0	1
Contig_1627	1267	vaseyana (T)	tridentata (G)	G/8	T/2	0	1
Contig_1627	1339	vaseyana (A)	tridentata (G)	G/10	A/3	0	1
Contig_1627	1651	vaseyana (A)	tridentata (G)	G/15	A/4	0	0
Contig_1629	843	vaseyana (T)	tridentata (C)	T/25	C/7	0	1
Contig_1629	1399	vaseyana (A)	tridentata (G)	A/7	G/3	0	1
Contig_1629	1428	vaseyana (C)	tridentata (G)	C/7	G/2	0	1
Contig_1630	1079	vaseyana (T)	tridentata (C)	C/11	T/4	0	1
Contig_1632	134	tridentata (T)	vaseyana (G)	T/6	G/3	0	1
Contig_1632	247	vaseyana (A)	tridentata (G)	A/13	G/6	0	1
Contig_1634	218	vaseyana (C)	tridentata (G)	G/10	C/8	0	1
Contig_1634	234	tridentata (A)	vaseyana (C)	A/12	C/8	0	1
Contig_1634	576	vaseyana (A)	tridentata (G)	G/6	A/4	0	1
Contig_1634	588	tridentata (T)	vaseyana (G)	T/5	G/4	0	1
Contig_1637	237	vaseyana (T)	tridentata (C)	T/8	C/2	0	1
Contig_1637	279	tridentata (T)	vaseyana (C)	C/9	T/6	0	1
Contig_1640	81	tridentata (T)	vaseyana (C)	C/8	T/2	1	1
Contig_1640	82	tridentata (T)	vaseyana (C)	C/8	T/2	1	1
Contig_1640	84	vaseyana (A)	tridentata (C)	A/8	C/2	1	1
Contig_1640	103	vaseyana (T)	tridentata (C)	T/8	C/2	1	1
Contig_1640	129	vaseyana (T)	tridentata (C)	T/8	C/2	1	1
Contig_1640	131	tridentata (T)	vaseyana (G)	G/8	T/2	1	1
Contig_1640	136	vaseyana (A)	tridentata (T)	A/8	T/2	1	1
Contig_1640	138	tridentata (T)	vaseyana (G)	G/8	T/2	1	1
Contig_1640	152	vaseyana (T)	tridentata (C)	T/8	C/2	1	1
Contig_1640	297	vaseyana (C)	tridentata (G)	C/11	G/3	1	1
Contig_1640	298	tridentata (A)	vaseyana (G)	G/11	A/3	1	1
Contig_1640	316	tridentata (T)	vaseyana (C)	C/10	T/3	1	1
Contig_1640	343	tridentata (C)	vaseyana (G)	G/9	C/3	1	1
Contig_1640	370	tridentata (T)	vaseyana (C)	C/9	T/3	1	1
Contig_1640	389	vaseyana (A)	tridentata (G)	A/9	G/3	1	1
Contig_1640	411	vaseyana (T)	tridentata (G)	T/10	G/3	1	0
Contig_1644	618	tridentata (A)	vaseyana (G)	A/19	G/10	0	1
Contig_1644	1331	vaseyana (A)	tridentata (G)	G/27	A/11	0	1
Contig_1644	2025	tridentata (A)	vaseyana (G)	A/23	G/12	0	1
Contig_1645	416	tridentata (T)	vaseyana (C)	T/6	C/4	0	1
Contig_1645	593	tridentata (T)	vaseyana (G)	G/4	T/4	0	1
Contig_1645	606	vaseyana (T)	tridentata (C)	C/9	T/5	0	1
Contig_1645	724	tridentata (C)	vaseyana (G)	C/6	G/3	0	1
Contig_1645	801	vaseyana (A)	tridentata (G)	G/6	A/3	0	1
Contig_1645	847	vaseyana (A)	tridentata (G)	G/6	A/3	0	1
Contig_1645	849	vaseyana (A)	tridentata (G)	G/6	A/3	0	1
Contig_1645	889	vaseyana (C)	tridentata (G)	G/6	C/3	0	1
Contig_1647	202	tridentata (T)	vaseyana (C)	T/5	C/4	0	1
Contig_1647	886	tridentata (A)	vaseyana (C)	C/7	A/5	0	1
Contig_1649	926	vaseyana (T)	tridentata (G)	G/27	T/20	0	1
Contig_1652	135	tridentata (A)	vaseyana (C)	A/6	C/3	0	1
Contig_1652	282	vaseyana (A)	tridentata (G)	G/6	A/6	0	1
Contig_1652	510	vaseyana (A)	tridentata (T)	T/6	A/3	0	1
Contig_1652	641	tridentata (T)	vaseyana (G)	T/7	G/2	0	1
Contig_1654	1069	vaseyana (T)	tridentata (G)	T/8	G/4	0	1
Contig_1656	182	vaseyana (A)	tridentata (C)	A/5	C/3	0	1
Contig_1656	770	vaseyana (A)	tridentata (G)	A/8	G/2	0	1
Contig_1660	1191	tridentata (T)	vaseyana (C)	C/20	T/12	0	1
Contig_1660	1359	vaseyana (A)	tridentata (G)	G/4	A/4	0	1
Contig_1662	777	vaseyana (A)	tridentata (C)	C/7	A/2	0	1
Contig_1663	369	tridentata (T)	vaseyana (C)	T/9	C/3	0	1
Contig_1663	392	vaseyana (A)	tridentata (T)	T/9	A/3	0	1
Contig_1663	592	vaseyana (A)	tridentata (G)	G/7	A/6	0	1
Contig_1666	338	vaseyana (T)	tridentata (C)	C/6	T/4	0	1
Contig_1668	681	tridentata (C)	vaseyana (G)	C/7	G/2	0	1
Contig_1669	591	tridentata (C)	vaseyana (G)	G/15	C/5	0	0
Contig_1671	722	vaseyana (A)	tridentata (G)	A/20	G/18	0	1
Contig_1671	778	tridentata (A)	vaseyana (G)	G/26	A/16	0	1
Contig_1671	1094	vaseyana (T)	tridentata (C)	C/16	T/5	0	1
Contig_1671	1229	vaseyana (T)	tridentata (C)	C/15	T/7	0	1
Contig_1671	1355	tridentata (A)	vaseyana (G)	A/13	G/4	0	1
Contig_1672	1245	vaseyana (A)	tridentata (C)	C/13	A/4	0	1
Contig_1678	82	tridentata (A)	vaseyana (T)	T/6	A/2	0	1
Contig_1678	444	vaseyana (A)	tridentata (G)	G/10	A/10	0	1
Contig_1678	450	tridentata (T)	vaseyana (C)	C/10	T/10	0	1
Contig_1679	218	vaseyana (T)	tridentata (G)	G/6	T/3	0	1
Contig_1680	79	vaseyana (A)	tridentata (G)	G/12	A/3	0	1
Contig_1680	181	vaseyana (T)	tridentata (C)	C/12	T/7	0	1
Contig_1680	352	tridentata (A)	vaseyana (G)	A/27	G/12	0	0
Contig_1680	847	tridentata (A)	vaseyana (G)	G/17	A/14	0	1
Contig_1680	904	tridentata (A)	vaseyana (T)	T/16	A/6	0	1
Contig_1680	1344	vaseyana (T)	tridentata (G)	T/11	G/7	0	1
Contig_1680	1381	tridentata (T)	vaseyana (C)	C/12	T/8	0	1
Contig_1680	1471	tridentata (A)	vaseyana (G)	G/14	A/7	0	1
Contig_1682	590	tridentata (A)	vaseyana (T)	A/18	T/15	0	1
Contig_1683	417	tridentata (A)	vaseyana (G)	G/10	A/7	0	1
Contig_1683	646	vaseyana (C)	tridentata (G)	C/5	G/4	0	1
Contig_1683	670	tridentata (A)	vaseyana (T)	T/5	A/3	0	1
Contig_1688	384	tridentata (T)	vaseyana (C)	T/7	C/2	0	1
Contig_1690	745	tridentata (A)	vaseyana (C)	C/22	A/13	0	1
Contig_1690	807	vaseyana (T)	tridentata (C)	T/30	C/15	0	1
Contig_1690	847	vaseyana (T)	tridentata (C)	T/30	C/19	0	1
Contig_1690	874	vaseyana (T)	tridentata (C)	T/34	C/21	0	1
Contig_1690	900	vaseyana (A)	tridentata (G)	A/32	G/31	0	1
Contig_1690	908	tridentata (T)	vaseyana (G)	G/33	T/30	0	1
Contig_1690	1231	vaseyana (A)	tridentata (G)	G/32	A/26	0	1
Contig_1695	101	tridentata (A)	vaseyana (G)	A/9	G/3	0	1
Contig_1695	188	vaseyana (T)	tridentata (C)	T/13	C/11	0	1
Contig_1695	633	tridentata (A)	vaseyana (G)	G/22	A/13	0	0
Contig_1695	858	vaseyana (A)	tridentata (G)	A/13	G/6	0	1
Contig_1696	1172	vaseyana (A)	tridentata (G)	A/6	G/2	0	1
Contig_1697	489	tridentata (C)	vaseyana (G)	G/11	C/3	0	0
Contig_1697	588	tridentata (T)	vaseyana (C)	C/11	T/4	0	0
Contig_1697	720	tridentata (C)	vaseyana (G)	G/10	C/5	0	1
Contig_1698	687	vaseyana (A)	tridentata (G)	G/6	A/5	0	1
Contig_1699	399	tridentata (T)	vaseyana (C)	T/12	C/3	0	1
Contig_1699	935	vaseyana (T)	tridentata (G)	G/6	T/5	0	1
Contig_1699	992	tridentata (T)	vaseyana (C)	C/6	T/6	0	1
Contig_1699	993	vaseyana (A)	tridentata (G)	G/6	A/6	0	1
Contig_1699	1269	tridentata (A)	vaseyana (G)	A/10	G/6	0	1
Contig_1699	1367	tridentata (A)	vaseyana (C)	A/15	C/6	0	1
Contig_1710	152	tridentata (C)	vaseyana (G)	G/5	C/4	0	1
Contig_1710	1868	tridentata (T)	vaseyana (C)	C/19	T/11	0	1
Contig_1711	619	tridentata (A)	vaseyana (G)	G/7	A/2	0	1
Contig_1715	79	tridentata (A)	vaseyana (C)	A/8	C/3	0	1
Contig_1715	350	vaseyana (T)	tridentata (G)	G/22	T/6	0	0
Contig_1715	1653	tridentata (A)	vaseyana (G)	A/9	G/6	0	1
Contig_1715	1912	vaseyana (A)	tridentata (G)	G/6	A/3	0	1
Contig_1718	369	tridentata (T)	vaseyana (C)	C/10	T/3	0	0
Contig_1719	274	vaseyana (T)	tridentata (C)	C/4	T/4	0	1
Contig_1723	1088	tridentata (T)	vaseyana (C)	C/8	T/3	0	1
Contig_1724	795	tridentata (T)	vaseyana (G)	T/9	G/5	0	1
Contig_1726	586	vaseyana (T)	tridentata (C)	C/10	T/6	0	1
Contig_1728	53	tridentata (A)	vaseyana (T)	A/6	T/5	0	1
Contig_1731	203	vaseyana (A)	tridentata (G)	G/9	A/5	0	1
Contig_1731	569	vaseyana (A)	tridentata (G)	A/23	G/12	0	1
Contig_1734	380	tridentata (T)	vaseyana (C)	T/7	C/3	0	1
Contig_1734	441	vaseyana (A)	tridentata (C)	C/6	A/3	0	1
Contig_1735	713	tridentata (A)	vaseyana (T)	A/7	T/2	0	1
Contig_1735	749	tridentata (T)	vaseyana (G)	T/7	G/2	0	1
Contig_1735	751	vaseyana (T)	tridentata (C)	C/7	T/2	0	1
Contig_1741	82	vaseyana (A)	tridentata (C)	A/8	C/6	0	1
Contig_1745	248	tridentata (T)	vaseyana (C)	C/9	T/5	0	1
Contig_1754	157	vaseyana (T)	tridentata (C)	C/6	T/3	0	1
Contig_1755	1180	vaseyana (A)	tridentata (T)	T/24	A/13	0	1
Contig_1755	1387	vaseyana (T)	tridentata (C)	C/35	T/11	0	0
Contig_1763	352	vaseyana (A)	tridentata (G)	G/8	A/4	0	1
Contig_1764	392	vaseyana (A)	tridentata (G)	G/16	A/7	0	1
Contig_1764	428	tridentata (A)	vaseyana (G)	A/17	G/8	0	1
Contig_1765	89	vaseyana (T)	tridentata (C)	C/6	T/3	0	1
Contig_1765	110	vaseyana (A)	tridentata (G)	G/5	A/3	0	1
Contig_1765	164	vaseyana (A)	tridentata (G)	G/5	A/3	0	1
Contig_1765	193	vaseyana (T)	tridentata (C)	C/5	T/3	0	1
Contig_1766	291	vaseyana (A)	tridentata (T)	T/12	A/5	0	1
Contig_1770	170	vaseyana (A)	tridentata (G)	A/5	G/3	0	1
Contig_1772	101	tridentata (A)	vaseyana (G)	G/6	A/2	0	1
Contig_1772	266	tridentata (A)	vaseyana (G)	G/8	A/6	0	1
Contig_1772	458	tridentata (T)	vaseyana (C)	T/11	C/8	0	1
Contig_1773	521	tridentata (A)	vaseyana (G)	G/7	A/4	0	1
Contig_1774	659	tridentata (A)	vaseyana (G)	A/12	G/5	0	0
Contig_1776	476	tridentata (T)	vaseyana (G)	G/15	T/9	0	1
Contig_1778	1076	tridentata (A)	vaseyana (G)	G/8	A/5	0	1
Contig_1781	226	vaseyana (A)	tridentata (G)	G/8	A/2	0	1
Contig_1781	240	vaseyana (A)	tridentata (G)	G/7	A/2	0	1
Contig_1781	284	vaseyana (T)	tridentata (C)	C/7	T/2	0	1
Contig_1783	156	tridentata (T)	vaseyana (C)	C/10	T/5	0	1
Contig_1783	742	vaseyana (A)	tridentata (G)	A/11	G/5	0	1
Contig_1783	866	vaseyana (T)	tridentata (C)	T/7	C/2	0	1
Contig_1783	952	vaseyana (A)	tridentata (G)	A/7	G/3	0	1
Contig_1785	699	tridentata (A)	vaseyana (G)	G/5	A/3	0	1
Contig_1785	758	vaseyana (T)	tridentata (G)	T/5	G/3	0	1
Contig_1789	113	tridentata (A)	vaseyana (G)	A/5	G/3	0	1
Contig_1789	142	vaseyana (A)	tridentata (C)	C/5	A/3	0	1
Contig_1794	306	vaseyana (A)	tridentata (G)	A/11	G/7	0	1
Contig_1796	140	tridentata (A)	vaseyana (G)	G/5	A/3	0	1
Contig_1796	780	tridentata (C)	vaseyana (G)	C/15	G/13	0	1
Contig_1798	919	vaseyana (A)	tridentata (G)	G/19	A/10	0	1
Contig_1802	347	tridentata (T)	vaseyana (C)	T/17	C/5	0	1
Contig_1804	166	vaseyana (T)	tridentata (G)	G/7	T/7	0	1
Contig_1804	340	tridentata (T)	vaseyana (C)	T/8	C/3	0	1
Contig_1805	506	tridentata (T)	vaseyana (C)	C/6	T/5	0	1
Contig_1809	2113	vaseyana (T)	tridentata (C)	C/9	T/3	0	1
Contig_1809	2216	vaseyana (A)	tridentata (T)	T/9	A/4	0	1
Contig_1815	311	tridentata (A)	vaseyana (G)	A/16	G/5	0	1
Contig_1815	470	tridentata (T)	vaseyana (C)	T/9	C/3	0	1
Contig_1815	862	tridentata (T)	vaseyana (G)	T/26	G/14	0	1
Contig_1815	915	tridentata (C)	vaseyana (G)	C/33	G/17	0	1
Contig_1815	1116	tridentata (A)	vaseyana (T)	A/25	T/8	0	1
Contig_1816	126	vaseyana (A)	tridentata (G)	G/4	A/4	0	1
Contig_1816	170	tridentata (A)	vaseyana (C)	A/5	C/4	0	1
Contig_1818	529	vaseyana (T)	tridentata (C)	C/19	T/14	0	1
Contig_1818	876	tridentata (C)	vaseyana (G)	C/20	G/5	0	1
Contig_1821	1213	vaseyana (A)	tridentata (C)	C/5	A/4	0	1
Contig_1822	172	vaseyana (A)	tridentata (G)	G/6	A/2	0	1
Contig_1822	175	tridentata (T)	vaseyana (C)	T/6	C/2	0	1
Contig_1822	179	tridentata (A)	vaseyana (G)	A/6	G/2	0	1
Contig_1822	199	vaseyana (C)	tridentata (G)	G/6	C/2	0	1
Contig_1823	1118	tridentata (A)	vaseyana (G)	A/10	G/5	0	1
Contig_1823	1197	vaseyana (T)	tridentata (C)	C/6	T/4	0	1
Contig_1824	486	vaseyana (T)	tridentata (C)	C/14	T/11	0	1
Contig_1824	3707	tridentata (C)	vaseyana (G)	C/40	G/13	0	1
Contig_1824	4021	tridentata (T)	vaseyana (C)	T/43	C/16	0	1
Contig_1824	4471	tridentata (T)	vaseyana (C)	T/22	C/6	0	0
Contig_1824	4575	tridentata (A)	vaseyana (G)	A/17	G/6	0	1
Contig_1825	343	vaseyana (T)	tridentata (C)	C/7	T/3	0	1
Contig_1830	577	vaseyana (A)	tridentata (G)	A/7	G/6	0	1
Contig_1830	611	vaseyana (T)	tridentata (C)	T/7	C/6	0	1
Contig_1830	674	vaseyana (A)	tridentata (T)	A/6	T/5	0	1
Contig_1832	1149	tridentata (A)	vaseyana (G)	G/9	A/3	0	1
Contig_1832	1203	tridentata (A)	vaseyana (T)	T/7	A/3	0	1
Contig_1833	1049	vaseyana (C)	tridentata (G)	C/7	G/2	0	1
Contig_1837	609	vaseyana (A)	tridentata (G)	A/45	G/14	0	1
Contig_1837	1572	vaseyana (T)	tridentata (G)	G/15	T/4	0	0
Contig_1845	83	tridentata (A)	vaseyana (G)	G/8	A/2	0	1
Contig_1845	220	vaseyana (T)	tridentata (C)	T/12	C/3	0	1
Contig_1845	248	tridentata (T)	vaseyana (G)	G/12	T/3	0	1
Contig_1850	1034	tridentata (A)	vaseyana (G)	G/6	A/2	0	1
Contig_1851	244	tridentata (T)	vaseyana (C)	C/14	T/8	0	1
Contig_1853	1062	tridentata (T)	vaseyana (G)	T/7	G/6	0	1
Contig_1858	441	tridentata (A)	vaseyana (G)	A/13	G/4	0	1
Contig_1861	1017	tridentata (A)	vaseyana (G)	A/14	G/12	0	1
Contig_1867	574	tridentata (A)	vaseyana (G)	A/7	G/4	0	1
Contig_1867	599	tridentata (A)	vaseyana (C)	A/8	C/6	0	1
Contig_1868	574	vaseyana (T)	tridentata (G)	G/12	T/9	0	1
Contig_1868	694	tridentata (A)	vaseyana (G)	A/18	G/10	0	1
Contig_1870	709	vaseyana (T)	tridentata (C)	C/19	T/16	0	0
Contig_1870	724	vaseyana (A)	tridentata (T)	T/19	A/16	0	0
Contig_1870	1107	tridentata (T)	vaseyana (C)	C/8	T/2	0	1
Contig_1870	1176	vaseyana (T)	tridentata (C)	T/6	C/2	0	1
Contig_1873	1241	tridentata (T)	vaseyana (C)	C/5	T/4	0	1
Contig_1874	97	vaseyana (T)	tridentata (C)	C/7	T/4	0	1
Contig_1874	670	tridentata (A)	vaseyana (C)	A/13	C/11	0	1
Contig_1876	462	vaseyana (A)	tridentata (C)	A/11	C/4	0	1
Contig_1876	582	vaseyana (T)	tridentata (G)	T/15	G/4	0	1
Contig_1877	748	vaseyana (A)	tridentata (G)	G/12	A/3	0	1
Contig_1879	413	tridentata (T)	vaseyana (C)	T/6	C/3	0	1
Contig_1880	458	vaseyana (T)	tridentata (C)	T/13	C/7	0	1
Contig_1882	265	vaseyana (A)	tridentata (G)	A/8	G/2	1	1
Contig_1882	280	vaseyana (A)	tridentata (G)	A/8	G/2	1	1
Contig_1882	363	vaseyana (T)	tridentata (C)	T/7	C/2	1	1
Contig_1882	386	vaseyana (C)	tridentata (G)	C/6	G/2	1	1
Contig_1882	389	vaseyana (A)	tridentata (C)	A/7	C/2	1	1
Contig_1882	393	tridentata (A)	vaseyana (G)	G/7	A/2	1	1
Contig_1882	396	vaseyana (T)	tridentata (C)	T/7	C/2	1	1
Contig_1882	404	vaseyana (A)	tridentata (G)	A/7	G/2	1	1
Contig_1882	414	vaseyana (A)	tridentata (G)	A/7	G/2	1	1
Contig_1882	417	tridentata (A)	vaseyana (G)	G/7	A/2	1	1
Contig_1882	418	tridentata (A)	vaseyana (T)	T/7	A/2	1	1
Contig_1882	421	vaseyana (T)	tridentata (G)	T/7	G/2	1	1
Contig_1882	426	vaseyana (A)	tridentata (T)	A/7	T/2	1	1
Contig_1882	429	vaseyana (T)	tridentata (G)	T/7	G/2	1	1
Contig_1882	432	vaseyana (A)	tridentata (G)	A/7	G/2	1	1
Contig_1882	433	tridentata (T)	vaseyana (C)	C/7	T/2	1	1
Contig_1882	453	vaseyana (T)	tridentata (C)	T/7	C/2	1	1
Contig_1882	455	tridentata (A)	vaseyana (G)	G/7	A/2	1	1
Contig_1882	468	vaseyana (T)	tridentata (G)	T/7	G/2	1	1
Contig_1882	474	vaseyana (T)	tridentata (G)	T/7	G/2	1	1
Contig_1882	475	vaseyana (A)	tridentata (T)	A/7	T/2	1	1
Contig_1882	477	vaseyana (A)	tridentata (T)	A/7	T/2	1	1
Contig_1882	479	tridentata (T)	vaseyana (G)	G/7	T/2	1	1
Contig_1882	489	tridentata (A)	vaseyana (C)	C/7	A/2	1	1
Contig_1885	629	vaseyana (A)	tridentata (T)	T/10	A/4	0	1
Contig_1886	137	tridentata (T)	vaseyana (C)	T/7	C/3	0	1
Contig_1886	138	vaseyana (A)	tridentata (G)	G/7	A/3	0	1
Contig_1886	1067	vaseyana (T)	tridentata (C)	T/15	C/4	0	1
Contig_1888	957	tridentata (A)	vaseyana (G)	A/11	G/3	0	1
Contig_1890	1392	tridentata (A)	vaseyana (G)	G/16	A/14	0	0
Contig_1891	125	tridentata (A)	vaseyana (G)	G/7	A/2	0	1
Contig_1894	302	vaseyana (C)	tridentata (G)	G/7	C/7	0	1
Contig_1894	471	tridentata (A)	vaseyana (T)	A/11	T/3	0	0
Contig_1897	315	tridentata (C)	vaseyana (G)	G/6	C/2	0	1
Contig_1898	195	tridentata (T)	vaseyana (C)	T/10	C/4	0	1
Contig_1898	196	vaseyana (A)	tridentata (G)	G/10	A/4	0	1
Contig_1898	371	tridentata (A)	vaseyana (G)	A/14	G/4	0	1
Contig_1901	565	vaseyana (A)	tridentata (T)	A/7	T/3	0	1
Contig_1903	161	vaseyana (A)	tridentata (G)	G/8	A/4	0	1
Contig_1903	892	vaseyana (T)	tridentata (G)	T/22	G/7	0	1
Contig_1904	830	vaseyana (T)	tridentata (C)	C/6	T/6	0	1
Contig_1907	104	tridentata (A)	vaseyana (T)	A/5	T/3	0	1
Contig_1909	239	tridentata (T)	vaseyana (C)	C/4	T/4	0	1
Contig_1913	786	tridentata (T)	vaseyana (C)	C/14	T/6	0	0
Contig_1915	573	vaseyana (A)	tridentata (G)	A/16	G/15	0	0
Contig_1915	1410	tridentata (A)	vaseyana (T)	A/15	T/14	0	1
Contig_1918	193	vaseyana (A)	tridentata (G)	G/14	A/10	0	0
Contig_1918	268	vaseyana (T)	tridentata (C)	C/13	T/9	0	1
Contig_1918	737	vaseyana (T)	tridentata (C)	C/4	T/4	0	1
Contig_1919	915	tridentata (A)	vaseyana (G)	G/15	A/6	0	1
Contig_1922	95	tridentata (T)	vaseyana (C)	T/14	C/6	0	1
Contig_1922	206	tridentata (C)	vaseyana (G)	C/17	G/8	0	1
Contig_1922	230	vaseyana (A)	tridentata (C)	C/18	A/8	0	1
Contig_1922	254	tridentata (A)	vaseyana (C)	A/18	C/7	0	1
Contig_1922	261	vaseyana (A)	tridentata (T)	T/18	A/6	0	1
Contig_1924	453	tridentata (T)	vaseyana (C)	T/7	C/2	0	1
Contig_1929	223	tridentata (A)	vaseyana (T)	A/8	T/3	0	1
Contig_1929	236	vaseyana (T)	tridentata (G)	G/8	T/3	0	1
Contig_1932	927	vaseyana (A)	tridentata (G)	A/6	G/2	0	1
Contig_1936	458	vaseyana (T)	tridentata (G)	T/10	G/6	0	1
Contig_1936	513	vaseyana (T)	tridentata (C)	T/12	C/7	0	1
Contig_1936	548	vaseyana (T)	tridentata (C)	T/11	C/8	0	1
Contig_1936	625	tridentata (T)	vaseyana (C)	C/10	T/10	0	1
Contig_1936	799	vaseyana (T)	tridentata (C)	C/11	T/7	0	1
Contig_1937	4	tridentata (C)	vaseyana (G)	C/5	G/3	0	1
Contig_1939	117	tridentata (T)	vaseyana (C)	T/8	C/6	0	1
Contig_1940	294	vaseyana (A)	tridentata (T)	T/8	A/2	0	1
Contig_1943	896	tridentata (T)	vaseyana (C)	T/6	C/3	0	1
Contig_1944	142	vaseyana (T)	tridentata (C)	C/4	T/4	0	1
Contig_1944	286	tridentata (A)	vaseyana (C)	C/10	A/3	0	0
Contig_1944	331	tridentata (T)	vaseyana (C)	C/11	T/3	0	0
Contig_1944	360	tridentata (T)	vaseyana (C)	C/11	T/3	0	0
Contig_1944	445	vaseyana (A)	tridentata (C)	A/12	C/3	0	0
Contig_1944	466	vaseyana (A)	tridentata (T)	A/12	T/3	0	0
Contig_1951	960	vaseyana (A)	tridentata (G)	G/14	A/4	0	1
Contig_1952	38	vaseyana (T)	tridentata (C)	C/6	T/3	0	1
Contig_1952	280	tridentata (A)	vaseyana (G)	A/17	G/16	0	1
Contig_1952	489	tridentata (T)	vaseyana (G)	T/28	G/10	0	1
Contig_1952	654	vaseyana (C)	tridentata (G)	G/20	C/16	0	1
Contig_1953	632	vaseyana (T)	tridentata (C)	C/5	T/5	0	1
Contig_1953	638	vaseyana (T)	tridentata (C)	C/5	T/5	0	1
Contig_1956	546	tridentata (C)	vaseyana (G)	C/6	G/2	0	1
Contig_1960	274	vaseyana (A)	tridentata (T)	A/6	T/2	0	1
Contig_1960	275	vaseyana (T)	tridentata (C)	T/6	C/2	0	1
Contig_1961	700	tridentata (A)	vaseyana (G)	G/12	A/3	0	0
Contig_1962	613	vaseyana (A)	tridentata (T)	A/7	T/4	0	1
Contig_1962	775	tridentata (T)	vaseyana (C)	C/6	T/2	0	1
Contig_1964	1055	tridentata (C)	vaseyana (G)	C/7	G/4	0	1
Contig_1971	93	vaseyana (T)	tridentata (C)	T/6	C/2	0	1
Contig_1972	313	tridentata (A)	vaseyana (G)	G/6	A/6	0	1
Contig_1973	169	vaseyana (T)	tridentata (C)	C/7	T/2	0	1
Contig_1973	172	tridentata (T)	vaseyana (C)	T/7	C/2	0	1
Contig_1974	699	tridentata (A)	vaseyana (G)	G/24	A/6	0	1
Contig_1976	1112	vaseyana (A)	tridentata (G)	A/38	G/26	0	1
Contig_1980	121	vaseyana (T)	tridentata (C)	C/6	T/2	0	1
Contig_1982	336	vaseyana (T)	tridentata (C)	C/8	T/6	0	1
Contig_1982	918	vaseyana (A)	tridentata (C)	A/15	C/6	0	1
Contig_1982	1164	tridentata (T)	vaseyana (C)	C/22	T/8	0	0
Contig_1983	774	vaseyana (A)	tridentata (C)	A/20	C/13	0	1
Contig_1983	832	vaseyana (A)	tridentata (G)	A/20	G/13	0	1
Contig_1985	224	tridentata (T)	vaseyana (C)	T/10	C/7	0	1
Contig_1990	595	tridentata (T)	vaseyana (C)	T/11	C/4	0	1
Contig_1990	673	vaseyana (A)	tridentata (G)	G/10	A/3	0	1
Contig_1990	746	tridentata (A)	vaseyana (T)	A/6	T/2	0	1
Contig_1994	1068	tridentata (T)	vaseyana (C)	T/14	C/5	0	1
Contig_1994	1192	vaseyana (T)	tridentata (C)	C/15	T/6	0	1
Contig_1999	1592	vaseyana (T)	tridentata (C)	C/10	T/4	0	1
Contig_2002	265	tridentata (A)	vaseyana (G)	G/9	A/5	0	1
Contig_2002	336	tridentata (A)	vaseyana (G)	G/9	A/5	0	1
Contig_2002	492	vaseyana (A)	tridentata (T)	A/9	T/6	0	1
Contig_2002	1058	tridentata (T)	vaseyana (C)	T/7	C/3	0	1
Contig_2004	353	vaseyana (T)	tridentata (C)	C/12	T/3	0	0
Contig_2010	187	vaseyana (C)	tridentata (G)	G/6	C/6	0	1
Contig_2012	1072	tridentata (A)	vaseyana (G)	A/43	G/12	0	0
Contig_2012	1078	tridentata (T)	vaseyana (C)	T/39	C/13	0	1
Contig_2014	1116	vaseyana (A)	tridentata (G)	A/15	G/7	0	1
Contig_2014	1323	tridentata (T)	vaseyana (C)	T/21	C/17	0	0
Contig_2014	1581	vaseyana (A)	tridentata (T)	T/21	A/17	0	1
Contig_2023	890	vaseyana (C)	tridentata (G)	C/19	G/12	0	0
Contig_2023	935	tridentata (A)	vaseyana (T)	T/14	A/10	0	0
Contig_2023	1136	vaseyana (T)	tridentata (C)	C/12	T/7	0	1
Contig_2023	1833	tridentata (A)	vaseyana (G)	A/66	G/36	0	0
Contig_2023	2087	vaseyana (A)	tridentata (G)	G/39	A/31	0	1
Contig_2026	232	vaseyana (T)	tridentata (C)	T/15	C/12	0	1
Contig_2029	1035	tridentata (C)	vaseyana (G)	G/11	C/4	0	0
Contig_2033	386	tridentata (T)	vaseyana (C)	C/9	T/6	0	1
Contig_2035	582	tridentata (T)	vaseyana (G)	T/11	G/3	0	0
Contig_2035	752	vaseyana (A)	tridentata (G)	G/5	A/4	0	1
Contig_2040	20	vaseyana (A)	tridentata (C)	C/10	A/3	0	0
Contig_2040	99	tridentata (A)	vaseyana (G)	A/14	G/5	0	0
Contig_2040	772	vaseyana (A)	tridentata (T)	A/5	T/4	0	1
Contig_2041	245	tridentata (T)	vaseyana (G)	T/6	G/3	0	1
Contig_2041	750	tridentata (T)	vaseyana (G)	G/6	T/3	0	1
Contig_2046	1252	vaseyana (A)	tridentata (G)	G/7	A/4	0	1
Contig_2046	1295	tridentata (T)	vaseyana (G)	T/6	G/3	0	1
Contig_2047	2013	vaseyana (C)	tridentata (G)	G/6	C/2	0	1
Contig_2048	124	tridentata (T)	vaseyana (C)	C/10	T/6	0	1
Contig_2052	498	tridentata (A)	vaseyana (G)	G/15	A/12	0	0
Contig_2054	433	vaseyana (T)	tridentata (C)	T/20	C/5	0	1
Contig_2056	214	vaseyana (T)	tridentata (C)	T/8	C/6	0	1
Contig_2056	310	tridentata (T)	vaseyana (G)	G/12	T/12	0	1
Contig_2056	577	vaseyana (A)	tridentata (T)	T/19	A/14	0	1
Contig_2057	254	vaseyana (A)	tridentata (C)	C/8	A/4	0	1
Contig_2057	558	tridentata (T)	vaseyana (G)	G/7	T/3	0	1
Contig_2058	177	vaseyana (A)	tridentata (G)	G/20	A/13	0	1
Contig_2058	459	vaseyana (T)	tridentata (C)	C/33	T/26	0	1
Contig_2060	698	tridentata (A)	vaseyana (C)	C/19	A/11	0	1
Contig_2063	431	tridentata (A)	vaseyana (G)	G/20	A/15	0	1
Contig_2068	244	vaseyana (A)	tridentata (G)	A/9	G/3	0	1
Contig_2068	265	tridentata (A)	vaseyana (G)	G/9	A/3	0	1
Contig_2069	458	tridentata (A)	vaseyana (G)	A/25	G/22	0	0
Contig_2069	571	tridentata (A)	vaseyana (T)	A/23	T/19	0	1
Contig_2073	847	vaseyana (A)	tridentata (C)	C/12	A/11	0	0
Contig_2073	848	vaseyana (C)	tridentata (G)	G/12	C/11	0	0
Contig_2073	1311	vaseyana (A)	tridentata (G)	A/6	G/4	0	1
Contig_2074	177	tridentata (A)	vaseyana (G)	A/10	G/6	0	0
Contig_2074	300	vaseyana (T)	tridentata (C)	C/15	T/8	0	0
Contig_2074	321	vaseyana (T)	tridentata (C)	C/16	T/11	0	0
Contig_2074	336	tridentata (A)	vaseyana (G)	A/18	G/11	0	0
Contig_2074	337	vaseyana (C)	tridentata (G)	G/18	C/11	0	0
Contig_2074	576	vaseyana (A)	tridentata (G)	G/12	A/7	0	0
Contig_2076	129	tridentata (A)	vaseyana (T)	A/10	T/3	0	1
Contig_2079	314	tridentata (T)	vaseyana (C)	C/12	T/3	0	1
Contig_2079	319	tridentata (T)	vaseyana (G)	G/12	T/4	0	1
Contig_2079	664	vaseyana (A)	tridentata (G)	G/8	A/5	0	1
Contig_2079	696	vaseyana (T)	tridentata (C)	C/8	T/3	0	1
Contig_2080	437	tridentata (A)	vaseyana (G)	G/11	A/3	0	1
Contig_2080	555	tridentata (A)	vaseyana (C)	C/10	A/8	0	1
Contig_2080	796	vaseyana (A)	tridentata (G)	G/34	A/20	0	1
Contig_2080	1138	tridentata (A)	vaseyana (G)	A/25	G/15	0	0
Contig_2080	1162	tridentata (A)	vaseyana (G)	A/27	G/15	0	1
Contig_2084	93	tridentata (A)	vaseyana (G)	G/5	A/5	0	1
Contig_2085	134	tridentata (T)	vaseyana (C)	T/9	C/4	0	1
Contig_2086	475	vaseyana (A)	tridentata (G)	A/15	G/5	0	1
Contig_2086	1047	tridentata (T)	vaseyana (C)	C/20	T/10	0	1
Contig_2089	39	vaseyana (A)	tridentata (T)	T/7	A/2	0	1
Contig_2089	955	tridentata (A)	vaseyana (G)	G/15	A/11	0	1
Contig_2090	193	vaseyana (T)	tridentata (C)	T/8	C/2	0	1
Contig_2096	1360	vaseyana (A)	tridentata (G)	G/15	A/14	0	1
Contig_2096	1653	tridentata (A)	vaseyana (G)	A/6	G/4	0	1
Contig_2098	460	vaseyana (A)	tridentata (G)	G/12	A/3	0	1
Contig_2099	97	vaseyana (T)	tridentata (C)	C/5	T/3	0	1
Contig_2099	1045	vaseyana (A)	tridentata (T)	T/16	A/6	0	1
Contig_2099	1054	tridentata (A)	vaseyana (G)	A/14	G/6	0	1
Contig_2099	1143	vaseyana (A)	tridentata (G)	G/12	A/4	0	0
Contig_2099	1461	vaseyana (A)	tridentata (G)	G/7	A/5	0	1
Contig_2100	114	vaseyana (C)	tridentata (G)	G/10	C/5	0	0
Contig_2100	1045	tridentata (A)	vaseyana (G)	G/20	A/8	0	1
Contig_2100	1053	tridentata (A)	vaseyana (C)	C/19	A/8	0	1
Contig_2100	1129	vaseyana (A)	tridentata (T)	A/14	T/6	0	1
Contig_2101	339	vaseyana (C)	tridentata (G)	C/7	G/2	0	1
Contig_2105	85	tridentata (C)	vaseyana (G)	C/5	G/3	0	1
Contig_2105	102	tridentata (T)	vaseyana (C)	T/5	C/3	0	1
Contig_2105	195	tridentata (T)	vaseyana (C)	C/7	T/6	0	1
Contig_2108	64	vaseyana (A)	tridentata (G)	G/6	A/4	0	1
Contig_2108	164	tridentata (A)	vaseyana (G)	A/10	G/9	0	0
Contig_2112	699	tridentata (A)	vaseyana (T)	T/10	A/8	0	0
Contig_2113	256	tridentata (A)	vaseyana (G)	G/10	A/6	0	1
Contig_2116	300	vaseyana (T)	tridentata (C)	C/12	T/5	0	0
Contig_2119	394	tridentata (A)	vaseyana (T)	T/9	A/6	0	1
Contig_2119	533	tridentata (A)	vaseyana (G)	G/8	A/4	0	1
Contig_2119	550	tridentata (A)	vaseyana (C)	C/8	A/4	0	1
Contig_2119	668	vaseyana (T)	tridentata (G)	T/6	G/3	0	1
Contig_2119	968	vaseyana (T)	tridentata (C)	C/13	T/7	0	0
Contig_2120	740	vaseyana (T)	tridentata (C)	T/5	C/4	0	1
Contig_2122	233	tridentata (A)	vaseyana (G)	A/12	G/3	0	1
Contig_2122	551	tridentata (A)	vaseyana (T)	A/21	T/15	0	1
Contig_2122	621	vaseyana (A)	tridentata (G)	G/25	A/25	0	1
Contig_2122	886	vaseyana (A)	tridentata (G)	G/37	A/37	0	1
Contig_2122	1100	tridentata (C)	vaseyana (G)	G/32	C/22	0	1
Contig_2122	1343	tridentata (A)	vaseyana (G)	G/15	A/9	0	1
Contig_2128	267	vaseyana (C)	tridentata (G)	C/7	G/3	0	1
Contig_2128	269	tridentata (T)	vaseyana (C)	C/7	T/3	0	1
Contig_2128	274	tridentata (T)	vaseyana (G)	G/7	T/4	0	1
Contig_2128	295	tridentata (T)	vaseyana (C)	C/5	T/4	0	1
Contig_2128	303	tridentata (T)	vaseyana (G)	G/5	T/4	0	1
Contig_2128	307	vaseyana (T)	tridentata (C)	T/5	C/4	0	1
Contig_2128	311	tridentata (C)	vaseyana (G)	G/5	C/4	0	1
Contig_2128	316	tridentata (T)	vaseyana (C)	C/5	T/4	0	1
Contig_2128	333	vaseyana (T)	tridentata (C)	T/5	C/4	0	1
Contig_2128	336	vaseyana (A)	tridentata (C)	A/5	C/4	0	1
Contig_2129	830	tridentata (A)	vaseyana (G)	A/11	G/7	0	0
Contig_2130	449	vaseyana (A)	tridentata (G)	G/18	A/7	0	0
Contig_2130	493	vaseyana (T)	tridentata (C)	C/17	T/10	0	0
Contig_2131	242	tridentata (A)	vaseyana (G)	A/8	G/2	0	1
Contig_2131	263	vaseyana (A)	tridentata (C)	C/7	A/2	0	1
Contig_2133	584	vaseyana (A)	tridentata (G)	G/12	A/11	0	1
Contig_2133	1053	tridentata (T)	vaseyana (C)	T/28	C/18	0	1
Contig_2137	1056	tridentata (A)	vaseyana (G)	A/28	G/27	0	1
Contig_2137	1087	vaseyana (T)	tridentata (G)	T/24	G/22	0	1
Contig_2145	854	tridentata (C)	vaseyana (G)	C/26	G/23	0	0
Contig_2145	1240	vaseyana (T)	tridentata (G)	T/32	G/8	0	1
Contig_2150	205	tridentata (T)	vaseyana (C)	C/10	T/4	0	1
Contig_2153	382	vaseyana (T)	tridentata (G)	G/8	T/5	0	1
Contig_2153	392	vaseyana (T)	tridentata (C)	C/8	T/5	0	1
Contig_2153	401	vaseyana (T)	tridentata (C)	C/8	T/5	0	1
Contig_2153	424	tridentata (T)	vaseyana (C)	T/8	C/4	0	1
Contig_2153	549	tridentata (A)	vaseyana (T)	A/5	T/4	0	1
Contig_2153	554	vaseyana (T)	tridentata (C)	C/5	T/4	0	1
Contig_2154	1217	vaseyana (A)	tridentata (T)	T/7	A/2	0	1
Contig_2154	1330	tridentata (T)	vaseyana (C)	T/7	C/2	0	1
Contig_2162	433	tridentata (A)	vaseyana (G)	A/9	G/3	0	1
Contig_2163	1438	vaseyana (A)	tridentata (G)	G/20	A/12	0	1
Contig_2164	487	tridentata (A)	vaseyana (C)	C/7	A/2	0	1
Contig_2165	179	tridentata (A)	vaseyana (C)	A/14	C/4	0	0
Contig_2165	210	tridentata (A)	vaseyana (T)	A/19	T/6	0	1
Contig_2168	286	tridentata (A)	vaseyana (G)	A/17	G/6	0	1
Contig_2168	290	vaseyana (A)	tridentata (T)	T/18	A/6	0	1
Contig_2168	548	vaseyana (A)	tridentata (G)	A/10	G/8	0	1
Contig_2168	576	vaseyana (A)	tridentata (T)	A/10	T/7	0	1
Contig_2168	587	vaseyana (A)	tridentata (G)	A/8	G/6	0	1
Contig_2169	845	vaseyana (A)	tridentata (G)	G/8	A/4	0	1
Contig_2175	692	vaseyana (T)	tridentata (C)	C/9	T/9	0	1
Contig_2178	1240	tridentata (A)	vaseyana (G)	A/30	G/10	0	1
Contig_2179	270	vaseyana (T)	tridentata (C)	T/6	C/3	0	1
Contig_2180	1116	vaseyana (T)	tridentata (C)	C/7	T/2	0	1
Contig_2181	284	tridentata (A)	vaseyana (G)	G/15	A/7	0	0
Contig_2181	296	tridentata (A)	vaseyana (G)	G/14	A/6	0	0
Contig_2182	870	tridentata (A)	vaseyana (G)	A/8	G/2	0	1
Contig_2183	1033	vaseyana (A)	tridentata (G)	G/6	A/2	0	1
Contig_2184	85	tridentata (A)	vaseyana (C)	A/7	C/2	0	1
Contig_2184	331	tridentata (A)	vaseyana (G)	A/18	G/8	0	1
Contig_2186	547	vaseyana (T)	tridentata (C)	T/12	C/4	0	1
Contig_2189	173	tridentata (A)	vaseyana (G)	G/5	A/5	0	1
Contig_2189	253	vaseyana (A)	tridentata (T)	T/5	A/5	0	1
Contig_2190	94	tridentata (A)	vaseyana (G)	G/6	A/6	0	1
Contig_2190	139	vaseyana (A)	tridentata (C)	C/7	A/6	0	1
Contig_2190	480	vaseyana (T)	tridentata (C)	C/18	T/7	0	1
Contig_2190	686	tridentata (A)	vaseyana (T)	A/10	T/6	0	1
Contig_2193	350	tridentata (T)	vaseyana (C)	T/10	C/5	0	1
Contig_2198	1130	tridentata (T)	vaseyana (C)	T/9	C/4	0	1
Contig_2204	44	vaseyana (T)	tridentata (C)	C/4	T/4	0	1
Contig_2204	92	vaseyana (A)	tridentata (G)	A/5	G/4	0	1
Contig_2204	194	tridentata (T)	vaseyana (C)	C/9	T/4	0	1
Contig_2204	284	tridentata (T)	vaseyana (C)	T/6	C/5	0	1
Contig_2204	589	vaseyana (A)	tridentata (C)	C/8	A/4	0	1
Contig_2209	847	vaseyana (A)	tridentata (G)	A/6	G/3	0	1
Contig_2210	65	vaseyana (C)	tridentata (G)	C/5	G/4	0	1
Contig_2210	260	vaseyana (T)	tridentata (G)	T/12	G/8	0	1
Contig_2210	691	tridentata (T)	vaseyana (C)	C/9	T/3	0	1
Contig_2216	605	tridentata (A)	vaseyana (C)	A/7	C/3	0	1
Contig_2221	213	vaseyana (A)	tridentata (C)	C/10	A/5	0	1
Contig_2223	132	tridentata (A)	vaseyana (T)	T/9	A/9	0	1
Contig_2225	543	tridentata (T)	vaseyana (C)	T/11	C/7	0	0
Contig_2225	1305	tridentata (A)	vaseyana (G)	A/6	G/2	0	1
Contig_2225	1322	tridentata (A)	vaseyana (T)	A/6	T/2	0	1
Contig_2228	295	tridentata (C)	vaseyana (G)	G/14	C/4	0	1
Contig_2233	350	tridentata (A)	vaseyana (C)	A/5	C/4	0	1
Contig_2236	225	vaseyana (T)	tridentata (G)	G/19	T/5	0	0
Contig_2245	16	vaseyana (A)	tridentata (G)	G/6	A/3	0	1
Contig_2245	1025	tridentata (T)	vaseyana (C)	C/24	T/7	0	1
Contig_2245	1058	tridentata (T)	vaseyana (C)	C/22	T/6	0	1
Contig_2247	216	vaseyana (T)	tridentata (C)	C/5	T/3	0	1
Contig_2251	581	tridentata (A)	vaseyana (G)	A/32	G/23	0	1
Contig_2251	687	tridentata (A)	vaseyana (G)	A/21	G/17	0	1
Contig_2252	1039	vaseyana (C)	tridentata (G)	C/18	G/12	0	1
Contig_2252	1338	vaseyana (A)	tridentata (G)	G/34	A/28	0	1
Contig_2252	1402	vaseyana (T)	tridentata (C)	C/36	T/29	0	0
Contig_2255	334	vaseyana (A)	tridentata (T)	T/17	A/13	0	1
Contig_2255	947	vaseyana (A)	tridentata (C)	A/24	C/14	0	1
Contig_2255	1492	vaseyana (A)	tridentata (C)	A/8	C/2	0	1
Contig_2258	332	vaseyana (T)	tridentata (G)	G/10	T/3	0	1
Contig_2264	981	vaseyana (A)	tridentata (T)	A/5	T/4	0	1
Contig_2267	2219	vaseyana (A)	tridentata (T)	T/40	A/10	0	0
Contig_2268	540	vaseyana (T)	tridentata (C)	T/20	C/14	0	1
Contig_2268	722	vaseyana (C)	tridentata (G)	C/22	G/19	0	1
Contig_2268	1243	vaseyana (A)	tridentata (G)	G/7	A/2	0	1
Contig_2269	717	vaseyana (T)	tridentata (C)	C/8	T/2	0	1
Contig_2278	518	vaseyana (C)	tridentata (G)	G/6	C/5	0	1
Contig_2280	815	tridentata (A)	vaseyana (G)	G/12	A/11	0	0
Contig_2281	211	vaseyana (T)	tridentata (C)	T/10	C/9	0	1
Contig_2283	539	vaseyana (T)	tridentata (C)	T/12	C/5	0	0
Contig_2283	667	vaseyana (A)	tridentata (G)	A/22	G/6	0	1
Contig_2283	798	vaseyana (A)	tridentata (T)	A/32	T/8	0	1
Contig_2283	1154	vaseyana (T)	tridentata (C)	C/4	T/4	0	1
Contig_2284	671	vaseyana (A)	tridentata (G)	G/16	A/5	0	1
Contig_2285	186	vaseyana (T)	tridentata (C)	C/13	T/5	0	1
Contig_2285	776	vaseyana (A)	tridentata (G)	A/21	G/20	0	1
Contig_2285	1247	vaseyana (T)	tridentata (C)	T/6	C/2	0	1
Contig_2289	497	tridentata (T)	vaseyana (G)	G/7	T/4	0	1
Contig_2290	680	tridentata (T)	vaseyana (C)	T/13	C/11	0	1
Contig_2294	612	tridentata (A)	vaseyana (G)	G/13	A/12	0	0
Contig_2296	272	vaseyana (A)	tridentata (G)	G/8	A/7	0	1
Contig_2296	734	tridentata (A)	vaseyana (G)	G/6	A/2	0	1
Contig_2296	776	tridentata (A)	vaseyana (G)	G/7	A/2	0	1
Contig_2297	563	vaseyana (A)	tridentata (G)	G/6	A/4	0	1
Contig_2297	586	vaseyana (T)	tridentata (C)	C/6	T/2	0	1
Contig_2299	754	tridentata (T)	vaseyana (C)	T/11	C/9	0	1
Contig_2299	965	vaseyana (A)	tridentata (G)	A/12	G/7	0	1
Contig_2299	988	tridentata (A)	vaseyana (T)	T/11	A/8	0	1
Contig_2301	334	vaseyana (A)	tridentata (G)	G/8	A/6	0	1
Contig_2301	379	vaseyana (T)	tridentata (C)	C/8	T/7	0	1
Contig_2301	386	tridentata (T)	vaseyana (C)	T/8	C/7	0	1
Contig_2302	458	tridentata (T)	vaseyana (C)	T/23	C/6	0	0
Contig_2302	491	tridentata (A)	vaseyana (C)	A/25	C/8	0	1
Contig_2302	586	tridentata (T)	vaseyana (C)	T/21	C/14	0	1
Contig_2302	605	vaseyana (A)	tridentata (G)	G/21	A/14	0	1
Contig_2304	151	tridentata (T)	vaseyana (C)	C/6	T/4	0	1
Contig_2305	15	tridentata (T)	vaseyana (C)	C/5	T/5	0	1
Contig_2305	857	tridentata (A)	vaseyana (T)	T/20	A/5	0	1
Contig_2306	429	tridentata (A)	vaseyana (T)	T/8	A/3	0	1
Contig_2308	511	tridentata (A)	vaseyana (T)	A/20	T/6	0	1
Contig_2308	537	vaseyana (A)	tridentata (G)	G/20	A/5	0	1
Contig_2308	787	vaseyana (A)	tridentata (G)	G/10	A/3	0	1
Contig_2313	957	tridentata (A)	vaseyana (G)	G/44	A/12	0	0
Contig_2315	646	tridentata (A)	vaseyana (G)	G/10	A/4	0	1
Contig_2318	126	vaseyana (A)	tridentata (T)	T/12	A/4	0	0
Contig_2319	601	vaseyana (A)	tridentata (G)	A/10	G/7	0	0
Contig_2319	1132	vaseyana (A)	tridentata (G)	A/10	G/3	0	0
Contig_2323	453	tridentata (T)	vaseyana (C)	T/6	C/3	0	1
Contig_2323	1602	tridentata (T)	vaseyana (C)	C/11	T/7	0	0
Contig_2325	290	tridentata (T)	vaseyana (C)	T/9	C/5	0	1
Contig_2327	716	vaseyana (T)	tridentata (C)	C/12	T/7	0	1
Contig_2333	803	vaseyana (T)	tridentata (G)	T/18	G/5	0	0
Contig_2333	1135	tridentata (T)	vaseyana (C)	C/6	T/6	0	1
Contig_2336	237	vaseyana (A)	tridentata (G)	A/5	G/4	0	1
Contig_2336	284	vaseyana (A)	tridentata (T)	A/5	T/4	0	1
Contig_2337	879	vaseyana (A)	tridentata (G)	A/15	G/11	0	1
Contig_2340	735	tridentata (A)	vaseyana (G)	A/19	G/6	0	0
Contig_2341	535	tridentata (A)	vaseyana (G)	G/11	A/3	0	1
Contig_2341	1462	tridentata (T)	vaseyana (C)	C/30	T/24	0	1
Contig_2341	1849	vaseyana (A)	tridentata (G)	G/31	A/19	0	1
Contig_2348	638	vaseyana (A)	tridentata (T)	A/17	T/10	0	0
Contig_2348	1133	vaseyana (T)	tridentata (C)	C/6	T/2	0	1
Contig_2350	336	vaseyana (C)	tridentata (G)	C/40	G/28	0	0
Contig_2350	424	vaseyana (T)	tridentata (C)	T/28	C/11	0	1
Contig_2350	613	tridentata (A)	vaseyana (C)	C/18	A/9	0	0
Contig_2350	913	vaseyana (A)	tridentata (G)	G/8	A/6	0	1
Contig_2351	96	vaseyana (T)	tridentata (C)	C/7	T/5	0	1
Contig_2351	252	vaseyana (A)	tridentata (G)	G/7	A/6	0	1
Contig_2352	560	tridentata (A)	vaseyana (G)	G/9	A/3	0	1
Contig_2353	59	tridentata (A)	vaseyana (G)	A/6	G/2	0	1
Contig_2353	62	vaseyana (A)	tridentata (G)	G/6	A/2	0	1
Contig_2353	989	tridentata (C)	vaseyana (G)	C/10	G/6	0	0
Contig_2358	533	vaseyana (A)	tridentata (G)	G/7	A/4	0	1
Contig_2361	294	tridentata (T)	vaseyana (C)	C/21	T/19	0	1
Contig_2361	387	tridentata (C)	vaseyana (G)	G/28	C/15	0	1
Contig_2363	1159	vaseyana (A)	tridentata (G)	A/7	G/5	0	1
Contig_2364	278	vaseyana (C)	tridentata (G)	G/20	C/13	0	1
Contig_2364	410	tridentata (A)	vaseyana (G)	A/27	G/16	0	1
Contig_2364	517	tridentata (T)	vaseyana (C)	T/31	C/14	0	1
Contig_2364	561	vaseyana (A)	tridentata (G)	G/30	A/14	0	1
Contig_2364	836	tridentata (A)	vaseyana (G)	A/17	G/11	0	1
Contig_2364	984	tridentata (A)	vaseyana (G)	G/17	A/15	0	1
Contig_2364	1070	tridentata (A)	vaseyana (G)	A/16	G/11	0	1
Contig_2364	1116	tridentata (A)	vaseyana (G)	A/16	G/12	0	1
Contig_2364	1373	vaseyana (A)	tridentata (G)	G/14	A/4	0	1
Contig_2364	1585	tridentata (T)	vaseyana (C)	T/12	C/3	0	1
Contig_2364	1614	tridentata (A)	vaseyana (T)	A/11	T/3	0	1
Contig_2364	1799	vaseyana (T)	tridentata (C)	C/14	T/6	0	1
Contig_2366	108	vaseyana (A)	tridentata (G)	A/6	G/2	0	1
Contig_2369	95	vaseyana (A)	tridentata (C)	A/6	C/3	0	1
Contig_2369	101	vaseyana (T)	tridentata (C)	T/6	C/3	0	1
Contig_2369	566	vaseyana (T)	tridentata (C)	T/11	C/7	0	0
Contig_2371	246	tridentata (T)	vaseyana (G)	G/8	T/3	0	1
Contig_2371	1307	tridentata (T)	vaseyana (C)	C/29	T/9	0	1
Contig_2371	1412	vaseyana (T)	tridentata (C)	T/22	C/9	0	1
Contig_2372	1039	tridentata (A)	vaseyana (G)	A/23	G/14	0	1
Contig_2374	852	tridentata (T)	vaseyana (C)	T/6	C/2	0	1
Contig_2375	1901	vaseyana (A)	tridentata (G)	G/11	A/4	0	1
Contig_2377	277	vaseyana (T)	tridentata (C)	C/14	T/8	0	0
Contig_2379	996	tridentata (A)	vaseyana (T)	T/13	A/7	0	1
Contig_2381	43	vaseyana (C)	tridentata (G)	G/10	C/8	0	1
Contig_2381	329	tridentata (T)	vaseyana (C)	T/34	C/18	0	1
Contig_2381	577	vaseyana (A)	tridentata (G)	G/43	A/43	0	1
Contig_2381	1038	tridentata (A)	vaseyana (G)	G/30	A/15	0	1
Contig_2382	176	vaseyana (A)	tridentata (T)	A/6	T/4	0	1
Contig_2384	221	tridentata (A)	vaseyana (G)	A/8	G/2	0	1
Contig_2385	532	vaseyana (A)	tridentata (T)	A/22	T/8	0	1
Contig_2390	531	tridentata (T)	vaseyana (C)	T/10	C/8	0	1
Contig_2392	100	tridentata (A)	vaseyana (G)	G/8	A/2	0	1
Contig_2392	508	tridentata (T)	vaseyana (C)	C/8	T/2	0	1
Contig_2396	422	tridentata (A)	vaseyana (T)	T/10	A/3	0	1
Contig_2396	509	tridentata (A)	vaseyana (T)	T/7	A/3	0	1
Contig_2402	790	vaseyana (A)	tridentata (G)	A/6	G/3	0	1
Contig_2402	1082	tridentata (A)	vaseyana (G)	A/10	G/3	0	0
Contig_2403	216	vaseyana (A)	tridentata (G)	A/22	G/14	0	1
Contig_2411	283	tridentata (A)	vaseyana (G)	A/20	G/6	0	0
Contig_2418	481	tridentata (A)	vaseyana (G)	G/10	A/8	0	1
Contig_2420	168	vaseyana (A)	tridentata (G)	G/8	A/5	0	1
Contig_2420	470	tridentata (T)	vaseyana (C)	T/8	C/2	0	1
Contig_2421	111	vaseyana (A)	tridentata (G)	G/7	A/2	0	1
Contig_2421	530	vaseyana (A)	tridentata (C)	C/13	A/8	0	1
Contig_2421	565	tridentata (T)	vaseyana (C)	T/19	C/10	0	1
Contig_2421	759	tridentata (T)	vaseyana (G)	T/14	G/5	0	1
Contig_2426	822	tridentata (A)	vaseyana (G)	A/7	G/2	0	1
Contig_2426	839	vaseyana (T)	tridentata (C)	C/7	T/2	0	1
Contig_2427	200	tridentata (T)	vaseyana (C)	C/7	T/6	0	1
Contig_2438	183	tridentata (T)	vaseyana (C)	T/6	C/3	0	1
Contig_2439	1262	vaseyana (T)	tridentata (C)	T/7	C/5	0	1
Contig_2439	1330	tridentata (A)	vaseyana (T)	A/5	T/4	0	1
Contig_2440	761	tridentata (T)	vaseyana (C)	C/35	T/11	0	1
Contig_2441	620	tridentata (T)	vaseyana (C)	T/23	C/13	0	1
Contig_2447	227	vaseyana (A)	tridentata (G)	A/6	G/3	0	1
Contig_2449	528	vaseyana (A)	tridentata (G)	G/8	A/7	0	1
Contig_2449	786	vaseyana (T)	tridentata (C)	T/6	C/4	0	1
Contig_2452	796	tridentata (T)	vaseyana (C)	T/21	C/6	0	1
Contig_2453	266	vaseyana (A)	tridentata (G)	A/14	G/7	0	1
Contig_2453	596	vaseyana (T)	tridentata (C)	T/7	C/4	0	1
Contig_2455	205	tridentata (T)	vaseyana (C)	C/6	T/6	0	1
Contig_2460	970	tridentata (T)	vaseyana (G)	G/8	T/4	0	1
Contig_2467	403	tridentata (A)	vaseyana (T)	T/12	A/9	0	1
Contig_2467	631	vaseyana (T)	tridentata (C)	C/10	T/5	0	1
Contig_2467	1000	vaseyana (T)	tridentata (C)	T/7	C/5	0	1
Contig_2468	445	vaseyana (T)	tridentata (C)	C/10	T/4	0	0
Contig_2468	776	tridentata (T)	vaseyana (G)	T/9	G/3	0	1
Contig_2473	621	tridentata (C)	vaseyana (G)	G/5	C/4	0	1
Contig_2474	331	vaseyana (T)	tridentata (C)	C/16	T/14	0	1
Contig_2475	708	vaseyana (A)	tridentata (C)	A/14	C/5	0	0
Contig_2476	321	tridentata (C)	vaseyana (G)	C/31	G/22	0	0
Contig_2476	350	vaseyana (T)	tridentata (C)	C/43	T/34	0	0
Contig_2476	634	vaseyana (A)	tridentata (G)	G/59	A/55	0	0
Contig_2477	170	vaseyana (A)	tridentata (T)	T/8	A/3	0	1
Contig_2477	224	tridentata (A)	vaseyana (G)	A/9	G/3	0	1
Contig_2477	312	tridentata (T)	vaseyana (C)	T/11	C/3	0	1
Contig_2477	490	vaseyana (T)	tridentata (C)	C/12	T/7	0	1
Contig_2477	944	vaseyana (A)	tridentata (G)	A/8	G/5	0	1
Contig_2478	154	vaseyana (C)	tridentata (G)	G/13	C/7	0	1
Contig_2478	211	vaseyana (A)	tridentata (G)	A/15	G/13	0	0
Contig_2480	615	tridentata (A)	vaseyana (G)	G/17	A/5	0	1
Contig_2485	176	tridentata (A)	vaseyana (G)	G/14	A/4	0	1
Contig_2490	349	vaseyana (A)	tridentata (C)	A/8	C/7	0	1
Contig_2493	160	tridentata (T)	vaseyana (G)	T/15	G/4	0	1
Contig_2494	82	tridentata (A)	vaseyana (G)	A/5	G/3	0	1
Contig_2494	85	tridentata (A)	vaseyana (G)	A/5	G/3	0	1
Contig_2494	247	vaseyana (A)	tridentata (C)	A/7	C/5	0	1
Contig_2494	295	tridentata (T)	vaseyana (C)	C/7	T/5	0	1
Contig_2494	625	tridentata (T)	vaseyana (C)	C/6	T/2	0	1
Contig_2495	430	vaseyana (T)	tridentata (C)	C/13	T/7	0	1
Contig_2496	326	vaseyana (A)	tridentata (G)	G/6	A/6	0	1
Contig_2498	316	vaseyana (A)	tridentata (C)	C/8	A/4	0	1
Contig_2498	521	vaseyana (T)	tridentata (C)	C/12	T/5	0	1
Contig_2498	587	tridentata (A)	vaseyana (T)	A/13	T/4	0	1
Contig_2508	951	tridentata (T)	vaseyana (C)	C/8	T/8	0	1
Contig_2511	229	tridentata (T)	vaseyana (C)	T/10	C/3	0	1
Contig_2513	191	vaseyana (T)	tridentata (G)	T/10	G/5	0	1
Contig_2523	494	vaseyana (T)	tridentata (C)	C/6	T/5	0	1
Contig_2524	582	vaseyana (C)	tridentata (G)	C/10	G/4	0	1
Contig_2524	592	vaseyana (T)	tridentata (C)	T/10	C/3	0	1
Contig_2526	1097	vaseyana (A)	tridentata (G)	A/7	G/6	0	1
Contig_2530	1124	vaseyana (C)	tridentata (G)	G/13	C/12	0	1
Contig_2530	1319	tridentata (A)	vaseyana (G)	A/6	G/4	0	1
Contig_2536	318	vaseyana (A)	tridentata (C)	A/8	C/7	0	1
Contig_2536	399	vaseyana (A)	tridentata (T)	A/8	T/7	0	1
Contig_2536	403	vaseyana (C)	tridentata (G)	C/8	G/7	0	1
Contig_2538	306	tridentata (T)	vaseyana (C)	C/15	T/5	0	0
Contig_2542	193	vaseyana (T)	tridentata (C)	C/13	T/13	0	1
Contig_2542	230	vaseyana (T)	tridentata (C)	T/19	C/14	0	1
Contig_2542	586	vaseyana (A)	tridentata (G)	A/40	G/36	0	0
Contig_2542	638	vaseyana (T)	tridentata (C)	C/32	T/31	0	0
Contig_2545	842	tridentata (A)	vaseyana (G)	G/13	A/6	0	1
Contig_2548	120	tridentata (A)	vaseyana (G)	A/5	G/4	0	1
Contig_2548	411	tridentata (A)	vaseyana (G)	G/9	A/5	0	1
Contig_2549	743	tridentata (A)	vaseyana (G)	A/14	G/9	0	1
Contig_2549	887	tridentata (T)	vaseyana (C)	C/7	T/6	0	1
Contig_2551	275	tridentata (T)	vaseyana (G)	T/8	G/6	0	1
Contig_2551	340	tridentata (A)	vaseyana (G)	A/8	G/6	0	1
Contig_2553	629	vaseyana (A)	tridentata (G)	G/23	A/23	0	1
Contig_2555	160	tridentata (T)	vaseyana (C)	T/9	C/3	0	1
Contig_2555	326	tridentata (A)	vaseyana (G)	A/10	G/4	0	1
Contig_2555	522	tridentata (T)	vaseyana (C)	T/13	C/10	0	1
Contig_2555	531	vaseyana (A)	tridentata (T)	T/13	A/9	0	1
Contig_2557	1182	vaseyana (T)	tridentata (G)	G/8	T/2	0	1
Contig_2557	1183	tridentata (T)	vaseyana (G)	T/8	G/2	0	1
Contig_2565	411	tridentata (T)	vaseyana (C)	C/10	T/10	0	1
Contig_2565	444	vaseyana (T)	tridentata (C)	T/12	C/9	0	1
Contig_2565	481	vaseyana (A)	tridentata (G)	A/12	G/10	0	1
Contig_2565	502	tridentata (C)	vaseyana (G)	C/10	G/9	0	1
Contig_2565	658	tridentata (A)	vaseyana (G)	G/13	A/7	0	1
Contig_2565	1024	tridentata (T)	vaseyana (G)	G/7	T/5	0	1
Contig_2568	167	tridentata (T)	vaseyana (C)	T/6	C/2	0	1
Contig_2570	619	tridentata (A)	vaseyana (T)	T/23	A/9	0	1
Contig_2570	902	tridentata (T)	vaseyana (C)	C/20	T/7	0	1
Contig_2570	928	tridentata (A)	vaseyana (T)	T/21	A/6	0	1
Contig_2573	520	vaseyana (T)	tridentata (C)	T/12	C/5	0	1
Contig_2573	533	tridentata (A)	vaseyana (T)	T/12	A/5	0	1
[truncated: 18,953 more rows]
