# Supplementary material for: Transcriptome characterization and polymorphism detection between subspecies of big sagebrush (Artemisia tridentata)
Source: BMC Genomics. 2011 Jul 18;12:370. doi: 10.1186/1471-2164-12-370 (PMC3150299; doi:10.1186/1471-2164-12-370)
Supplement: Additional file 5 — Details of SNP and SSR primers used for polymorphism validation and the list of big sagebrush individuals used during the project. [file 1471-2164-12-370-S5.XLSX]

## Sheet: Primer list
SNP Primers						SSR Primers
SNP type	Primer Sequence	Tm (˚C)	Amplified?	Polymorphic?		SSR type	Primer Sequence	Tm (˚C)	Amplified?	Polymorphic?
C/T	GGATGGGTTATGCTACCGAA	54.4	Yes	Yes		(CA)11	5’-GCAGTGGTATCAACGCAGAG	59.47	No	N/A
	ATGTGCATGGGCATGAAGTA	54.6					5’-TATTGCATCAACAGCCAACC	59.55
C/G	AGATATCGCCCGAAACATTG	52.8	Yes	Yes		(ATA)5	5’-GGCAAATTAAGGTGCAAGGA	60.07	Yes	No
	AATGTCTGCTCCCATTGTCA	54.3					5’-TATAAAACCCACGCCGTCTC	59.96
T/G	AACAAAGATACAGTCGCTAACCAA	54.5	Yes	Yes		(TCA)9	5’-GGTGGGATAAGTGTGTCGCT	59.99	Yes	No
	TGTCTGGTAGCTGAATTTCCAA	54.2					5’-CCTTCTGCGTCTCAAGTTCC	59.98
C/T	CGTGTTCGGTATCTCAAGGAT	54.3	Yes	Not tested		(GCA)7	5’-AGGACCCTTGCAAGCAGTAA	59.88	Yes	Yes
	GTGGAACACGTGCTTTGAAC	54.8					5’-TTAACCCTGTGGAGGAGGTG	59.96
G/A	CACCAGATTGACCCGAGATT	54.5	Yes	Not tested		(TG)7	5’-ACCCCGTCGCTTTAGTTCTT	60.13	Yes	Not tested
	GTGGAACACGTGCTTTGAAC	56.9					5’-TTGCTCAAACTGAATCACGC	59.99
G/A	AAGGGTTTGCAGAAGAGAGTGT	56.5	Yes	Not tested		(TAGGGT)5	5’-TGCAAACCCATCATACGAAA	59.93	No	N/A
	TGAGTTGGCATATGTTGATTCAC	53.5					5’-TGAAATCATTGCCTGACCAA	60.05
T/G	CCCATGCTGCAATAGACAAC	54.1	Yes	Yes		(CAAAC)6	5’-CTGCCTCCTTTCCTCACTTG	59.98	No	N/A
	GGGTTATAATTATCATGATGTGCTGA	53.1					5’-TGTGTTGGTTGTTTGCTGGT	60.05
G/A	TGAGCTATAACCTGAGAAAGTTACAAA	54.2	Yes	Yes		(GAT)8	5’-TTCGTCTTTCCTGTTCGCTT	59.99	Yes	Not tested
	CCGTGATCTAGGAATGCCA	54.2					5’-GCCCAACCTCCTCTTCATCT	60.59
T/C	TCAAGTTCATGAGGCAGCAA	54.7	Yes	Yes		(CTT)6	5’-ATCCTTCAACAACGGAAACG	59.97	Yes	Yes
	GAATGGAGCAAGTCCCTTCA	54.8					5’-TGACAACAACAGCAACAGCA	60.07
T/C	CCAGCTCGTTCACACAAACA	55.8	Yes	Not tested		(GA)9	5’-CCGAAAAGCAAGAACCTCTG	59.99	No	N/A
	ATGGCACTTGGACCTTGAAC	55.6					5’-AACAGTCCCCGCCTTATTCT	59.96
A/G	ACACTGACGACATGGTTCTACACTTGTCACAAACCCAAACCC	67	Yes	Not tested		(TC)10	5’-GCAGTGGTATCAACGCAGAG	59.47	Yes	Not tested
	TACGGTAGCAGAGACTTGGTCTTGGGAACTTCAAGGTCGGTA	67.6					5’-ATTTCTGTGGGGTCAGTTGC	59.97
A/G	ACACTGACGACATGGTTCTACAAATCCATCTATGATCTTACAGTCAAGG	65	Yes	Not tested		(TTAG)6	5’-ACCGCATCGCTGATAATCTC	60.21	No	N/A
	TACGGTAGCAGAGACTTGGTCTAGGTGAGGTTGTAGGGTAATAACG	66.4					5’-TTCCAACAATCAACCCCATT	60.03
T/G	ACACTGACGACATGGTTCTACAAGGATATTCGTGGAAACGAGG	66.1	Yes	Not tested		(GGAT)5	5’-CATCATTTTGTGACCCACTT	55.85	Yes	No
	TACGGTAGCAGAGACTTGGTCTCAATCAAGTGATACACCAAACCA	66.4					5’-ACCCTAACACGCTCACCATC	59.99
G/A	ACACTGACGACATGGTTCTACATGATGGGACTGTTGTTGCTG	66.8	Yes	Not tested		(CTTT)7	5’-ATCGCCAGAAAAGCTTGAAA	59.96	Yes	Not tested
	TACGGTAGCAGAGACTTGGTCTATCTCTCCAGGTGCTTTGGA	67.4					5’-TGTTAGTGAACGGGTGTCCA	60
G/A	ACACTGACGACATGGTTCTACAAAAGCCTCTCGTGTTTGTCC	66.8	Yes	Not tested		(AAGG)10	5’-AACCCTTGCACACCAGTAGG	60.03	Yes	Not tested
	TACGGTAGCAGAGACTTGGTCTGGCTCCTTCTGATGAAGCTG	68					5’-GCTCTGTGCCTTTCCTTTTG	59.99
	'Not tested' means we did not sequence those loci.
	These amplification and polymorphism results are based on the use of the primers in cDNA.

## Sheet: Sample list
Samples used for 454 sequencing
Site	Latitude	Longitude	Elevation (m)	Plant ID	Putative race	Ploidy
near Park Valley, UT	41°49'1.2"N	113° 17' 42"W	1680	N/A	tridentata	2
near Park Valley, UT	41°49'1.2"N	113° 17' 42"W	1680	N/A	vaseyana	2
Samples used for Illumina sequencing
Site	Latitude	Longitude	Elevation (m)	Plant ID	Putative race	Ploidy
Powderville, MT	45°39'16.31"N	105° 9'16.12"W	972	MTW1	wyomingensis	4
Scooby, UT	41°51'23.97"N	113° 3'0.20"W	1438	UTW2	wyomingensis	4
Samples used for marker evaluation
Site	Latitude	Longitude	Elevation (m)	Plant ID	Putative race	Ploidy
Desert View, AZ	35°55'2.57"N	111°46'22.33"W	1898	AZT1	tridentata	4
Crab Creek, WA	46°56'55.68"N	119°14'13.56"W	312	WAT2	tridentata	4
Benton, CA	37°43'24.30"N	118°35'33.35"W	2330	CAV2	vaseyana	2
Currant, NV	38°49'5.99"N	115°17'0.66"W	2132	NVV2	vaseyana	2
Robber's Roost, NV	36°18'10.31"N	115°36'37.42"W	2410	NVV3	vaseyana	4
Meeker, CO	40°10'52.63"N	108°27'19.72"W	1788	COW2	wyomingensis	4
La Sal, UT	38°19'28.60"N	109°25'46.58"W	1797	UTW1	wyomingensis	4
