# Supplementary material for: Transcriptome characterization and polymorphism detection between subspecies of big sagebrush (Artemisia tridentata)
Source: BMC Genomics. 2011 Jul 18;12:370. doi: 10.1186/1471-2164-12-370 (PMC3150299; doi:10.1186/1471-2164-12-370)
Supplement: Additional file 6 — Results for SNP validation during sequence capture. [file 1471-2164-12-370-S6.XLSX]

## Sheet: new_validation_of_SNPs_ori
Opening ace file all_to_369_references.ace																				DNA				MTN				BASIN
Contig_id	Num_reads_in_contig	SNP_pos	SNP_coverage	MTN_base	MTN_base_count	MTN_reads_match_MTN_base	MTN_base_matches_BASIN_base	BASIN_base	BASIN_base_count	BASIN_reads_match_BASIN_base	BASIN_base_matches_MTN_base_count	Reads_with_OTHER_bases	Do we detect both bases at the SNP with any reads?	Do we detect the SNP with reads from MTN/BASIn?	Are all of the discriminatory bases a subset of the SNPs with both bases from any read?	Did we detect one of the two bases at the SNP position?				A	C	G	T	A	C	G	T	A	C	G	T
Contig_49	58	659	1	G	0	0	0	A	1	1	0	0	0	0	0	1	0	0	0	1	0	0	0	0	0	0	0	1	0	0	0
Contig_221	17	1046	0	C	0	0	0	T	0	0	0	0	0	0	0	0	1	0	0	0	0	0	0	0	0	0	0	0	0	0	0
Contig_268	53	1838	4	G	1	1	1	T	3	2	0	0	1	1	0	1	0	0	0	0	0	1	3	0	0	1	1	0	0	0	2
Contig_391	104	168	24	A	0	0	19	G	23	4	0	1	0	0	0	1	0	0	0	0	0	23	1	0	0	19	1	0	0	4	0
Contig_391	104	732	3	T	1	1	0	G	2	2	0	0	1	1	0	1	0	0	0	0	0	2	1	0	0	0	1	0	0	2	0
Contig_603	126	50	17	T	2	2	9	A	15	6	0	0	1	1	0	1	0	0	0	15	0	0	2	9	0	0	2	6	0	0	0
Contig_603	126	296	20	A	20	15	0	G	0	0	5	0	0	0	0	1	0	0	0	20	0	0	0	15	0	0	0	5	0	0	0
Contig_649	368	1160	0	A	0	0	0	C	0	0	0	0	0	0	0	0	1	0	0	0	0	0	0	0	0	0	0	0	0	0	0
Contig_677	27	689	1	G	1	1	0	C	0	0	0	0	0	0	0	1	0	0	0	0	0	1	0	0	0	1	0	0	0	0	0
Contig_677	27	695	1	T	0	0	1	A	1	0	0	0	0	0	0	1	0	0	0	1	0	0	0	1	0	0	0	0	0	0	0
Contig_677	27	1285	3	A	2	1	0	C	1	1	1	0	1	1	0	1	0	0	0	2	1	0	0	1	0	0	0	1	1	0	0
Contig_804	342	649	50	A	0	0	34	C	50	16	0	0	0	0	0	1	0	0	0	0	50	0	0	0	34	0	0	0	16	0	0
Contig_804	342	665	46	C	38	31	0	T	8	8	7	0	1	1	0	1	0	0	0	0	38	0	8	0	31	0	0	0	7	0	8
Contig_804	342	761	35	T	18	18	0	C	17	17	0	0	1	1	0	1	0	0	0	0	17	0	18	0	0	0	18	0	17	0	0
Contig_822	63	606	14	G	9	7	1	T	1	0	2	4	1	0	0	1	0	0	1	4	0	9	1	4	0	7	1	0	0	2	0
Contig_899	74	917	12	G	12	8	0	C	0	0	4	0	0	0	0	1	0	0	0	0	0	12	0	0	0	8	0	0	0	4	0
Contig_899	74	1554	0	A	0	0	0	G	0	0	0	0	0	0	0	0	1	0	0	0	0	0	0	0	0	0	0	0	0	0	0
Contig_899	74	1686	0	C	0	0	0	T	0	0	0	0	0	0	0	0	1	0	0	0	0	0	0	0	0	0	0	0	0	0	0
Contig_1120	76	409	0	T	0	0	0	C	0	0	0	0	0	0	0	0	1	0	0	0	0	0	0	0	0	0	0	0	0	0	0
Contig_1120	76	1084	12	A	12	9	0	G	0	0	3	0	0	0	0	1	0	0	0	12	0	0	0	9	0	0	0	3	0	0	0
Contig_1142	66	673	0	C	0	0	0	T	0	0	0	0	0	0	0	0	1	0	0	0	0	0	0	0	0	0	0	0	0	0	0
Contig_1142	66	733	0	G	0	0	0	A	0	0	0	0	0	0	0	0	1	0	0	0	0	0	0	0	0	0	0	0	0	0	0
Contig_1401	75	56	15	G	0	0	13	A	15	2	0	0	0	0	0	1	0	0	0	15	0	0	0	13	0	0	0	2	0	0	0
Contig_1401	75	59	15	C	0	0	13	T	15	2	0	0	0	0	0	1	0	0	0	0	0	0	15	0	0	0	13	0	0	0	2
Contig_1401	75	74	15	G	0	0	13	A	15	2	0	0	0	0	0	1	0	0	0	15	0	0	0	13	0	0	0	2	0	0	0
Contig_1401	75	89	15	A	0	0	13	T	15	2	0	0	0	0	0	1	0	0	0	0	0	0	15	0	0	0	13	0	0	0	2
Contig_1401	75	107	15	G	0	0	13	T	15	2	0	0	0	0	0	1	0	0	0	0	0	0	15	0	0	0	13	0	0	0	2
Contig_1401	75	116	17	A	0	0	15	G	17	2	0	0	0	0	0	1	0	0	0	0	0	17	0	0	0	15	0	0	0	2	0
Contig_1401	75	131	19	A	0	0	15	T	17	2	0	2	0	0	0	1	0	0	1	0	2	0	17	0	2	0	15	0	0	0	2
Contig_1401	75	137	19	A	0	0	17	G	19	2	0	0	0	0	0	1	0	0	0	0	0	19	0	0	0	17	0	0	0	2	0
Contig_1401	75	143	19	A	0	0	17	G	19	2	0	0	0	0	0	1	0	0	0	0	0	19	0	0	0	17	0	0	0	2	0
Contig_1401	75	144	19	A	0	0	17	T	19	2	0	0	0	0	0	1	0	0	0	0	0	0	19	0	0	0	17	0	0	0	2
Contig_1401	75	147	19	A	0	0	17	C	19	2	0	0	0	0	0	1	0	0	0	0	19	0	0	0	17	0	0	0	2	0	0
Contig_1401	75	155	19	G	0	0	17	A	19	2	0	0	0	0	0	1	0	0	0	19	0	0	0	17	0	0	0	2	0	0	0
Contig_1401	75	157	19	A	0	0	17	G	19	2	0	0	0	0	0	1	0	0	0	0	0	19	0	0	0	17	0	0	0	2	0
Contig_1401	75	1650	20	A	0	0	8	G	20	12	0	0	0	0	0	1	0	0	0	0	0	20	0	0	0	8	0	0	0	12	0
Contig_1404	59	279	2	C	2	2	0	T	0	0	0	0	0	0	0	1	0	0	0	0	2	0	0	0	2	0	0	0	0	0	0
Contig_1404	59	537	0	T	0	0	0	C	0	0	0	0	0	0	0	0	1	0	0	0	0	0	0	0	0	0	0	0	0	0	0
Contig_1404	59	633	3	T	0	0	3	C	3	0	0	0	0	0	0	1	0	0	0	0	3	0	0	0	3	0	0	0	0	0	0
Contig_1404	59	1363	42	T	6	6	21	C	36	15	0	0	1	1	0	1	0	0	0	0	36	0	6	0	21	0	6	0	15	0	0
Contig_1425	43	534	3	C	3	1	0	T	0	0	2	0	0	0	0	1	0	0	0	0	3	0	0	0	1	0	0	0	2	0	0
Contig_1627	180	244	12	T	3	2	3	A	9	6	1	0	1	1	0	1	0	0	0	9	0	0	3	3	0	0	2	6	0	0	1
Contig_1627	180	847	93	G	70	52	20	T	23	3	18	0	1	1	0	1	0	0	0	0	0	70	23	0	0	52	20	0	0	18	3
Contig_1627	180	1267	0	T	0	0	0	G	0	0	0	0	0	0	0	0	1	0	0	0	0	0	0	0	0	0	0	0	0	0	0
Contig_1627	180	1339	1	A	0	0	1	G	1	0	0	0	0	0	0	1	0	0	0	0	0	1	0	0	0	1	0	0	0	0	0
Contig_1627	180	1651	6	A	0	0	4	G	6	2	0	0	0	0	0	1	0	0	0	0	0	6	0	0	0	4	0	0	0	2	0
Contig_1678	54	82	26	T	14	14	3	A	12	9	0	0	1	1	0	1	0	0	0	12	0	0	14	3	0	0	14	9	0	0	0
Contig_1678	54	444	12	A	5	4	4	G	7	3	1	0	1	1	0	1	0	0	0	5	0	7	0	4	0	4	0	1	0	3	0
Contig_1678	54	450	10	C	1	1	4	T	8	4	0	1	1	1	0	1	0	0	0	1	1	0	8	0	1	0	4	1	0	0	4
Contig_1876	5	462	1	A	0	0	1	C	1	0	0	0	0	0	0	1	0	0	0	0	1	0	0	0	1	0	0	0	0	0	0
Contig_1876	5	582	1	T	0	0	1	G	1	0	0	0	0	0	0	1	0	0	0	0	0	1	0	0	0	1	0	0	0	0	0
Contig_1936	114	458	22	T	0	0	9	G	17	8	0	5	0	0	0	1	0	0	1	0	5	17	0	0	3	9	0	0	2	8	0
Contig_1936	114	513	24	T	1	1	12	C	23	11	0	0	1	1	0	1	0	0	0	0	23	0	1	0	12	0	1	0	11	0	0
Contig_1936	114	548	23	T	0	0	13	C	23	10	0	3	0	0	0	1	0	0	1	0	23	0	0	0	13	0	0	0	10	0	0
Contig_1936	114	625	23	C	0	0	14	T	23	9	0	0	0	0	0	1	0	0	0	0	0	0	23	0	0	0	14	0	0	0	9
Contig_1936	114	799	11	T	0	0	7	C	11	4	0	0	0	0	0	1	0	0	0	0	11	0	0	0	7	0	0	0	4	0	0
Contig_1952	174	38	10	T	0	0	9	C	10	1	0	0	0	0	0	1	0	0	0	0	10	0	0	0	9	0	0	0	1	0	0
Contig_1952	174	280	16	G	13	13	0	A	3	3	0	0	1	1	0	1	0	0	0	3	0	13	0	0	0	13	0	3	0	0	0
Contig_1952	174	489	35	G	9	9	3	T	24	21	0	2	1	1	0	1	0	0	1	0	2	9	24	0	0	9	3	0	2	0	21
Contig_1952	174	654	13	C	4	4	1	G	9	8	0	0	1	1	0	1	0	0	0	0	4	9	0	0	4	1	0	0	0	8	0
Contig_1964	35	1055	1	G	1	1	0	C	0	0	0	0	0	0	0	1	0	0	0	0	0	1	0	0	0	1	0	0	0	0	0
Contig_2056	910	214	623	T	10	10	422	C	612	190	0	1	1	1	0	1	0	0	0	1	612	0	10	1	422	0	10	0	190	0	0
Contig_2056	910	310	7	G	0	0	4	T	7	3	0	0	0	0	0	1	0	0	0	0	0	0	7	0	0	0	4	0	0	0	3
Contig_2056	910	577	28	A	4	4	14	T	24	10	0	0	1	1	0	1	0	0	0	4	0	0	24	4	0	0	14	0	0	0	10
Contig_2133	217	584	53	A	4	4	29	G	49	20	0	0	1	1	0	1	0	0	0	4	0	49	0	4	0	29	0	0	0	20	0
Contig_2133	217	1053	46	C	4	4	33	T	42	9	0	0	1	1	0	1	0	0	0	0	4	0	42	0	4	0	33	0	0	0	9
Contig_2163	65	1438	11	A	0	0	9	G	11	2	0	0	0	0	0	1	0	0	0	0	0	11	0	0	0	9	0	0	0	2	0
Contig_2283	115	539	54	T	53	34	0	C	1	1	19	0	1	1	0	1	0	0	0	0	1	0	53	0	0	0	34	0	1	0	19
Contig_2283	115	667	33	A	5	2	16	G	28	12	3	0	1	1	0	1	0	0	0	5	0	28	0	2	0	16	0	3	0	12	0
Contig_2283	115	798	8	A	2	2	2	T	6	4	0	0	1	1	0	1	0	0	0	2	0	0	6	2	0	0	2	0	0	0	4
Contig_2283	115	1154	2	T	1	1	0	C	1	1	0	0	1	1	0	1	0	0	0	0	1	0	1	0	0	0	1	0	1	0	0
Contig_2377	270	277	52	T	9	9	35	C	43	8	0	1	1	1	0	1	0	0	0	0	43	0	9	0	35	0	9	0	8	0	0
Contig_2381	113	43	9	C	6	6	0	G	3	3	0	0	1	1	0	1	0	0	0	0	6	3	0	0	6	0	0	0	0	3	0
Contig_2381	113	329	8	C	6	6	0	T	2	2	0	0	1	1	0	1	0	0	0	0	6	0	2	0	6	0	0	0	0	0	2
Contig_2381	113	577	26	A	17	17	0	G	8	8	0	1	1	1	0	1	0	0	0	17	0	8	1	17	0	0	0	0	0	8	1
Contig_2381	113	1038	7	G	6	6	0	A	1	1	0	0	1	1	0	1	0	0	0	1	0	6	0	0	0	6	0	1	0	0	0
Contig_2570	280	619	63	T	9	9	37	A	54	17	0	0	1	1	0	1	0	0	0	54	0	0	9	37	0	0	9	17	0	0	0
Contig_2570	280	902	63	C	0	0	47	T	63	16	0	0	0	0	0	1	0	0	0	0	0	0	63	0	0	0	47	0	0	0	16
Contig_2570	280	928	66	T	38	31	17	A	28	11	7	0	1	1	0	1	0	0	0	28	0	0	38	17	0	0	31	11	0	0	7
Contig_2634	134	57	4	A	3	3	0	G	1	1	0	0	1	1	0	1	0	0	0	3	0	1	0	3	0	0	0	0	0	1	0
Contig_2634	134	133	4	C	0	0	3	T	4	1	0	0	0	0	0	1	0	0	0	0	0	0	4	0	0	0	3	0	0	0	1
Contig_2634	134	134	4	G	3	3	0	C	1	1	0	0	1	1	0	1	0	0	0	0	1	3	0	0	0	3	0	0	1	0	0
Contig_2634	134	192	19	T	19	6	0	C	0	0	13	0	0	0	0	1	0	0	0	0	0	0	19	0	0	0	6	0	0	0	13
Contig_2634	134	205	19	G	3	2	4	A	16	12	1	0	1	1	0	1	0	0	0	16	0	3	0	4	0	2	0	12	0	1	0
Contig_2653	59	564	0	G	0	0	0	A	0	0	0	0	0	0	0	0	1	0	0	0	0	0	0	0	0	0	0	0	0	0	0
Contig_2668	392	1068	130	A	42	25	48	G	88	40	17	1	1	1	0	1	0	0	0	42	0	88	0	25	0	48	0	17	0	40	0
Contig_2824	2	848	0	C	0	0	0	T	0	0	0	0	0	0	0	0	1	0	0	0	0	0	0	0	0	0	0	0	0	0	0
Contig_2824	2	884	0	C	0	0	0	A	0	0	0	0	0	0	0	0	1	0	0	0	0	0	0	0	0	0	0	0	0	0	0
Contig_2824	2	924	0	C	0	0	0	A	0	0	0	0	0	0	0	0	1	0	0	0	0	0	0	0	0	0	0	0	0	0	0
Contig_2824	2	1513	0	T	0	0	0	C	0	0	0	0	0	0	0	0	1	0	0	0	0	0	0	0	0	0	0	0	0	0	0
Contig_3024	10	526	0	T	0	0	0	C	0	0	0	0	0	0	0	0	1	0	0	0	0	0	0	0	0	0	0	0	0	0	0
Contig_3040	137	1006	34	A	0	0	27	G	34	7	0	0	0	0	0	1	0	0	0	0	0	34	0	0	0	27	0	0	0	7	0
Contig_3074	58	1548	9	A	2	2	4	G	7	3	0	0	1	1	0	1	0	0	0	2	0	7	0	2	0	4	0	0	0	3	0
Contig_3081	93	428	13	A	7	7	0	G	6	6	0	0	1	1	0	1	0	0	0	7	0	6	0	7	0	0	0	0	0	6	0
Contig_3081	93	548	11	G	7	7	0	C	4	4	0	0	1	1	0	1	0	0	0	0	4	7	0	0	0	7	0	0	4	0	0
Contig_3081	93	557	11	G	7	7	0	A	4	4	0	0	1	1	0	1	0	0	0	4	0	7	0	0	0	7	0	4	0	0	0
Contig_3115	87	54	11	C	9	5	0	A	2	2	4	0	1	1	0	1	0	0	0	2	9	0	0	0	5	0	0	2	4	0	0
Contig_3115	87	1010	38	C	17	13	15	T	21	6	4	0	1	1	0	1	0	0	0	0	17	0	21	0	13	0	15	0	4	0	6
Contig_3238	127	1580	12	C	7	5	2	T	5	3	2	0	1	1	0	1	0	0	0	0	7	0	5	0	5	0	2	0	2	0	3
Contig_3254	237	456	46	C	27	17	9	G	15	6	10	5	1	1	0	1	0	0	1	0	27	15	4	0	17	9	4	0	10	6	0
Contig_3254	237	463	42	A	29	24	7	G	13	6	5	6	1	1	0	1	0	0	1	29	0	13	0	24	0	7	0	5	0	6	0
Contig_3254	237	464	47	T	16	15	16	A	31	15	1	1	1	1	0	1	0	0	0	31	0	0	16	16	0	0	15	15	0	0	1
Contig_3254	237	487	64	T	28	26	0	G	0	0	2	36	0	0	0	1	0	0	1	32	4	0	28	14	4	0	26	18	0	0	2
Contig_3254	237	496	65	A	28	18	26	T	37	11	10	0	1	1	0	1	0	0	0	28	0	0	37	18	0	0	26	10	0	0	11
Contig_3254	237	504	62	T	19	18	23	C	43	20	1	2	1	1	0	1	0	0	1	0	43	0	19	0	23	0	18	0	20	0	1
Contig_3254	237	505	65	C	65	43	0	A	0	0	22	0	0	0	0	1	0	0	0	0	65	0	0	0	43	0	0	0	22	0	0
Contig_3254	237	517	68	C	48	31	6	A	13	7	17	7	1	1	0	1	0	0	1	13	48	0	7	6	31	0	7	7	17	0	0
Contig_3254	237	524	76	A	65	47	4	G	10	6	18	1	1	1	0	1	0	0	0	65	1	10	0	47	1	4	0	18	0	6	0
Contig_3254	237	529	76	T	59	41	4	C	10	6	18	7	1	1	0	1	0	0	1	0	10	7	59	0	4	7	41	0	6	0	18
Contig_3330	194	192	32	T	32	25	0	C	0	0	7	0	0	0	0	1	0	0	0	0	0	0	32	0	0	0	25	0	0	0	7
Contig_3610	97	318	20	A	20	15	0	C	0	0	5	0	0	0	0	1	0	0	0	20	0	0	0	15	0	0	0	5	0	0	0
Contig_3610	97	1002	4	A	3	3	1	G	1	0	0	0	1	0	0	1	0	0	0	3	0	1	0	3	0	1	0	0	0	0	0
Contig_3610	97	1370	14	T	13	10	1	A	1	0	3	0	1	0	0	1	0	0	0	1	0	0	13	1	0	0	10	0	0	0	3
Contig_3610	97	1856	10	A	8	6	1	C	1	0	2	1	1	0	0	1	0	0	0	8	1	0	1	6	1	0	1	2	0	0	0
Contig_3610	97	1862	10	T	9	7	1	G	1	0	2	0	1	0	0	1	0	0	0	0	0	1	9	0	0	1	7	0	0	0	2
Contig_3610	97	1865	10	T	9	7	1	G	1	0	2	0	1	0	0	1	0	0	0	0	0	1	9	0	0	1	7	0	0	0	2
Contig_3610	97	1884	10	G	10	8	0	T	0	0	2	0	0	0	0	1	0	0	0	0	0	10	0	0	0	8	0	0	0	2	0
Contig_3731	41	172	0	G	0	0	0	A	0	0	0	0	0	0	0	0	1	0	0	0	0	0	0	0	0	0	0	0	0	0	0
Contig_3731	41	1454	14	C	3	3	7	G	11	4	0	0	1	1	0	1	0	0	0	0	3	11	0	0	3	7	0	0	0	4	0
Contig_3731	41	1489	14	C	3	3	7	G	11	4	0	0	1	1	0	1	0	0	0	0	3	11	0	0	3	7	0	0	0	4	0
Contig_3738	708	470	27	T	25	12	2	C	2	0	13	0	1	0	0	1	0	0	0	0	2	0	25	0	2	0	12	0	0	0	13
Contig_3738	708	1137	50	G	9	9	26	C	41	15	0	0	1	1	0	1	0	0	0	0	41	9	0	0	26	9	0	0	15	0	0
Contig_3891	7	294	2	A	0	0	1	C	2	1	0	0	0	0	0	1	0	0	0	0	2	0	0	0	1	0	0	0	1	0	0
Contig_3891	7	300	2	A	2	1	0	T	0	0	1	0	0	0	0	1	0	0	0	2	0	0	0	1	0	0	0	1	0	0	0
Contig_3891	7	1143	1	A	0	0	1	T	1	0	0	0	0	0	0	1	0	0	0	0	0	0	1	0	0	0	1	0	0	0	0
Contig_3982	45	581	9	T	4	4	0	C	5	5	0	0	1	1	0	1	0	0	0	0	5	0	4	0	0	0	4	0	5	0	0
Contig_3982	45	688	5	C	4	4	0	A	1	1	0	0	1	1	0	1	0	0	0	1	4	0	0	0	4	0	0	1	0	0	0
Contig_3982	45	780	12	T	4	4	2	G	8	6	0	0	1	1	0	1	0	0	0	0	0	8	4	0	0	2	4	0	0	6	0
Contig_4000	179	282	33	G	2	0	24	T	31	7	2	0	1	0	0	1	0	0	0	0	0	2	31	0	0	0	24	0	0	2	7
Contig_4100	77	1348	5	T	4	3	1	C	1	0	1	0	1	0	0	1	0	0	0	0	1	0	4	0	1	0	3	0	0	0	1
Contig_4100	77	1429	7	T	3	3	3	C	4	1	0	0	1	1	0	1	0	0	0	0	4	0	3	0	3	0	3	0	1	0	0
Contig_4178	64	445	6	C	0	0	4	T	6	2	0	0	0	0	0	1	0	0	0	0	0	0	6	0	0	0	4	0	0	0	2
Contig_4434	8	435	2	A	2	2	0	T	0	0	0	0	0	0	0	1	0	0	0	2	0	0	0	2	0	0	0	0	0	0	0
Contig_4437	367	191	1	T	1	1	0	A	0	0	0	0	0	0	0	1	0	0	0	0	0	0	1	0	0	0	1	0	0	0	0
Contig_4478	25	904	2	C	1	1	0	T	1	1	0	0	1	1	0	1	0	0	0	0	1	0	1	0	1	0	0	0	0	0	1
Contig_4478	25	1541	0	A	0	0	0	G	0	0	0	0	0	0	0	0	1	0	0	0	0	0	0	0	0	0	0	0	0	0	0
Contig_4489	52	862	9	T	9	7	0	C	0	0	2	0	0	0	0	1	0	0	0	0	0	0	9	0	0	0	7	0	0	0	2
Contig_4489	52	1182	12	C	3	3	4	T	9	5	0	0	1	1	0	1	0	0	0	0	3	0	9	0	3	0	4	0	0	0	5
Contig_4546	104	457	23	G	20	17	1	A	3	2	3	0	1	1	0	1	0	0	0	3	0	20	0	1	0	17	0	2	0	3	0
Contig_4546	104	1167	13	A	11	10	2	G	2	0	1	0	1	0	0	1	0	0	0	11	0	2	0	10	0	2	0	1	0	0	0
Contig_4579	252	430	63	A	35	33	15	G	28	13	2	0	1	1	0	1	0	0	0	35	0	28	0	33	0	15	0	2	0	13	0
Contig_4579	252	838	43	G	40	28	3	A	3	0	12	0	1	0	0	1	0	0	0	3	0	40	0	3	0	28	0	0	0	12	0
Contig_4579	252	840	43	A	13	13	18	C	30	12	0	0	1	1	0	1	0	0	0	13	30	0	0	13	18	0	0	0	12	0	0
Contig_4579	252	901	40	A	11	11	18	G	29	11	0	0	1	1	0	1	0	0	0	11	0	29	0	11	0	18	0	0	0	11	0
Contig_4579	252	1093	8	C	5	3	1	A	3	2	2	0	1	1	0	1	0	0	0	3	5	0	0	1	3	0	0	2	2	0	0
Contig_4579	252	1221	1	C	1	1	0	T	0	0	0	0	0	0	0	1	0	0	0	0	1	0	0	0	1	0	0	0	0	0	0
Contig_4579	252	1230	1	T	1	1	0	G	0	0	0	0	0	0	0	1	0	0	0	0	0	0	1	0	0	0	1	0	0	0	0
Contig_4707	570	444	30	T	3	3	21	C	27	6	0	0	1	1	0	1	0	0	0	0	27	0	3	0	21	0	3	0	6	0	0
Contig_4718	15	1003	0	A	0	0	0	G	0	0	0	0	0	0	0	0	1	0	0	0	0	0	0	0	0	0	0	0	0	0	0
Contig_4718	15	1020	0	G	0	0	0	A	0	0	0	0	0	0	0	0	1	0	0	0	0	0	0	0	0	0	0	0	0	0	0
Contig_4830	50	309	0	T	0	0	0	C	0	0	0	0	0	0	0	0	1	0	0	0	0	0	0	0	0	0	0	0	0	0	0
Contig_4830	50	651	0	C	0	0	0	A	0	0	0	0	0	0	0	0	1	0	0	0	0	0	0	0	0	0	0	0	0	0	0
Contig_4974	138	480	45	T	20	20	16	C	25	9	0	0	1	1	0	1	0	0	0	0	25	0	20	0	16	0	20	0	9	0	0
Contig_4974	138	540	46	T	0	0	39	C	46	7	0	0	0	0	0	1	0	0	0	0	46	0	0	0	39	0	0	0	7	0	0
Contig_4974	138	570	53	C	29	29	14	T	24	10	0	0	1	1	0	1	0	0	0	0	29	0	24	0	29	0	14	0	0	0	10
Contig_5119	206	768	72	C	34	20	20	T	38	18	14	0	1	1	0	1	0	0	0	0	34	0	38	0	20	0	20	0	14	0	18
Contig_5209	38	103	2	C	1	1	1	G	1	0	0	0	1	0	0	1	0	0	0	0	1	1	0	0	1	1	0	0	0	0	0
Contig_5209	38	528	7	C	7	4	0	T	0	0	3	0	0	0	0	1	0	0	0	0	7	0	0	0	4	0	0	0	3	0	0
Contig_5209	38	555	7	A	1	1	3	C	6	3	0	0	1	1	0	1	0	0	0	1	6	0	0	1	3	0	0	0	3	0	0
Contig_5209	38	702	9	A	0	0	5	G	9	4	0	0	0	0	0	1	0	0	0	0	0	9	0	0	0	5	0	0	0	4	0
Contig_5209	38	858	20	T	2	2	8	C	18	10	0	0	1	1	0	1	0	0	0	0	18	0	2	0	8	0	2	0	10	0	0
Contig_5209	38	972	18	T	6	5	4	C	11	7	1	1	1	1	0	1	0	0	0	1	11	0	6	0	4	0	5	1	7	0	1
Contig_5209	38	1263	0	T	0	0	0	C	0	0	0	0	0	0	0	0	1	0	0	0	0	0	0	0	0	0	0	0	0	0	0
Contig_5209	38	1483	1	C	0	0	0	G	1	1	0	0	0	0	0	1	0	0	0	0	0	1	0	0	0	0	0	0	0	1	0
Contig_5209	38	1525	1	T	0	0	0	C	1	1	0	0	0	0	0	1	0	0	0	0	1	0	0	0	0	0	0	0	1	0	0
Contig_5338	214	216	69	A	66	34	1	T	2	1	32	1	1	1	0	1	0	0	0	66	0	1	2	34	0	1	1	32	0	0	1
Contig_5528	61	296	1	C	1	1	0	T	0	0	0	0	0	0	0	1	0	0	0	0	1	0	0	0	1	0	0	0	0	0	0
Contig_5528	61	299	1	G	1	1	0	T	0	0	0	0	0	0	0	1	0	0	0	0	0	1	0	0	0	1	0	0	0	0	0
Contig_5528	61	359	1	T	0	0	1	C	1	0	0	0	0	0	0	1	0	0	0	0	1	0	0	0	1	0	0	0	0	0	0
Contig_5528	61	386	1	G	0	0	1	A	1	0	0	0	0	0	0	1	0	0	0	1	0	0	0	1	0	0	0	0	0	0	0
Contig_5528	61	1231	18	G	0	0	6	A	18	12	0	1	0	0	0	1	0	0	0	18	0	0	0	6	0	0	0	12	0	0	0
Contig_5685	84	1122	4	C	1	0	0	T	3	3	1	0	1	0	0	1	0	0	0	0	1	0	3	0	0	0	0	0	1	0	3
Contig_5685	84	1329	20	T	19	16	0	C	1	1	3	0	1	1	0	1	0	0	0	0	1	0	19	0	0	0	16	0	1	0	3
Contig_5690	112	132	0	C	0	0	0	T	0	0	0	0	0	0	0	0	1	0	0	0	0	0	0	0	0	0	0	0	0	0	0
Contig_5732	22	384	12	A	2	2	9	G	10	1	0	0	1	1	0	1	0	0	0	2	0	10	0	2	0	9	0	0	0	1	0
Contig_5732	22	390	12	G	11	10	0	T	0	0	1	1	0	0	0	1	0	0	0	1	0	11	0	1	0	10	0	0	0	1	0
Contig_6135	382	1070	130	C	8	8	65	T	120	55	0	6	1	1	0	1	0	0	1	1	8	1	120	1	8	1	65	0	0	0	55
Contig_6306	117	383	53	A	53	33	0	G	0	0	20	0	0	0	0	1	0	0	0	53	0	0	0	33	0	0	0	20	0	0	0
Contig_6306	117	387	53	G	53	33	0	C	0	0	20	0	0	0	0	1	0	0	0	0	0	53	0	0	0	33	0	0	0	20	0
Contig_6414	143	1346	1	C	1	1	0	T	0	0	0	0	0	0	0	1	0	0	0	0	1	0	0	0	1	0	0	0	0	0	0
Contig_6485	8	490	7	A	0	0	2	C	7	5	0	0	0	0	0	1	0	0	0	0	7	0	0	0	2	0	0	0	5	0	0
Contig_6485	8	553	7	C	0	0	2	T	7	5	0	0	0	0	0	1	0	0	0	0	0	0	7	0	0	0	2	0	0	0	5
Contig_6485	8	709	2	C	2	1	0	T	0	0	1	0	0	0	0	1	0	0	0	0	2	0	0	0	1	0	0	0	1	0	0
Contig_6485	8	905	0	A	0	0	0	G	0	0	0	0	0	0	0	0	1	0	0	0	0	0	0	0	0	0	0	0	0	0	0
Contig_6491	76	1080	10	C	8	3	2	T	2	0	5	0	1	0	0	1	0	0	0	0	8	0	2	0	3	0	2	0	5	0	0
Contig_6515	21	1011	15	G	13	11	0	A	2	2	2	0	1	1	0	1	0	0	0	2	0	13	0	0	0	11	0	2	0	2	0
Contig_6601	36	358	9	G	1	1	6	A	8	2	0	0	1	1	0	1	0	0	0	8	0	1	0	6	0	1	0	2	0	0	0
Contig_6601	36	669	1	A	0	0	1	G	1	0	0	0	0	0	0	1	0	0	0	0	0	1	0	0	0	1	0	0	0	0	0
Contig_6675	30	706	0	T	0	0	0	C	0	0	0	0	0	0	0	0	1	0	0	0	0	0	0	0	0	0	0	0	0	0	0
Contig_6675	30	1156	3	T	1	1	0	C	2	2	0	0	1	1	0	1	0	0	0	0	2	0	1	0	0	0	1	0	2	0	0
Contig_6743	77	369	28	G	8	8	9	A	20	11	0	0	1	1	0	1	0	0	0	20	0	8	0	9	0	8	0	11	0	0	0
Contig_6779	579	513	24	G	0	0	18	A	24	6	0	0	0	0	0	1	0	0	0	24	0	0	0	18	0	0	0	6	0	0	0
Contig_6863	153	886	41	G	14	10	24	C	27	3	4	0	1	1	0	1	0	0	0	0	27	14	0	0	24	10	0	0	3	4	0
Contig_6863	153	905	38	G	13	10	21	T	25	4	3	0	1	1	0	1	0	0	0	0	0	13	25	0	0	10	21	0	0	3	4
Contig_7030	42	732	9	T	0	0	8	C	9	1	0	0	0	0	0	1	0	0	0	0	9	0	0	0	8	0	0	0	1	0	0
Contig_7215	77	337	17	G	7	7	6	A	10	4	0	0	1	1	0	1	0	0	0	10	0	7	0	6	0	7	0	4	0	0	0
Contig_7215	77	946	5	T	5	3	0	C	0	0	2	0	0	0	0	1	0	0	0	0	0	0	5	0	0	0	3	0	0	0	2
Contig_7215	77	1160	10	C	10	9	0	T	0	0	1	0	0	0	0	1	0	0	0	0	10	0	0	0	9	0	0	0	1	0	0
Contig_7215	77	1188	9	G	9	8	0	A	0	0	1	0	0	0	0	1	0	0	0	0	0	9	0	0	0	8	0	0	0	1	0
Contig_7215	77	1192	9	A	9	8	0	G	0	0	1	0	0	0	0	1	0	0	0	9	0	0	0	8	0	0	0	1	0	0	0
Contig_7215	77	1206	9	T	9	8	0	C	0	0	1	0	0	0	0	1	0	0	0	0	0	0	9	0	0	0	8	0	0	0	1
Contig_7324	68	1476	9	C	6	6	0	T	3	3	0	0	1	1	0	1	0	0	0	0	6	0	3	0	6	0	0	0	0	0	3
Contig_7342	33	629	1	G	0	0	1	A	1	0	0	0	0	0	0	1	0	0	0	1	0	0	0	1	0	0	0	0	0	0	0
Contig_7445	129	239	34	G	34	21	0	T	0	0	13	0	0	0	0	1	0	0	0	0	0	34	0	0	0	21	0	0	0	13	0
Contig_7515	114	586	2	G	2	2	0	A	0	0	0	0	0	0	0	1	0	0	0	0	0	2	0	0	0	2	0	0	0	0	0
Contig_7515	114	1162	0	G	0	0	0	A	0	0	0	0	0	0	0	0	1	0	0	0	0	0	0	0	0	0	0	0	0	0	0
Contig_7625	183	350	8	G	8	3	0	A	0	0	5	0	0	0	0	1	0	0	0	0	0	8	0	0	0	3	0	0	0	5	0
Contig_7625	183	1038	27	G	24	17	2	A	3	1	7	0	1	1	0	1	0	0	0	3	0	24	0	2	0	17	0	1	0	7	0
Contig_7625	183	1386	10	C	9	7	1	T	1	0	2	0	1	0	0	1	0	0	0	0	9	0	1	0	7	0	1	0	2	0	0
Contig_7700	11	549	5	C	4	3	1	T	1	0	1	0	1	0	0	1	0	0	0	0	4	0	1	0	3	0	1	0	1	0	0
Contig_7700	11	560	5	A	4	3	1	G	1	0	1	0	1	0	0	1	0	0	0	4	0	1	0	3	0	1	0	1	0	0	0
Contig_7766	51	908	5	T	5	5	0	A	0	0	0	0	0	0	0	1	0	0	0	0	0	0	5	0	0	0	5	0	0	0	0
Contig_7766	51	911	5	A	5	5	0	G	0	0	0	0	0	0	0	1	0	0	0	5	0	0	0	5	0	0	0	0	0	0	0
Contig_7766	51	932	5	G	5	5	0	A	0	0	0	0	0	0	0	1	0	0	0	0	0	5	0	0	0	5	0	0	0	0	0
Contig_7897	68	513	3	G	3	2	0	A	0	0	1	0	0	0	0	1	0	0	0	0	0	3	0	0	0	2	0	0	0	1	0
Contig_7941	304	137	41	G	32	29	0	A	9	9	3	0	1	1	0	1	0	0	0	9	0	32	0	0	0	29	0	9	0	3	0
Contig_7941	304	257	55	G	46	42	0	A	9	9	4	0	1	1	0	1	0	0	0	9	0	46	0	0	0	42	0	9	0	4	0
Contig_8351	77	1040	0	G	0	0	0	A	0	0	0	0	0	0	0	0	1	0	0	0	0	0	0	0	0	0	0	0	0	0	0
Contig_8417	82	742	11	G	10	9	1	A	1	0	1	0	1	0	0	1	0	0	0	1	0	10	0	1	0	9	0	0	0	1	0
Contig_8417	82	883	12	G	5	3	7	A	7	0	2	0	1	0	0	1	0	0	0	7	0	5	0	7	0	3	0	0	0	2	0
Contig_8417	82	1568	22	C	4	4	9	A	18	9	0	0	1	1	0	1	0	0	0	18	4	0	0	9	4	0	0	9	0	0	0
Contig_8417	82	1659	30	G	5	5	10	A	25	15	0	0	1	1	0	1	0	0	0	25	0	5	0	10	0	5	0	15	0	0	0
Contig_8417	82	1704	30	C	5	5	11	T	25	14	0	0	1	1	0	1	0	0	0	0	5	0	25	0	5	0	11	0	0	0	14
Contig_8417	82	1708	28	C	0	0	14	T	28	14	0	0	0	0	0	1	0	0	0	0	0	0	28	0	0	0	14	0	0	0	14
Contig_8455	90	118	0	T	0	0	0	G	0	0	0	0	0	0	0	0	1	0	0	0	0	0	0	0	0	0	0	0	0	0	0
Contig_8455	90	128	0	A	0	0	0	C	0	0	0	0	0	0	0	0	1	0	0	0	0	0	0	0	0	0	0	0	0	0	0
Contig_8455	90	129	0	G	0	0	0	A	0	0	0	0	0	0	0	0	1	0	0	0	0	0	0	0	0	0	0	0	0	0	0
Contig_8455	90	149	0	T	0	0	0	C	0	0	0	0	0	0	0	0	1	0	0	0	0	0	0	0	0	0	0	0	0	0	0
Contig_8455	90	182	1	T	1	1	0	C	0	0	0	0	0	0	0	1	0	0	0	0	0	0	1	0	0	0	1	0	0	0	0
Contig_8455	90	362	1	T	1	1	0	C	0	0	0	0	0	0	0	1	0	0	0	0	0	0	1	0	0	0	1	0	0	0	0
Contig_8455	90	371	1	G	1	1	0	C	0	0	0	0	0	0	0	1	0	0	0	0	0	1	0	0	0	1	0	0	0	0	0
Contig_8455	90	1275	25	C	7	7	9	G	15	6	0	3	1	1	0	1	0	0	1	0	7	15	3	0	7	9	3	0	0	6	0
Contig_8455	90	1278	24	T	7	7	9	G	14	5	0	3	1	1	0	1	0	0	1	0	3	14	7	0	3	9	7	0	0	5	0
Contig_8609	18	24	0	C	0	0	0	G	0	0	0	0	0	0	0	0	1	0	0	0	0	0	0	0	0	0	0	0	0	0	0
Contig_8609	18	88	0	G	0	0	0	T	0	0	0	0	0	0	0	0	1	0	0	0	0	0	0	0	0	0	0	0	0	0	0
Contig_8609	18	125	0	T	0	0	0	A	0	0	0	0	0	0	0	0	1	0	0	0	0	0	0	0	0	0	0	0	0	0	0
Contig_8609	18	163	0	T	0	0	0	C	0	0	0	0	0	0	0	0	1	0	0	0	0	0	0	0	0	0	0	0	0	0	0
Contig_8609	18	329	0	G	0	0	0	C	0	0	0	0	0	0	0	0	1	0	0	0	0	0	0	0	0	0	0	0	0	0	0
Contig_8609	18	580	0	C	0	0	0	A	0	0	0	0	0	0	0	0	1	0	0	0	0	0	0	0	0	0	0	0	0	0	0
Contig_8647	60	254	1	T	1	1	0	C	0	0	0	0	0	0	0	1	0	0	0	0	0	0	1	0	0	0	1	0	0	0	0
Contig_8647	60	650	5	A	3	3	2	G	2	0	0	0	1	0	0	1	0	0	0	3	0	2	0	3	0	2	0	0	0	0	0
Contig_8647	60	659	6	T	6	6	0	C	0	0	0	0	0	0	0	1	0	0	0	0	0	0	6	0	0	0	6	0	0	0	0
Contig_8647	60	815	2	C	1	0	1	T	1	0	1	1	1	0	0	1	0	0	0	0	1	0	1	0	0	0	1	0	1	0	0
Contig_8647	60	1094	2	C	2	2	0	T	0	0	0	0	0	0	0	1	0	0	0	0	2	0	0	0	2	0	0	0	0	0	0
Contig_8647	60	1382	9	T	7	5	1	G	2	1	2	0	1	1	0	1	0	0	0	0	0	2	7	0	0	1	5	0	0	1	2
Contig_8647	60	1428	12	T	10	8	1	C	2	1	2	0	1	1	0	1	0	0	0	0	2	0	10	0	1	0	8	0	1	0	2
Contig_8647	60	1511	11	C	8	7	1	T	3	2	1	0	1	1	0	1	0	0	0	0	8	0	3	0	7	0	1	0	1	0	2
Contig_8847	26	1704	11	C	0	0	6	T	11	5	0	0	0	0	0	1	0	0	0	0	0	0	11	0	0	0	6	0	0	0	5
Contig_8970	162	394	22	C	15	14	2	G	7	5	1	0	1	1	0	1	0	0	0	0	15	7	0	0	14	2	0	0	1	5	0
Contig_8987	136	316	31	G	2	2	16	T	29	13	0	0	1	1	0	1	0	0	0	0	0	2	29	0	0	2	16	0	0	0	13
Contig_8987	136	811	35	A	3	3	16	C	32	16	0	0	1	1	0	1	0	0	0	3	32	0	0	3	16	0	0	0	16	0	0
Contig_8987	136	1351	0	G	0	0	0	A	0	0	0	0	0	0	0	0	1	0	0	0	0	0	0	0	0	0	0	0	0	0	0
Contig_8987	136	1419	0	G	0	0	0	T	0	0	0	0	0	0	0	0	1	0	0	0	0	0	0	0	0	0	0	0	0	0	0
Contig_9069	77	467	10	T	0	0	3	G	10	7	0	0	0	0	0	1	0	0	0	0	0	10	0	0	0	3	0	0	0	7	0
Contig_9172	40	133	15	G	0	0	12	C	15	3	0	0	0	0	0	1	0	0	0	0	15	0	0	0	12	0	0	0	3	0	0
Contig_9172	40	1476	10	C	10	6	0	T	0	0	4	0	0	0	0	1	0	0	0	0	10	0	0	0	6	0	0	0	4	0	0
Contig_9218	69	334	7	G	6	3	1	A	1	0	3	0	1	0	0	1	0	0	0	1	0	6	0	1	0	3	0	0	0	3	0
Contig_9221	78	316	19	T	11	11	4	G	8	4	0	0	1	1	0	1	0	0	0	0	0	8	11	0	0	4	11	0	0	4	0
Contig_9225	123	45	2	C	2	2	0	G	0	0	0	0	0	0	0	1	0	0	0	0	2	0	0	0	2	0	0	0	0	0	0
Contig_9225	123	96	3	A	2	2	1	G	1	0	0	0	1	0	0	1	0	0	0	2	0	1	0	2	0	1	0	0	0	0	0
Contig_9225	123	183	7	A	0	0	5	T	7	2	0	0	0	0	0	1	0	0	0	0	0	0	7	0	0	0	5	0	0	0	2
Contig_9225	123	265	7	G	1	1	4	A	6	2	0	0	1	1	0	1	0	0	0	6	0	1	0	4	0	1	0	2	0	0	0
Contig_9333	62	637	21	G	11	11	6	A	10	4	0	0	1	1	0	1	0	0	0	10	0	11	0	6	0	11	0	4	0	0	0
Contig_9333	62	796	8	G	6	6	1	A	2	1	0	0	1	1	0	1	0	0	0	2	0	6	0	1	0	6	0	1	0	0	0
Contig_9403	59	783	0	G	0	0	0	T	0	0	0	0	0	0	0	0	1	0	0	0	0	0	0	0	0	0	0	0	0	0	0
Contig_9430	79	42	10	C	0	0	6	A	9	3	0	1	0	0	0	1	0	0	0	9	0	0	1	6	0	0	1	3	0	0	0
Contig_9430	79	317	17	A	13	13	0	C	4	4	0	0	1	1	0	1	0	0	0	13	4	0	0	13	0	0	0	0	4	0	0
Contig_9430	79	325	18	C	14	14	0	A	4	4	0	0	1	1	0	1	0	0	0	4	14	0	0	0	14	0	0	4	0	0	0
Contig_9430	79	681	30	T	20	19	0	G	10	10	1	0	1	1	0	1	0	0	0	0	0	10	20	0	0	0	19	0	0	10	1
Contig_9430	79	911	0	C	0	0	0	T	0	0	0	0	0	0	0	0	1	0	0	0	0	0	0	0	0	0	0	0	0	0	0
Contig_9455	40	1135	14	A	7	7	6	G	7	1	0	0	1	1	0	1	0	0	0	7	0	7	0	7	0	6	0	0	0	1	0
Contig_9466	86	306	10	C	0	0	7	T	10	3	0	0	0	0	0	1	0	0	0	0	0	0	10	0	0	0	7	0	0	0	3
Contig_9466	86	944	23	A	20	18	0	G	3	3	2	0	1	1	0	1	0	0	0	20	0	3	0	18	0	0	0	2	0	3	0
Contig_9466	86	1036	31	G	25	22	0	A	6	6	3	0	1	1	0	1	0	0	0	6	0	25	0	0	0	22	0	6	0	3	0
Contig_9466	86	1078	36	T	10	10	16	C	26	10	0	0	1	1	0	1	0	0	0	0	26	0	10	0	16	0	10	0	10	0	0
Contig_9524	757	515	55	C	3	3	44	T	52	8	0	0	1	1	0	1	0	0	0	0	3	0	52	0	3	0	44	0	0	0	8
Contig_9524	757	524	57	G	54	45	1	A	2	1	9	1	1	1	0	1	0	0	0	2	0	54	1	1	0	45	1	1	0	9	0
Contig_9524	757	1576	104	G	99	89	5	C	5	0	10	2	1	0	0	1	0	0	1	0	5	99	0	0	5	89	0	0	0	10	0
Contig_9641	13	191	0	G	0	0	0	T	0	0	0	0	0	0	0	0	1	0	0	0	0	0	0	0	0	0	0	0	0	0	0
Contig_9641	13	687	1	G	0	0	1	A	1	0	0	0	0	0	0	1	0	0	0	1	0	0	0	1	0	0	0	0	0	0	0
Contig_9641	13	999	7	G	5	4	2	A	2	0	1	0	1	0	0	1	0	0	0	2	0	5	0	2	0	4	0	0	0	1	0
Contig_9641	13	1000	7	T	2	2	4	A	5	1	0	0	1	1	0	1	0	0	0	5	0	0	2	4	0	0	2	1	0	0	0
Contig_9641	13	1074	6	C	2	2	3	T	4	1	0	0	1	1	0	1	0	0	0	0	2	0	4	0	2	0	3	0	0	0	1
Contig_9641	13	1087	5	C	1	1	2	A	2	0	0	2	1	0	0	1	0	0	1	2	1	2	0	2	1	1	0	0	0	1	0
Contig_9679	25	1323	0	G	0	0	0	T	0	0	0	0	0	0	0	0	1	0	0	0	0	0	0	0	0	0	0	0	0	0	0
Contig_9698	96	310	44	T	44	19	0	C	0	0	25	0	0	0	0	1	0	0	0	0	0	0	44	0	0	0	19	0	0	0	25
Contig_9736	40	276	0	C	0	0	0	A	0	0	0	0	0	0	0	0	1	0	0	0	0	0	0	0	0	0	0	0	0	0	0
Contig_9736	40	396	0	C	0	0	0	T	0	0	0	0	0	0	0	0	1	0	0	0	0	0	0	0	0	0	0	0	0	0	0
Contig_9736	40	453	0	C	0	0	0	T	0	0	0	0	0	0	0	0	1	0	0	0	0	0	0	0	0	0	0	0	0	0	0
Contig_9736	40	927	12	C	0	0	11	T	12	1	0	0	0	0	0	1	0	0	0	0	0	0	12	0	0	0	11	0	0	0	1
Contig_9736	40	972	12	G	11	11	0	A	1	1	0	0	1	1	0	1	0	0	0	1	0	11	0	0	0	11	0	1	0	0	0
Contig_9765	748	1046	133	T	132	109	0	C	0	0	23	9	0	0	0	1	0	0	1	0	0	1	132	0	0	1	109	0	0	0	23
Contig_9930	37	115	15	G	9	9	5	A	6	1	0	0	1	1	0	1	0	0	0	6	0	9	0	5	0	9	0	1	0	0	0
Contig_9930	37	265	11	G	6	6	5	A	5	0	0	0	1	0	0	1	0	0	0	5	0	6	0	5	0	6	0	0	0	0	0
Contig_10013	174	109	81	C	19	19	34	G	62	28	0	0	1	1	0	1	0	0	0	0	19	62	0	0	19	34	0	0	0	28	0
Contig_10013	174	146	85	G	19	19	35	C	64	29	0	2	1	1	0	1	0	0	1	0	64	19	2	0	35	19	2	0	29	0	0
Contig_10013	174	158	84	A	22	22	35	T	62	27	0	0	1	1	0	1	0	0	0	22	0	0	62	22	0	0	35	0	0	0	27
Contig_10013	174	160	84	T	21	21	36	C	63	27	0	1	1	1	0	1	0	0	0	0	63	0	21	0	36	0	21	0	27	0	0
Contig_10013	174	280	89	T	20	20	36	C	69	33	0	0	1	1	0	1	0	0	0	0	69	0	20	0	36	0	20	0	33	0	0
Contig_10077	201	1007	31	G	27	22	0	T	4	4	5	0	1	1	0	1	0	0	0	0	0	27	4	0	0	22	0	0	0	5	4
Contig_10100	168	379	36	T	15	11	7	C	17	10	4	4	1	1	0	1	0	0	1	0	17	4	15	0	7	4	11	0	10	0	4
Contig_10100	168	405	38	T	15	11	10	C	23	13	4	0	1	1	0	1	0	0	0	0	23	0	15	0	10	0	11	0	13	0	4
Contig_10100	168	524	34	T	29	16	2	C	3	1	13	2	1	1	0	1	0	0	1	2	3	0	29	0	2	0	16	2	1	0	13
Contig_10100	168	729	6	A	1	1	0	G	5	5	0	1	1	1	0	1	0	0	0	1	0	5	0	1	0	0	0	0	0	5	0
Contig_10170	83	1354	22	A	15	14	1	G	7	6	1	0	1	1	0	1	0	0	0	15	0	7	0	14	0	1	0	1	0	6	0
Contig_10170	83	1464	20	T	10	9	3	C	10	7	1	0	1	1	0	1	0	0	0	0	10	0	10	0	3	0	9	0	7	0	1
Contig_10170	83	1565	12	G	1	1	8	A	11	3	0	0	1	1	0	1	0	0	0	11	0	1	0	8	0	1	0	3	0	0	0
Contig_10170	83	1566	12	T	6	6	3	A	6	3	0	0	1	1	0	1	0	0	0	6	0	0	6	3	0	0	6	3	0	0	0
Contig_10174	85	569	17	A	0	0	6	G	16	10	0	4	0	0	0	1	0	0	1	0	0	16	1	0	0	6	1	0	0	10	0
Contig_10174	85	707	5	G	3	3	1	C	2	1	0	0	1	1	0	1	0	0	0	0	2	3	0	0	1	3	0	0	1	0	0
Contig_10185	39	338	0	A	0	0	0	G	0	0	0	0	0	0	0	0	1	0	0	0	0	0	0	0	0	0	0	0	0	0	0
Contig_10185	39	1088	0	T	0	0	0	C	0	0	0	0	0	0	0	0	1	0	0	0	0	0	0	0	0	0	0	0	0	0	0
Contig_10433	29	300	2	A	1	1	0	G	1	1	0	0	1	1	0	1	0	0	0	1	0	1	0	1	0	0	0	0	0	1	0
Contig_10433	29	375	17	A	2	2	13	G	15	2	0	0	1	1	0	1	0	0	0	2	0	15	0	2	0	13	0	0	0	2	0
Contig_10433	29	618	1	C	1	1	0	T	0	0	0	0	0	0	0	1	0	0	0	0	1	0	0	0	1	0	0	0	0	0	0
Contig_10446	1719	320	428	T	355	200	20	C	34	14	155	46	1	1	0	1	0	0	1	0	34	39	355	0	20	29	200	0	14	10	155
Contig_10446	1719	438	495	T	7	7	292	C	479	187	0	11	1	1	0	1	0	0	1	9	479	0	7	0	292	0	7	9	187	0	0
Contig_10446	1719	539	401	A	6	6	234	G	395	161	0	0	1	1	0	1	0	0	0	6	0	395	0	6	0	234	0	0	0	161	0
Contig_10446	1719	618	400	G	1	1	221	A	399	178	0	0	1	1	0	1	0	0	0	399	0	1	0	221	0	1	0	178	0	0	0
Contig_10446	1719	699	355	G	335	169	13	A	20	7	166	1	1	1	0	1	0	0	0	20	0	335	0	13	0	169	0	7	0	166	0
Contig_10446	1719	737	370	C	366	190	4	T	4	0	176	1	1	0	0	1	0	0	0	0	366	0	4	0	190	0	4	0	176	0	0
Contig_10486	399	662	8	A	0	0	4	G	8	4	0	0	0	0	0	1	0	0	0	0	0	8	0	0	0	4	0	0	0	4	0
Contig_10486	399	1348	0	C	0	0	0	G	0	0	0	0	0	0	0	0	1	0	0	0	0	0	0	0	0	0	0	0	0	0	0
Contig_10488	119	447	24	C	22	21	0	A	2	2	1	0	1	1	0	1	0	0	0	2	22	0	0	0	21	0	0	2	1	0	0
Contig_10488	119	1072	12	T	11	10	0	C	1	1	1	1	1	1	0	1	0	0	0	0	1	0	11	0	0	0	10	0	1	0	1
Contig_10569	127	1199	2	C	1	0	0	T	1	1	1	0	1	0	0	1	0	0	0	0	1	0	1	0	0	0	0	0	1	0	1
Contig_10908	48	575	12	C	11	6	0	A	1	1	5	0	1	1	0	1	0	0	0	1	11	0	0	0	6	0	0	1	5	0	0
Contig_10908	48	884	13	C	13	3	0	T	0	0	10	0	0	0	0	1	0	0	0	0	13	0	0	0	3	0	0	0	10	0	0
Contig_11010	74	77	0	C	0	0	0	T	0	0	0	0	0	0	0	0	1	0	0	0	0	0	0	0	0	0	0	0	0	0	0
Contig_11010	74	155	0	G	0	0	0	A	0	0	0	0	0	0	0	0	1	0	0	0	0	0	0	0	0	0	0	0	0	0	0
Contig_11010	74	527	7	A	0	0	6	G	7	1	0	0	0	0	0	1	0	0	0	0	0	7	0	0	0	6	0	0	0	1	0
Contig_11010	74	695	13	A	0	0	11	G	13	2	0	0	0	0	0	1	0	0	0	0	0	13	0	0	0	11	0	0	0	2	0
Contig_11010	74	725	17	T	17	15	0	C	0	0	2	0	0	0	0	1	0	0	0	0	0	0	17	0	0	0	15	0	0	0	2
Contig_11112	53	129	4	T	2	0	2	C	2	0	2	0	1	0	0	1	0	0	0	0	2	0	2	0	2	0	0	0	0	0	2
Contig_11112	53	438	13	T	8	7	0	C	0	0	1	5	0	0	0	1	0	0	1	0	0	5	8	0	0	1	7	0	0	4	1
Contig_11753	122	418	0	C	0	0	0	A	0	0	0	0	0	0	0	0	1	0	0	0	0	0	0	0	0	0	0	0	0	0	0
Contig_11816	-1	40	0	T	0	0	0	A	0	0	0	0	0	0	0	0	1	0	0	0	0	0	0	0	0	0	0	0	0	0	0
Contig_11816	-1	103	0	G	0	0	0	A	0	0	0	0	0	0	0	0	1	0	0	0	0	0	0	0	0	0	0	0	0	0	0
Contig_11816	-1	109	0	C	0	0	0	T	0	0	0	0	0	0	0	0	1	0	0	0	0	0	0	0	0	0	0	0	0	0	0
Contig_11816	-1	130	0	T	0	0	0	C	0	0	0	0	0	0	0	0	1	0	0	0	0	0	0	0	0	0	0	0	0	0	0
Contig_11816	-1	172	0	A	0	0	0	G	0	0	0	0	0	0	0	0	1	0	0	0	0	0	0	0	0	0	0	0	0	0	0
Contig_11816	-1	184	0	A	0	0	0	G	0	0	0	0	0	0	0	0	1	0	0	0	0	0	0	0	0	0	0	0	0	0	0
Contig_11816	-1	208	0	C	0	0	0	T	0	0	0	0	0	0	0	0	1	0	0	0	0	0	0	0	0	0	0	0	0	0	0
Contig_11816	-1	232	0	T	0	0	0	C	0	0	0	0	0	0	0	0	1	0	0	0	0	0	0	0	0	0	0	0	0	0	0
Contig_11816	-1	313	0	T	0	0	0	C	0	0	0	0	0	0	0	0	1	0	0	0	0	0	0	0	0	0	0	0	0	0	0
Contig_11816	-1	352	0	G	0	0	0	A	0	0	0	0	0	0	0	0	1	0	0	0	0	0	0	0	0	0	0	0	0	0	0
Contig_11831	92	149	2	C	2	1	0	T	0	0	1	0	0	0	0	1	0	0	0	0	2	0	0	0	1	0	0	0	1	0	0
Contig_11915	83	1239	18	G	12	8	4	A	6	2	4	0	1	1	0	1	0	0	0	6	0	12	0	4	0	8	0	2	0	4	0
Contig_11915	83	1397	20	T	5	5	3	G	15	12	0	0	1	1	0	1	0	0	0	0	0	15	5	0	0	3	5	0	0	12	0
Contig_11947	341	621	54	T	44	31	7	C	10	3	13	0	1	1	0	1	0	0	0	0	10	0	44	0	7	0	31	0	3	0	13
Contig_11996	25	578	6	A	1	0	4	G	5	1	1	0	1	0	0	1	0	0	0	1	0	5	0	0	0	4	0	1	0	1	0
Contig_12030	72	359	0	A	0	0	0	G	0	0	0	0	0	0	0	0	1	0	0	0	0	0	0	0	0	0	0	0	0	0	0
Contig_12030	72	396	3	T	2	1	1	C	1	0	1	0	1	0	0	1	0	0	0	0	1	0	2	0	1	0	1	0	0	0	1
Contig_12030	72	431	4	C	3	2	1	T	1	0	1	0	1	0	0	1	0	0	0	0	3	0	1	0	2	0	1	0	1	0	0
Contig_12030	72	1170	21	T	20	13	0	C	1	1	7	0	1	1	0	1	0	0	0	0	1	0	20	0	0	0	13	0	1	0	7
Contig_12131	40	1383	10	C	7	5	3	A	3	0	2	0	1	0	0	1	0	0	0	3	7	0	0	3	5	0	0	0	2	0	0
Contig_12235	24	1008	0	C	0	0	0	T	0	0	0	0	0	0	0	0	1	0	0	0	0	0	0	0	0	0	0	0	0	0	0
Contig_12326	62	388	3	T	0	0	0	G	3	3	0	0	0	0	0	1	0	0	0	0	0	3	0	0	0	0	0	0	0	3	0
Contig_12326	62	639	1	C	1	0	0	T	0	0	1	0	0	0	0	1	0	0	0	0	1	0	0	0	0	0	0	0	1	0	0
Contig_12326	62	660	1	T	1	0	0	C	0	0	1	0	0	0	0	1	0	0	0	0	0	0	1	0	0	0	0	0	0	0	1
Contig_12424	18	697	1	G	1	1	0	A	0	0	0	0	0	0	0	1	0	0	0	0	0	1	0	0	0	1	0	0	0	0	0
Contig_12678	325	914	6	G	1	1	3	A	5	2	0	0	1	1	0	1	0	0	0	5	0	1	0	3	0	1	0	2	0	0	0
Contig_12965	115	108	29	C	0	0	20	A	29	9	0	0	0	0	0	1	0	0	0	29	0	0	0	20	0	0	0	9	0	0	0
Contig_12965	115	199	27	C	10	10	12	G	17	5	0	0	1	1	0	1	0	0	0	0	10	17	0	0	10	12	0	0	0	5	0
Contig_12965	115	252	28	G	21	21	1	T	7	6	0	0	1	1	0	1	0	0	0	0	0	21	7	0	0	21	1	0	0	0	6
Contig_12965	115	303	21	C	2	2	17	T	19	2	0	0	1	1	0	1	0	0	0	0	2	0	19	0	2	0	17	0	0	0	2
Contig_12965	115	842	21	G	4	4	12	A	17	5	0	1	1	1	0	1	0	0	0	17	0	4	0	12	0	4	0	5	0	0	0
Contig_12965	115	911	0	T	0	0	0	C	0	0	0	0	0	0	0	0	1	0	0	0	0	0	0	0	0	0	0	0	0	0	0
Contig_13023	32	258	0	C	0	0	0	T	0	0	0	0	0	0	0	0	1	0	0	0	0	0	0	0	0	0	0	0	0	0	0
Contig_13064	635	272	1	T	0	0	0	C	1	1	0	0	0	0	0	1	0	0	0	0	1	0	0	0	0	0	0	0	1	0	0
Contig_13064	635	527	268	C	177	115	69	T	91	22	62	15	1	1	0	1	0	0	1	0	177	0	91	0	115	0	69	0	62	0	22
Contig_13113	50	864	1	C	1	1	0	T	0	0	0	0	0	0	0	1	0	0	0	0	1	0	0	0	1	0	0	0	0	0	0
Contig_13249	52	328	11	T	6	6	2	G	5	3	0	0	1	1	0	1	0	0	0	0	0	5	6	0	0	2	6	0	0	3	0
Contig_13249	52	364	14	T	7	7	3	A	6	3	0	1	1	1	0	1	0	0	0	6	0	1	7	3	0	0	7	3	0	1	0
Contig_13352	181	420	0	A	0	0	0	C	0	0	0	1	0	0	0	0	1	0	0	0	0	0	0	0	0	0	0	0	0	0	0
Contig_13352	181	565	1	A	1	0	0	C	0	0	1	0	0	0	0	1	0	0	0	1	0	0	0	0	0	0	0	1	0	0	0
Contig_13685	18	259	0	T	0	0	0	G	0	0	0	0	0	0	0	0	1	0	0	0	0	0	0	0	0	0	0	0	0	0	0
Contig_13685	18	266	0	A	0	0	0	G	0	0	0	0	0	0	0	0	1	0	0	0	0	0	0	0	0	0	0	0	0	0	0
Contig_13685	18	312	0	A	0	0	0	C	0	0	0	0	0	0	0	0	1	0	0	0	0	0	0	0	0	0	0	0	0	0	0
Contig_13685	18	321	0	T	0	0	0	G	0	0	0	0	0	0	0	0	1	0	0	0	0	0	0	0	0	0	0	0	0	0	0
Contig_13856	79	973	6	A	1	1	2	C	5	3	0	0	1	1	0	1	0	0	0	1	5	0	0	1	2	0	0	0	3	0	0
Contig_13892	193	175	0	G	0	0	0	A	0	0	0	0	0	0	0	0	1	0	0	0	0	0	0	0	0	0	0	0	0	0	0
Contig_13892	193	1589	50	G	37	31	6	A	13	7	6	0	1	1	0	1	0	0	0	13	0	37	0	6	0	31	0	7	0	6	0
Contig_13954	103	331	0	G	0	0	0	A	0	0	0	0	0	0	0	0	1	0	0	0	0	0	0	0	0	0	0	0	0	0	0
Contig_14180	177	1128	1	G	0	0	0	A	1	1	0	0	0	0	0	1	0	0	0	1	0	0	0	0	0	0	0	1	0	0	0
Contig_14311	74	819	1	G	1	1	0	T	0	0	0	0	0	0	0	1	0	0	0	0	0	1	0	0	0	1	0	0	0	0	0
Contig_14387	140	801	14	C	14	13	0	T	0	0	1	0	0	0	0	1	0	0	0	0	14	0	0	0	13	0	0	0	1	0	0
Contig_14387	140	1005	50	C	25	17	18	T	25	7	8	0	1	1	0	1	0	0	0	0	25	0	25	0	17	0	18	0	8	0	7
Contig_14881	0	292	0	A	0	0	0	G	0	0	0	0	0	0	0	0	1	0	0	0	0	0	0	0	0	0	0	0	0	0	0
Contig_14917	42	1049	1	G	1	1	0	A	0	0	0	0	0	0	0	1	0	0	0	0	0	1	0	0	0	1	0	0	0	0	0
Contig_14917	42	1139	5	C	2	2	0	T	3	3	0	0	1	1	0	1	0	0	0	0	2	0	3	0	2	0	0	0	0	0	3
Contig_14917	42	1323	12	G	3	3	7	A	9	2	0	1	1	1	0	1	0	0	0	9	0	3	0	7	0	3	0	2	0	0	0
Contig_14995	28	220	15	C	0	0	13	T	15	2	0	0	0	0	0	1	0	0	0	0	0	0	15	0	0	0	13	0	0	0	2
Contig_14995	28	908	0	C	0	0	0	T	0	0	0	0	0	0	0	0	1	0	0	0	0	0	0	0	0	0	0	0	0	0	0
Contig_14995	28	1553	0	C	0	0	0	T	0	0	0	0	0	0	0	0	1	0	0	0	0	0	0	0	0	0	0	0	0	0	0
Contig_15058	35	787	12	T	3	3	1	C	9	8	0	0	1	1	0	1	0	0	0	0	9	0	3	0	1	0	3	0	8	0	0
Contig_15058	35	873	15	A	6	6	1	G	9	8	0	0	1	1	0	1	0	0	0	6	0	9	0	6	0	1	0	0	0	8	0
Contig_15321	466	495	69	A	50	39	0	T	19	19	11	0	1	1	0	1	0	0	0	50	0	0	19	39	0	0	0	11	0	0	19
Contig_15321	466	1248	19	T	17	10	2	C	2	0	7	0	1	0	0	1	0	0	0	0	2	0	17	0	2	0	10	0	0	0	7
Contig_15326	44	595	3	G	3	1	0	A	0	0	2	0	0	0	0	1	0	0	0	0	0	3	0	0	0	1	0	0	0	2	0
Contig_15326	44	810	15	A	2	2	8	C	13	5	0	0	1	1	0	1	0	0	0	2	13	0	0	2	8	0	0	0	5	0	0
Contig_15326	44	823	15	C	2	2	8	T	13	5	0	0	1	1	0	1	0	0	0	0	2	0	13	0	2	0	8	0	0	0	5
Contig_15326	44	1102	5	G	0	0	4	T	5	1	0	0	0	0	0	1	0	0	0	0	0	0	5	0	0	0	4	0	0	0	1
Contig_15342	340	148	2	A	2	2	0	G	0	0	0	0	0	0	0	1	0	0	0	2	0	0	0	2	0	0	0	0	0	0	0
Contig_15342	340	220	8	T	8	7	0	C	0	0	1	0	0	0	0	1	0	0	0	0	0	0	8	0	0	0	7	0	0	0	1
Contig_15342	340	258	7	G	7	6	0	A	0	0	1	0	0	0	0	1	0	0	0	0	0	7	0	0	0	6	0	0	0	1	0
Contig_15342	340	989	10	C	0	0	5	T	10	5	0	0	0	0	0	1	0	0	0	0	0	0	10	0	0	0	5	0	0	0	5
Contig_15342	340	1195	17	A	12	10	3	T	5	2	2	1	1	1	0	1	0	0	0	12	0	0	5	10	0	0	3	2	0	0	2
Contig_15505	136	647	40	A	17	12	19	G	23	4	5	0	1	1	0	1	0	0	0	17	0	23	0	12	0	19	0	5	0	4	0
Contig_15505	136	1124	18	T	7	7	0	C	0	0	0	11	0	0	0	1	0	0	1	0	0	11	7	0	0	8	7	0	0	3	0
Contig_15642	41	1356	10	C	0	0	6	T	10	4	0	0	0	0	0	1	0	0	0	0	0	0	10	0	0	0	6	0	0	0	4
Contig_15687	21	505	0	A	0	0	0	T	0	0	0	0	0	0	0	0	1	0	0	0	0	0	0	0	0	0	0	0	0	0	0
Contig_15745	54	919	12	T	9	5	0	A	3	3	4	0	1	1	0	1	0	0	0	3	0	0	9	0	0	0	5	3	0	0	4
Contig_15761	15	374	0	G	0	0	0	A	0	0	0	0	0	0	0	0	1	0	0	0	0	0	0	0	0	0	0	0	0	0	0
Contig_16262	73	889	32	T	0	0	15	C	31	16	0	1	0	0	0	1	0	0	0	0	31	0	0	0	15	0	0	0	16	0	0
Contig_16262	73	1065	1	G	0	0	1	T	1	0	0	0	0	0	0	1	0	0	0	0	0	0	1	0	0	0	1	0	0	0	0
Contig_16548	177	646	75	G	1	1	44	A	74	30	0	0	1	1	0	1	0	0	0	74	0	1	0	44	0	1	0	30	0	0	0
Contig_16548	177	737	82	G	0	0	53	A	82	29	0	0	0	0	0	1	0	0	0	82	0	0	0	53	0	0	0	29	0	0	0
Contig_16964	140	575	33	G	15	10	15	A	18	3	5	0	1	1	0	1	0	0	0	18	0	15	0	15	0	10	0	3	0	5	0
Contig_16964	140	615	28	A	28	20	0	T	0	0	8	0	0	0	0	1	0	0	0	28	0	0	0	20	0	0	0	8	0	0	0
Contig_16964	140	841	14	C	14	7	0	A	0	0	7	0	0	0	0	1	0	0	0	0	14	0	0	0	7	0	0	0	7	0	0
Contig_16964	140	1358	11	G	0	0	10	C	11	1	0	1	0	0	0	1	0	0	0	0	11	0	0	0	10	0	0	0	1	0	0
Contig_17178	423	436	169	A	154	113	0	G	15	15	41	0	1	1	0	1	0	0	0	154	0	15	0	113	0	0	0	41	0	15	0
Contig_17453	135	268	0	T	0	0	0	G	0	0	0	0	0	0	0	0	1	0	0	0	0	0	0	0	0	0	0	0	0	0	0
Contig_17482	43	259	10	C	0	0	5	T	10	5	0	0	0	0	0	1	0	0	0	0	0	0	10	0	0	0	5	0	0	0	5
Contig_17751	198	202	89	C	36	28	37	T	53	16	8	1	1	1	0	1	0	0	0	0	36	0	53	0	28	0	37	0	8	0	16
Contig_17751	198	1938	0	T	0	0	0	A	0	0	0	0	0	0	0	0	1	0	0	0	0	0	0	0	0	0	0	0	0	0	0
Contig_18237	74	222	27	C	4	0	14	A	23	9	4	0	1	0	0	1	0	0	0	23	4	0	0	14	0	0	0	9	4	0	0
Contig_18237	74	306	18	G	15	7	3	A	3	0	8	0	1	0	0	1	0	0	0	3	0	15	0	3	0	7	0	0	0	8	0
Contig_18237	74	579	17	G	0	0	10	A	17	7	0	0	0	0	0	1	0	0	0	17	0	0	0	10	0	0	0	7	0	0	0
Contig_18237	74	840	2	G	1	1	0	A	1	1	0	0	1	1	0	1	0	0	0	1	0	1	0	0	0	1	0	1	0	0	0
Contig_18416	214	86	7	G	4	4	0	T	3	3	0	0	1	1	0	1	0	0	0	0	0	4	3	0	0	4	0	0	0	0	3
Contig_18416	214	273	87	T	16	16	3	C	10	7	0	61	1	1	0	1	0	0	1	0	10	61	16	0	3	48	16	0	7	13	0
Contig_18504	155	305	22	G	22	17	0	A	0	0	5	0	0	0	0	1	0	0	0	0	0	22	0	0	0	17	0	0	0	5	0
Contig_18511	405	708	61	G	61	49	0	A	0	0	12	0	0	0	0	1	0	0	0	0	0	61	0	0	0	49	0	0	0	12	0
Contig_18511	405	725	57	G	57	46	0	C	0	0	11	0	0	0	0	1	0	0	0	0	0	57	0	0	0	46	0	0	0	11	0
Contig_18705	151	1176	0	C	0	0	0	T	0	0	0	0	0	0	0	0	1	0	0	0	0	0	0	0	0	0	0	0	0	0	0
Contig_19013	135	268	33	T	19	19	9	C	14	5	0	0	1	1	0	1	0	0	0	0	14	0	19	0	9	0	19	0	5	0	0
Contig_19013	135	492	40	C	27	24	2	G	13	11	3	0	1	1	0	1	0	0	0	0	27	13	0	0	24	2	0	0	3	11	0
Contig_19013	135	1302	10	T	2	2	2	A	8	6	0	0	1	1	0	1	0	0	0	8	0	0	2	2	0	0	2	6	0	0	0
Contig_19013	135	1319	9	T	9	3	0	C	0	0	6	0	0	0	0	1	0	0	0	0	0	0	9	0	0	0	3	0	0	0	6
Contig_19013	135	1320	9	T	1	1	2	C	8	6	0	0	1	1	0	1	0	0	0	0	8	0	1	0	2	0	1	0	6	0	0
Contig_19084	73	747	16	T	1	0	13	C	15	2	1	0	1	0	0	1	0	0	0	0	15	0	1	0	13	0	0	0	2	0	1
Contig_19712	1116	677	16	A	4	0	7	G	10	3	4	2	1	0	0	1	0	0	1	4	0	10	2	0	0	7	2	4	0	3	0
Contig_19750	90	1131	33	C	0	0	22	T	33	11	0	0	0	0	0	1	0	0	0	0	0	0	33	0	0	0	22	0	0	0	11
Contig_19768	23	1042	0	G	0	0	0	A	0	0	0	0	0	0	0	0	1	0	0	0	0	0	0	0	0	0	0	0	0	0	0
Contig_19768	23	1046	13	G	12	7	1	T	1	0	5	0	1	0	0	1	0	0	0	0	0	12	1	0	0	7	1	0	0	5	0
Contig_19934	59	1018	0	T	0	0	0	C	0	0	0	0	0	0	0	0	1	0	0	0	0	0	0	0	0	0	0	0	0	0	0
Contig_20204	158	1573	16	C	0	0	10	T	16	6	0	0	0	0	0	1	0	0	0	0	0	0	16	0	0	0	10	0	0	0	6
Contig_20228	63	483	7	G	4	3	0	T	3	3	1	0	1	1	0	1	0	0	0	0	0	4	3	0	0	3	0	0	0	1	3
Contig_20228	63	611	4	A	1	1	0	G	3	3	0	0	1	1	0	1	0	0	0	1	0	3	0	1	0	0	0	0	0	3	0
Contig_20228	63	700	0	A	0	0	0	T	0	0	0	0	0	0	0	0	1	0	0	0	0	0	0	0	0	0	0	0	0	0	0
Contig_20228	63	736	0	C	0	0	0	G	0	0	0	0	0	0	0	0	1	0	0	0	0	0	0	0	0	0	0	0	0	0	0
Contig_20228	63	934	3	A	0	0	0	T	3	3	0	0	0	0	0	1	0	0	0	0	0	0	3	0	0	0	0	0	0	0	3
Contig_20228	63	1254	24	A	15	15	1	G	7	6	0	2	1	1	0	1	0	0	1	15	2	7	0	15	2	1	0	0	0	6	0
Contig_20228	63	1275	22	C	12	12	6	T	10	4	0	0	1	1	0	1	0	0	0	0	12	0	10	0	12	0	6	0	0	0	4
Contig_20228	63	1419	14	G	6	6	6	T	8	2	0	0	1	1	0	1	0	0	0	0	0	6	8	0	0	6	6	0	0	0	2
Contig_20228	63	1433	12	T	5	5	5	A	7	2	0	0	1	1	0	1	0	0	0	7	0	0	5	5	0	0	5	2	0	0	0
Contig_20431	156	1077	4	A	4	4	0	G	0	0	0	0	0	0	0	1	0	0	0	4	0	0	0	4	0	0	0	0	0	0	0
Contig_20431	156	1588	14	G	14	11	0	T	0	0	3	0	0	0	0	1	0	0	0	0	0	14	0	0	0	11	0	0	0	3	0
Contig_20606	408	1356	12	C	0	0	7	T	12	5	0	0	0	0	0	1	0	0	0	0	0	0	12	0	0	0	7	0	0	0	5
Contig_20606	408	1380	3	A	3	1	0	T	0	0	2	0	0	0	0	1	0	0	0	3	0	0	0	1	0	0	0	2	0	0	0
Contig_20705	60	10	0	G	0	0	0	T	0	0	0	0	0	0	0	0	1	0	0	0	0	0	0	0	0	0	0	0	0	0	0
Contig_20705	60	14	0	T	0	0	0	C	0	0	0	0	0	0	0	0	1	0	0	0	0	0	0	0	0	0	0	0	0	0	0
Contig_20705	60	1132	2	T	0	0	0	C	2	2	0	0	0	0	0	1	0	0	0	0	2	0	0	0	0	0	0	0	2	0	0
Contig_20705	60	1375	33	C	18	12	10	T	15	5	6	0	1	1	0	1	0	0	0	0	18	0	15	0	12	0	10	0	6	0	5
Contig_20705	60	1429	30	T	28	18	0	C	0	0	10	2	0	0	0	1	0	0	1	0	0	0	28	0	0	0	18	0	0	0	10
Contig_20943	145	200	28	A	2	2	14	G	25	11	0	7	1	1	0	1	0	0	1	2	1	25	0	2	0	14	0	0	1	11	0
Contig_21162	831	805	5	T	4	3	0	C	1	1	1	0	1	1	0	1	0	0	0	0	1	0	4	0	0	0	3	0	1	0	1
Contig_21162	831	824	5	T	4	3	0	C	1	1	1	0	1	1	0	1	0	0	0	0	1	0	4	0	0	0	3	0	1	0	1
Contig_21182	320	1287	17	T	4	4	10	A	13	3	0	0	1	1	0	1	0	0	0	13	0	0	4	10	0	0	4	3	0	0	0
Contig_21182	320	1307	22	C	6	5	12	T	16	4	1	0	1	1	0	1	0	0	0	0	6	0	16	0	5	0	12	0	1	0	4
Contig_21182	320	1311	23	G	6	5	13	A	17	4	1	0	1	1	0	1	0	0	0	17	0	6	0	13	0	5	0	4	0	1	0
Contig_21182	320	1325	25	T	22	16	3	C	3	0	6	0	1	0	0	1	0	0	0	0	3	0	22	0	3	0	16	0	0	0	6
Contig_21182	320	1334	27	C	6	5	16	T	21	5	1	0	1	1	0	1	0	0	0	0	6	0	21	0	5	0	16	0	1	0	5
Contig_21314	119	345	4	T	3	3	1	C	1	0	0	0	1	0	0	1	0	0	0	0	1	0	3	0	1	0	3	0	0	0	0
Contig_21314	119	375	4	G	3	3	1	T	1	0	0	0	1	0	0	1	0	0	0	0	0	3	1	0	0	3	1	0	0	0	0
Contig_21329	500	763	101	G	21	10	56	A	80	24	11	1	1	1	0	1	0	0	0	80	0	21	0	56	0	10	0	24	0	11	0
Contig_21329	500	769	102	T	27	16	51	C	75	24	11	0	1	1	0	1	0	0	0	0	75	0	27	0	51	0	16	0	24	0	11
Contig_21329	500	1380	21	T	10	7	5	G	11	6	3	0	1	1	0	1	0	0	0	0	0	11	10	0	0	5	7	0	0	6	3
Contig_21329	500	1442	17	A	0	0	9	G	17	8	0	0	0	0	0	1	0	0	0	0	0	17	0	0	0	9	0	0	0	8	0
Contig_21329	500	1540	20	A	0	0	9	C	20	11	0	0	0	0	0	1	0	0	0	0	20	0	0	0	9	0	0	0	11	0	0
Contig_21329	500	1555	21	T	21	10	0	C	0	0	11	0	0	0	0	1	0	0	0	0	0	0	21	0	0	0	10	0	0	0	11
Contig_21543	261	517	47	G	11	11	18	A	36	18	0	0	1	1	0	1	0	0	0	36	0	11	0	18	0	11	0	18	0	0	0
Contig_21547	58	410	5	G	1	1	4	A	4	0	0	0	1	0	0	1	0	0	0	4	0	1	0	4	0	1	0	0	0	0	0
Contig_21547	58	437	5	A	1	1	4	T	4	0	0	0	1	0	0	1	0	0	0	1	0	0	4	1	0	0	4	0	0	0	0
Contig_21547	58	701	23	T	4	4	14	C	19	5	0	0	1	1	0	1	0	0	0	0	19	0	4	0	14	0	4	0	5	0	0
Contig_21547	58	1202	7	C	2	2	5	T	5	0	0	0	1	0	0	1	0	0	0	0	2	0	5	0	2	0	5	0	0	0	0
Contig_21621	269	989	17	C	0	0	4	T	17	13	0	0	0	0	0	1	0	0	0	0	0	0	17	0	0	0	4	0	0	0	13
Contig_22024	55	714	2	T	2	2	0	C	0	0	0	0	0	0	0	1	0	0	0	0	0	0	2	0	0	0	2	0	0	0	0
Contig_22024	55	1026	9	C	8	3	1	A	1	0	5	0	1	0	0	1	0	0	0	1	8	0	0	1	3	0	0	0	5	0	0
Contig_22024	55	1027	9	G	8	3	1	A	1	0	5	0	1	0	0	1	0	0	0	1	0	8	0	1	0	3	0	0	0	5	0
Contig_22024	55	1044	11	T	0	0	5	C	11	6	0	0	0	0	0	1	0	0	0	0	11	0	0	0	5	0	0	0	6	0	0
Contig_22024	55	1075	12	A	11	5	1	G	1	0	6	0	1	0	0	1	0	0	0	11	0	1	0	5	0	1	0	6	0	0	0
Contig_22024	55	1107	10	G	10	4	0	C	0	0	6	0	0	0	0	1	0	0	0	0	0	10	0	0	0	4	0	0	0	6	0
Contig_22024	55	1109	10	A	10	4	0	T	0	0	6	0	0	0	0	1	0	0	0	10	0	0	0	4	0	0	0	6	0	0	0
Contig_22065	98	1190	42	C	5	5	19	T	37	18	0	0	1	1	0	1	0	0	0	0	5	0	37	0	5	0	19	0	0	0	18
Contig_22065	98	1200	42	C	5	5	19	G	37	18	0	0	1	1	0	1	0	0	0	0	5	37	0	0	5	19	0	0	0	18	0
Contig_22065	98	1201	41	T	12	12	10	C	14	4	0	16	1	1	0	1	0	0	1	0	14	15	12	0	10	2	12	0	4	13	0
Contig_22907	38	428	1	T	1	0	0	G	0	0	1	0	0	0	0	1	0	0	0	0	0	0	1	0	0	0	0	0	0	0	1
Contig_22907	38	444	1	G	1	0	0	A	0	0	1	0	0	0	0	1	0	0	0	0	0	1	0	0	0	0	0	0	0	1	0
Contig_22962	55	202	2	A	0	0	0	T	2	2	0	0	0	0	0	1	0	0	0	0	0	0	2	0	0	0	0	0	0	0	2
Contig_22962	55	1297	35	A	27	20	0	G	8	8	7	0	1	1	0	1	0	0	0	27	0	8	0	20	0	0	0	7	0	8	0
Contig_23418	380	423	70	C	70	39	0	G	0	0	31	0	0	0	0	1	0	0	0	0	70	0	0	0	39	0	0	0	31	0	0
Contig_23430	249	111	57	A	1	0	41	G	56	15	1	0	1	0	0	1	0	0	0	1	0	56	0	0	0	41	0	1	0	15	0
Contig_23430	249	363	42	A	30	16	8	G	12	4	14	0	1	1	0	1	0	0	0	30	0	12	0	16	0	8	0	14	0	4	0
Contig_23430	249	647	25	T	10	9	9	G	15	6	1	0	1	1	0	1	0	0	0	0	0	15	10	0	0	9	9	0	0	6	1
Contig_23476	265	1118	64	C	64	48	0	A	0	0	16	0	0	0	0	1	0	0	0	0	64	0	0	0	48	0	0	0	16	0	0
Contig_23558	86	622	26	C	22	13	2	A	4	2	9	0	1	1	0	1	0	0	0	4	22	0	0	2	13	0	0	2	9	0	0
Contig_24283	79	1023	4	C	2	0	1	G	2	1	2	0	1	0	0	1	0	0	0	0	2	2	0	0	0	1	0	0	2	1	0
Contig_24283	79	1055	5	A	3	1	1	T	2	1	2	0	1	1	0	1	0	0	0	3	0	0	2	1	0	0	1	2	0	0	1
Contig_24554	334	948	34	G	23	19	3	A	11	8	4	0	1	1	0	1	0	0	0	11	0	23	0	3	0	19	0	8	0	4	0
Contig_24554	334	1155	79	G	78	59	0	T	1	1	19	0	1	1	0	1	0	0	0	0	0	78	1	0	0	59	0	0	0	19	1
Contig_24832	67	336	12	G	10	10	1	A	1	0	0	1	1	0	0	1	0	0	0	1	1	10	0	1	0	10	0	0	1	0	0
Contig_24832	67	339	12	G	10	10	1	T	2	1	0	0	1	1	0	1	0	0	0	0	0	10	2	0	0	10	1	0	0	0	1
Contig_24832	67	345	12	T	10	10	1	G	2	1	0	0	1	1	0	1	0	0	0	0	0	2	10	0	0	1	10	0	0	1	0
Contig_24832	67	351	13	A	10	10	2	G	3	1	0	0	1	1	0	1	0	0	0	10	0	3	0	10	0	2	0	0	0	1	0
Contig_25048	135	825	2	G	1	1	1	T	1	0	0	0	1	0	0	1	0	0	0	0	0	1	1	0	0	1	1	0	0	0	0
Contig_25052	205	255	14	G	7	7	0	A	7	7	0	0	1	1	0	1	0	0	0	7	0	7	0	0	0	7	0	7	0	0	0
Contig_25052	205	437	25	G	12	12	5	A	13	8	0	0	1	1	0	1	0	0	0	13	0	12	0	5	0	12	0	8	0	0	0
Contig_25052	205	1148	18	A	0	0	8	G	18	10	0	0	0	0	0	1	0	0	0	0	0	18	0	0	0	8	0	0	0	10	0
Contig_25195	208	78	0	G	0	0	0	C	0	0	0	0	0	0	0	0	1	0	0	0	0	0	0	0	0	0	0	0	0	0	0
Contig_25356	328	322	20	C	1	1	16	T	19	3	0	0	1	1	0	1	0	0	0	0	1	0	19	0	1	0	16	0	0	0	3
Contig_25473	91	104	16	G	4	4	2	T	7	5	0	5	1	1	0	1	0	0	1	5	0	4	7	4	0	4	2	1	0	0	5
Contig_25879	99	350	7	T	0	0	4	G	7	3	0	0	0	0	0	1	0	0	0	0	0	7	0	0	0	4	0	0	0	3	0
Contig_26553	63	326	0	G	0	0	0	T	0	0	0	0	0	0	0	0	1	0	0	0	0	0	0	0	0	0	0	0	0	0	0
Contig_26575	60	1112	1	C	1	0	0	T	0	0	1	0	0	0	0	1	0	0	0	0	1	0	0	0	0	0	0	0	1	0	0
Contig_26794	46	767	10	T	3	3	2	C	7	5	0	0	1	1	0	1	0	0	0	0	7	0	3	0	2	0	3	0	5	0	0
Contig_26794	46	1112	6	C	0	0	4	T	6	2	0	0	0	0	0	1	0	0	0	0	0	0	6	0	0	0	4	0	0	0	2
Contig_26808	79	1024	4	T	0	0	4	C	4	0	0	0	0	0	0	1	0	0	0	0	4	0	0	0	4	0	0	0	0	0	0
Contig_27048	127	470	11	T	0	0	9	C	11	2	0	0	0	0	0	1	0	0	0	0	11	0	0	0	9	0	0	0	2	0	0
Contig_27304	3	1187	2	T	1	1	0	C	1	1	0	0	1	1	0	1	0	0	0	0	1	0	1	0	0	0	1	0	1	0	0
Contig_27354	144	387	64	T	3	3	29	C	61	32	0	0	1	1	0	1	0	0	0	0	61	0	3	0	29	0	3	0	32	0	0
Contig_27354	144	668	22	T	19	13	3	C	3	0	6	0	1	0	0	1	0	0	0	0	3	0	19	0	3	0	13	0	0	0	6
Contig_28071	12	213	1	T	1	1	0	A	0	0	0	0	0	0	0	1	0	0	0	0	0	0	1	0	0	0	1	0	0	0	0
Contig_28071	12	552	0	G	0	0	0	A	0	0	0	0	0	0	0	0	1	0	0	0	0	0	0	0	0	0	0	0	0	0	0
Contig_28071	12	607	0	A	0	0	0	C	0	0	0	0	0	0	0	0	1	0	0	0	0	0	0	0	0	0	0	0	0	0	0
Contig_28071	12	834	1	G	1	1	0	A	0	0	0	0	0	0	0	1	0	0	0	0	0	1	0	0	0	1	0	0	0	0	0
Contig_28071	12	1086	2	G	1	1	1	A	1	0	0	2	1	0	0	1	0	0	1	1	0	1	0	1	0	1	0	0	0	0	0
Contig_28071	12	1263	3	C	0	0	2	T	3	1	0	0	0	0	0	1	0	0	0	0	0	0	3	0	0	0	2	0	0	0	1
Contig_28194	112	1510	30	C	24	19	2	T	5	3	5	1	1	1	0	1	0	0	0	0	24	0	5	0	19	0	2	0	5	0	3
Contig_28437	97	372	9	C	4	4	5	T	5	0	0	0	1	0	0	1	0	0	0	0	4	0	5	0	4	0	5	0	0	0	0
Contig_28437	97	521	3	G	1	0	2	A	2	0	1	0	1	0	0	1	0	0	0	2	0	1	0	2	0	0	0	0	0	1	0
Contig_28437	97	602	0	G	0	0	0	A	0	0	0	0	0	0	0	0	1	0	0	0	0	0	0	0	0	0	0	0	0	0	0
Contig_28479	109	1021	9	G	6	6	1	A	3	2	0	0	1	1	0	1	0	0	0	3	0	6	0	1	0	6	0	2	0	0	0
Contig_28479	109	1175	12	C	12	10	0	A	0	0	2	0	0	0	0	1	0	0	0	0	12	0	0	0	10	0	0	0	2	0	0
Contig_28616	73	1086	20	C	0	0	15	T	20	5	0	0	0	0	0	1	0	0	0	0	0	0	20	0	0	0	15	0	0	0	5
Contig_28616	73	1148	27	T	12	12	9	C	15	6	0	0	1	1	0	1	0	0	0	0	15	0	12	0	9	0	12	0	6	0	0
Contig_28705	66	505	36	G	4	4	22	A	32	10	0	0	1	1	0	1	0	0	0	32	0	4	0	22	0	4	0	10	0	0	0
Contig_28705	66	1004	0	T	0	0	0	A	0	0	0	0	0	0	0	0	1	0	0	0	0	0	0	0	0	0	0	0	0	0	0
Contig_28705	66	1241	6	T	4	4	0	G	2	2	0	0	1	1	0	1	0	0	0	0	0	2	4	0	0	0	4	0	0	2	0
Contig_28822	46	303	14	A	0	0	12	G	14	2	0	0	0	0	0	1	0	0	0	0	0	14	0	0	0	12	0	0	0	2	0
Contig_29085	28	734	0	T	0	0	0	C	0	0	0	0	0	0	0	0	1	0	0	0	0	0	0	0	0	0	0	0	0	0	0
Contig_29085	28	743	0	A	0	0	0	G	0	0	0	0	0	0	0	0	1	0	0	0	0	0	0	0	0	0	0	0	0	0	0
Contig_29085	28	911	0	G	0	0	0	A	0	0	0	0	0	0	0	0	1	0	0	0	0	0	0	0	0	0	0	0	0	0	0
Contig_29085	28	977	0	T	0	0	0	C	0	0	0	0	0	0	0	0	1	0	0	0	0	0	0	0	0	0	0	0	0	0	0
Contig_29085	28	1214	6	C	6	4	0	T	0	0	2	0	0	0	0	1	0	0	0	0	6	0	0	0	4	0	0	0	2	0	0
Contig_29085	28	1247	6	T	6	4	0	C	0	0	2	0	0	0	0	1	0	0	0	0	0	0	6	0	0	0	4	0	0	0	2
Contig_29085	28	1249	6	T	0	0	4	G	6	2	0	0	0	0	0	1	0	0	0	0	0	6	0	0	0	4	0	0	0	2	0
Contig_29085	28	1272	7	A	7	4	0	G	0	0	3	0	0	0	0	1	0	0	0	7	0	0	0	4	0	0	0	3	0	0	0
Contig_29085	28	1403	3	C	3	0	0	T	0	0	3	0	0	0	0	1	0	0	0	0	3	0	0	0	0	0	0	0	3	0	0
Contig_29085	28	1508	1	C	0	0	0	T	0	0	0	1	0	0	0	0	0	1	0	0	0	1	0	0	0	0	0	0	0	1	0
Contig_29085	28	1547	0	A	0	0	0	G	0	0	0	1	0	0	0	0	1	0	0	0	0	0	0	0	0	0	0	0	0	0	0
Contig_29383	1072	1080	25	T	0	0	2	C	25	23	0	0	0	0	0	1	0	0	0	0	25	0	0	0	2	0	0	0	23	0	0
Contig_29383	1072	1109	28	C	11	2	0	G	17	17	9	0	1	1	0	1	0	0	0	0	11	17	0	0	2	0	0	0	9	17	0
Contig_29383	1072	1404	3	T	0	0	1	C	3	2	0	0	0	0	0	1	0	0	0	0	3	0	0	0	1	0	0	0	2	0	0
Contig_29383	1072	1461	3	T	0	0	1	C	3	2	0	0	0	0	0	1	0	0	0	0	3	0	0	0	1	0	0	0	2	0	0
Contig_29492	21	343	2	A	0	0	2	G	2	0	0	0	0	0	0	1	0	0	0	0	0	2	0	0	0	2	0	0	0	0	0
Contig_29508	329	144	42	G	8	5	20	C	31	11	3	3	1	1	0	1	0	0	1	3	31	8	0	2	20	5	0	1	11	3	0
Contig_29508	329	159	41	C	17	9	17	T	24	7	8	0	1	1	0	1	0	0	0	0	17	0	24	0	9	0	17	0	8	0	7
Contig_29508	329	186	49	G	10	6	26	T	38	12	4	1	1	1	0	1	0	0	0	1	0	10	38	1	0	6	26	0	0	4	12
Contig_29508	329	192	48	T	8	4	26	G	38	12	4	3	1	1	0	1	0	0	1	2	0	38	8	2	0	26	4	0	0	12	4
			98										281	224	0	473	98	1	36
													0.491259	0.391608	0	0.826923	0.171329	0.00174825	0.0629371
													0.59408	0.473573	0	1	0.207188	0.00211416	0.0761099
																	572

## Sheet: new_validation_of_SNPs_95
Opening ace file 369_basin_mtn_mapping_response.ace
Contig_id	Num_reads_in_contig	SNP_pos	SNP_coverage	MTN_base	MTN_base_count	MTN_reads_match_MTN_base	MTN_base_matches_BASIN_base	BASIN_base	BASIN_base_count	BASIN_reads_match_BASIN_base	BASIN_base_matches_MTN_base_count	Reads_with_OTHER_bases	Do we detect both bases at the SNP with any reads?	What is the coverage of the SNPs where we don't detect both bases?	Do we detect the SNP with reads from MTN/BASIn?	Are all of the discriminatory bases a subset of the SNPs with both bases from any read?	Did we detect one of the two bases at the SNP position?	SNPs with zero coverage and neither base detected	SNPs with coverage but neither SNP base detected		There was coverage at the SNP but neither SNP base was detected	Reads with a base different that one expected at the SNP position	A	C	G	T	A	C	G	T	A	C	G	T
Contig_49	58	659	1	G	0	0	0	A	1	1	0	0	0	1	0	0	0	0	0	0	0	0	1	0	0	0	0	0	0	0	1	0	0	0
Contig_221	17	1046	0	C	0	0	0	T	0	0	0	0	0	0	0	0	0	1	0	0	0	0	0	0	0	0	0	0	0	0	0	0	0	0
Contig_268	50	1838	4	G	1	1	1	T	3	2	0	0	1	0	1	0	1	0	0	0	0	0	0	0	1	3	0	0	1	1	0	0	0	2
Contig_391	104	168	24	A	0	0	19	G	23	4	0	1	0	24	0	0	1	0	0	0	0	0	0	0	23	1	0	0	19	1	0	0	4	0
Contig_391	104	732	3	T	1	1	0	G	2	2	0	0	1	0	1	0	1	0	0	0	0	0	0	0	2	1	0	0	0	1	0	0	2	0
Contig_603	126	50	17	T	2	2	9	A	15	6	0	0	1	0	1	0	1	0	0	0	0	0	15	0	0	2	9	0	0	2	6	0	0	0
Contig_603	126	296	20	A	20	15	0	G	0	0	5	0	0	20	0	0	1	0	0	0	0	0	20	0	0	0	15	0	0	0	5	0	0	0
Contig_649	363	1160	0	A	0	0	0	C	0	0	0	0	0	0	0	0	0	1	0	0	0	0	0	0	0	0	0	0	0	0	0	0	0	0
Contig_677	27	689	1	G	1	1	0	C	0	0	0	0	0	1	0	0	0	0	0	0	0	0	0	0	1	0	0	0	1	0	0	0	0	0
Contig_677	27	695	1	T	0	0	1	A	1	0	0	0	0	1	0	0	0	0	0	0	0	0	1	0	0	0	1	0	0	0	0	0	0	0
Contig_677	27	1285	3	A	2	1	0	C	1	1	1	0	1	0	1	0	1	0	0	0	0	0	2	1	0	0	1	0	0	0	1	1	0	0
Contig_804	341	649	50	A	0	0	34	C	50	16	0	0	0	50	0	0	1	0	0	0	0	0	0	50	0	0	0	34	0	0	0	16	0	0
Contig_804	341	665	46	C	38	31	0	T	8	8	7	0	1	0	1	0	1	0	0	0	0	0	0	38	0	8	0	31	0	0	0	7	0	8
Contig_804	341	761	35	T	18	18	0	C	17	17	0	0	1	0	1	0	1	0	0	0	0	0	0	17	0	18	0	0	0	18	0	17	0	0
Contig_822	52	606	13	G	12	8	1	T	1	0	4	0	1	0	0	0	1	0	0	0	0	0	0	0	12	1	0	0	8	1	0	0	4	0
Contig_899	70	917	12	G	12	8	0	C	0	0	4	0	0	12	0	0	1	0	0	0	0	0	0	0	12	0	0	0	8	0	0	0	4	0
Contig_899	70	1554	0	A	0	0	0	G	0	0	0	0	0	0	0	0	0	1	0	0	0	0	0	0	0	0	0	0	0	0	0	0	0	0
Contig_899	70	1686	0	C	0	0	0	T	0	0	0	0	0	0	0	0	0	1	0	0	0	0	0	0	0	0	0	0	0	0	0	0	0	0
Contig_1120	75	409	0	T	0	0	0	C	0	0	0	0	0	0	0	0	0	1	0	0	0	0	0	0	0	0	0	0	0	0	0	0	0	0
Contig_1120	75	1084	12	A	12	9	0	G	0	0	3	0	0	12	0	0	1	0	0	0	0	0	12	0	0	0	9	0	0	0	3	0	0	0
Contig_1142	59	673	0	C	0	0	0	T	0	0	0	0	0	0	0	0	0	1	0	0	0	0	0	0	0	0	0	0	0	0	0	0	0	0
Contig_1142	59	733	0	G	0	0	0	A	0	0	0	0	0	0	0	0	0	1	0	0	0	0	0	0	0	0	0	0	0	0	0	0	0	0
Contig_1401	73	56	15	G	0	0	13	A	15	2	0	0	0	15	0	0	1	0	0	0	0	0	15	0	0	0	13	0	0	0	2	0	0	0
Contig_1401	73	59	15	C	0	0	13	T	15	2	0	0	0	15	0	0	1	0	0	0	0	0	0	0	0	15	0	0	0	13	0	0	0	2
Contig_1401	73	74	15	G	0	0	13	A	15	2	0	0	0	15	0	0	1	0	0	0	0	0	15	0	0	0	13	0	0	0	2	0	0	0
Contig_1401	73	89	15	A	0	0	13	T	15	2	0	0	0	15	0	0	1	0	0	0	0	0	0	0	0	15	0	0	0	13	0	0	0	2
Contig_1401	73	107	15	G	0	0	13	T	15	2	0	0	0	15	0	0	1	0	0	0	0	0	0	0	0	15	0	0	0	13	0	0	0	2
Contig_1401	73	116	17	A	0	0	15	G	17	2	0	0	0	17	0	0	1	0	0	0	0	0	0	0	17	0	0	0	15	0	0	0	2	0
Contig_1401	73	131	19	A	0	0	15	T	17	2	0	2	0	19	0	0	1	0	0	0	0	1	0	2	0	17	0	2	0	15	0	0	0	2
Contig_1401	73	137	19	A	0	0	17	G	19	2	0	0	0	19	0	0	1	0	0	0	0	0	0	0	19	0	0	0	17	0	0	0	2	0
Contig_1401	73	143	19	A	0	0	17	G	19	2	0	0	0	19	0	0	1	0	0	0	0	0	0	0	19	0	0	0	17	0	0	0	2	0
Contig_1401	73	144	19	A	0	0	17	T	19	2	0	0	0	19	0	0	1	0	0	0	0	0	0	0	0	19	0	0	0	17	0	0	0	2
Contig_1401	73	147	19	A	0	0	17	C	19	2	0	0	0	19	0	0	1	0	0	0	0	0	0	19	0	0	0	17	0	0	0	2	0	0
Contig_1401	73	155	19	G	0	0	17	A	19	2	0	0	0	19	0	0	1	0	0	0	0	0	19	0	0	0	17	0	0	0	2	0	0	0
Contig_1401	73	157	19	A	0	0	17	G	19	2	0	0	0	19	0	0	1	0	0	0	0	0	0	0	19	0	0	0	17	0	0	0	2	0
Contig_1401	73	1650	20	A	0	0	8	G	20	12	0	0	0	20	0	0	1	0	0	0	0	0	0	0	20	0	0	0	8	0	0	0	12	0
Contig_1404	59	279	2	C	2	2	0	T	0	0	0	0	0	2	0	0	0	0	0	0	0	0	0	2	0	0	0	2	0	0	0	0	0	0
Contig_1404	59	537	0	T	0	0	0	C	0	0	0	0	0	0	0	0	0	1	0	0	0	0	0	0	0	0	0	0	0	0	0	0	0	0
Contig_1404	59	633	3	T	0	0	3	C	3	0	0	0	0	3	0	0	1	0	0	0	0	0	0	3	0	0	0	3	0	0	0	0	0	0
Contig_1404	59	1363	42	T	6	6	21	C	36	15	0	0	1	0	1	0	1	0	0	0	0	0	0	36	0	6	0	21	0	6	0	15	0	0
Contig_1425	39	534	1	C	1	0	0	T	0	0	1	0	0	1	0	0	0	0	0	0	0	0	0	1	0	0	0	0	0	0	0	1	0	0
Contig_1627	145	244	12	T	3	2	3	A	9	6	1	0	1	0	1	0	1	0	0	0	0	0	9	0	0	3	3	0	0	2	6	0	0	1
Contig_1627	145	847	62	G	62	47	0	T	0	0	15	0	0	62	0	0	1	0	0	0	0	0	0	0	62	0	0	0	47	0	0	0	15	0
Contig_1627	145	1267	0	T	0	0	0	G	0	0	0	0	0	0	0	0	0	1	0	0	0	0	0	0	0	0	0	0	0	0	0	0	0	0
Contig_1627	145	1339	0	A	0	0	0	G	0	0	0	0	0	0	0	0	0	1	0	0	0	0	0	0	0	0	0	0	0	0	0	0	0	0
Contig_1627	145	1651	5	A	0	0	4	G	5	1	0	0	0	5	0	0	1	0	0	0	0	0	0	0	5	0	0	0	4	0	0	0	1	0
Contig_1678	54	82	26	T	14	14	3	A	12	9	0	0	1	0	1	0	1	0	0	0	0	0	12	0	0	14	3	0	0	14	9	0	0	0
Contig_1678	54	444	12	A	5	4	4	G	7	3	1	0	1	0	1	0	1	0	0	0	0	0	5	0	7	0	4	0	4	0	1	0	3	0
Contig_1678	54	450	10	C	1	1	4	T	8	4	0	1	1	0	1	0	1	0	0	0	0	0	1	1	0	8	0	1	0	4	1	0	0	4
Contig_1876	5	462	1	A	0	0	1	C	1	0	0	0	0	1	0	0	0	0	0	0	0	0	0	1	0	0	0	1	0	0	0	0	0	0
Contig_1876	5	582	1	T	0	0	1	G	1	0	0	0	0	1	0	0	0	0	0	0	0	0	0	0	1	0	0	0	1	0	0	0	0	0
Contig_1936	106	458	19	T	0	0	9	G	17	8	0	2	0	19	0	0	1	0	0	0	0	1	0	2	17	0	0	1	9	0	0	1	8	0
Contig_1936	106	513	22	T	0	0	12	C	22	10	0	0	0	22	0	0	1	0	0	0	0	0	0	22	0	0	0	12	0	0	0	10	0	0
Contig_1936	106	548	21	T	0	0	12	C	21	9	0	3	0	21	0	0	1	0	0	0	0	1	0	21	0	0	0	12	0	0	0	9	0	0
Contig_1936	106	625	23	C	0	0	14	T	23	9	0	0	0	23	0	0	1	0	0	0	0	0	0	0	0	23	0	0	0	14	0	0	0	9
Contig_1936	106	799	11	T	0	0	7	C	11	4	0	0	0	11	0	0	1	0	0	0	0	0	0	11	0	0	0	7	0	0	0	4	0	0
Contig_1952	173	38	10	T	0	0	9	C	10	1	0	0	0	10	0	0	1	0	0	0	0	0	0	10	0	0	0	9	0	0	0	1	0	0
Contig_1952	173	280	16	G	13	13	0	A	3	3	0	0	1	0	1	0	1	0	0	0	0	0	3	0	13	0	0	0	13	0	3	0	0	0
Contig_1952	173	489	35	G	9	9	3	T	24	21	0	2	1	0	1	0	1	0	0	0	0	1	0	2	9	24	0	0	9	3	0	2	0	21
Contig_1952	173	654	12	C	3	3	1	G	9	8	0	0	1	0	1	0	1	0	0	0	0	0	0	3	9	0	0	3	1	0	0	0	8	0
Contig_1964	35	1055	1	G	1	1	0	C	0	0	0	0	0	1	0	0	0	0	0	0	0	0	0	0	1	0	0	0	1	0	0	0	0	0
Contig_2056	909	214	623	T	10	10	422	C	612	190	0	1	1	0	1	0	1	0	0	0	0	0	1	612	0	10	1	422	0	10	0	190	0	0
Contig_2056	909	310	7	G	0	0	4	T	7	3	0	0	0	7	0	0	1	0	0	0	0	0	0	0	0	7	0	0	0	4	0	0	0	3
Contig_2056	909	577	28	A	4	4	14	T	24	10	0	0	1	0	1	0	1	0	0	0	0	0	4	0	0	24	4	0	0	14	0	0	0	10
Contig_2133	216	584	53	A	4	4	29	G	49	20	0	0	1	0	1	0	1	0	0	0	0	0	4	0	49	0	4	0	29	0	0	0	20	0
Contig_2133	216	1053	46	C	4	4	33	T	42	9	0	0	1	0	1	0	1	0	0	0	0	0	0	4	0	42	0	4	0	33	0	0	0	9
Contig_2163	65	1438	11	A	0	0	9	G	11	2	0	0	0	11	0	0	1	0	0	0	0	0	0	0	11	0	0	0	9	0	0	0	2	0
Contig_2283	115	539	54	T	53	34	0	C	1	1	19	0	1	0	1	0	1	0	0	0	0	0	0	1	0	53	0	0	0	34	0	1	0	19
Contig_2283	115	667	33	A	5	2	16	G	28	12	3	0	1	0	1	0	1	0	0	0	0	0	5	0	28	0	2	0	16	0	3	0	12	0
Contig_2283	115	798	8	A	2	2	2	T	6	4	0	0	1	0	1	0	1	0	0	0	0	0	2	0	0	6	2	0	0	2	0	0	0	4
Contig_2283	115	1154	2	T	1	1	0	C	1	1	0	0	1	0	1	0	0	0	0	0	0	0	0	1	0	1	0	0	0	1	0	1	0	0
Contig_2377	227	277	45	T	9	9	28	C	36	8	0	1	1	0	1	0	1	0	0	0	0	0	0	36	0	9	0	28	0	9	0	8	0	0
Contig_2381	112	43	9	C	6	6	0	G	3	3	0	0	1	0	1	0	1	0	0	0	0	0	0	6	3	0	0	6	0	0	0	0	3	0
Contig_2381	112	329	8	C	6	6	0	T	2	2	0	0	1	0	1	0	1	0	0	0	0	0	0	6	0	2	0	6	0	0	0	0	0	2
Contig_2381	112	577	26	A	17	17	0	G	8	8	0	1	1	0	1	0	1	0	0	0	0	0	17	0	8	1	17	0	0	0	0	0	8	1
Contig_2381	112	1038	7	G	6	6	0	A	1	1	0	0	1	0	1	0	1	0	0	0	0	0	1	0	6	0	0	0	6	0	1	0	0	0
Contig_2570	179	619	37	T	9	9	17	A	28	11	0	0	1	0	1	0	1	0	0	0	0	0	28	0	0	9	17	0	0	9	11	0	0	0
Contig_2570	179	902	43	C	0	0	32	T	43	11	0	0	0	43	0	0	1	0	0	0	0	0	0	0	0	43	0	0	0	32	0	0	0	11
Contig_2570	179	928	45	T	17	16	17	A	28	11	1	0	1	0	1	0	1	0	0	0	0	0	28	0	0	17	17	0	0	16	11	0	0	1
Contig_2634	132	57	2	A	2	2	0	G	0	0	0	0	0	2	0	0	0	0	0	0	0	0	2	0	0	0	2	0	0	0	0	0	0	0
Contig_2634	132	133	2	C	0	0	2	T	2	0	0	0	0	2	0	0	0	0	0	0	0	0	0	0	0	2	0	0	0	2	0	0	0	0
Contig_2634	132	134	2	G	2	2	0	C	0	0	0	0	0	2	0	0	0	0	0	0	0	0	0	0	2	0	0	0	2	0	0	0	0	0
Contig_2634	132	192	19	T	19	6	0	C	0	0	13	0	0	19	0	0	1	0	0	0	0	0	0	0	0	19	0	0	0	6	0	0	0	13
Contig_2634	132	205	19	G	3	2	4	A	16	12	1	0	1	0	1	0	1	0	0	0	0	0	16	0	3	0	4	0	2	0	12	0	1	0
Contig_2653	55	564	0	G	0	0	0	A	0	0	0	0	0	0	0	0	0	1	0	0	0	0	0	0	0	0	0	0	0	0	0	0	0	0
Contig_2668	386	1068	130	A	42	25	48	G	88	40	17	0	1	0	1	0	1	0	0	0	0	0	42	0	88	0	25	0	48	0	17	0	40	0
Contig_2824	2	848	0	C	0	0	0	T	0	0	0	0	0	0	0	0	0	1	0	0	0	0	0	0	0	0	0	0	0	0	0	0	0	0
Contig_2824	2	884	0	C	0	0	0	A	0	0	0	0	0	0	0	0	0	1	0	0	0	0	0	0	0	0	0	0	0	0	0	0	0	0
Contig_2824	2	924	0	C	0	0	0	A	0	0	0	0	0	0	0	0	0	1	0	0	0	0	0	0	0	0	0	0	0	0	0	0	0	0
Contig_2824	2	1513	0	T	0	0	0	C	0	0	0	0	0	0	0	0	0	1	0	0	0	0	0	0	0	0	0	0	0	0	0	0	0	0
Contig_3024	8	526	0	T	0	0	0	C	0	0	0	0	0	0	0	0	0	1	0	0	0	0	0	0	0	0	0	0	0	0	0	0	0	0
Contig_3040	142	1006	34	A	0	0	27	G	34	7	0	0	0	34	0	0	1	0	0	0	0	0	0	0	34	0	0	0	27	0	0	0	7	0
Contig_3074	56	1548	9	A	2	2	4	G	7	3	0	0	1	0	1	0	1	0	0	0	0	0	2	0	7	0	2	0	4	0	0	0	3	0
Contig_3081	80	428	13	A	7	7	0	G	6	6	0	0	1	0	1	0	1	0	0	0	0	0	7	0	6	0	7	0	0	0	0	0	6	0
Contig_3081	80	548	11	G	7	7	0	C	4	4	0	0	1	0	1	0	1	0	0	0	0	0	0	4	7	0	0	0	7	0	0	4	0	0
Contig_3081	80	557	11	G	7	7	0	A	4	4	0	0	1	0	1	0	1	0	0	0	0	0	4	0	7	0	0	0	7	0	4	0	0	0
Contig_3115	87	54	11	C	9	5	0	A	2	2	4	0	1	0	1	0	1	0	0	0	0	0	2	9	0	0	0	5	0	0	2	4	0	0
Contig_3115	87	1010	38	C	17	13	15	T	21	6	4	0	1	0	1	0	1	0	0	0	0	0	0	17	0	21	0	13	0	15	0	4	0	6
Contig_3238	101	1580	12	C	7	5	2	T	5	3	2	0	1	0	1	0	1	0	0	0	0	0	0	7	0	5	0	5	0	2	0	2	0	3
Contig_3254	176	456	28	C	13	10	6	G	11	5	3	5	1	0	1	0	1	0	0	0	0	1	0	13	11	4	0	10	6	4	0	3	5	0
Contig_3254	176	463	29	A	18	15	6	G	11	5	3	1	1	0	1	0	1	0	0	0	0	0	18	0	11	0	15	0	6	0	3	0	5	0
Contig_3254	176	464	29	T	7	6	15	A	22	7	1	1	1	0	1	0	1	0	0	0	0	0	22	0	0	7	15	0	0	6	7	0	0	1
Contig_3254	176	487	38	T	14	12	0	G	0	0	2	24	0	38	0	0	1	0	0	0	0	1	22	2	0	14	14	2	0	12	8	0	0	2
Contig_3254	176	496	39	A	13	10	18	T	26	8	3	0	1	0	1	0	1	0	0	0	0	0	13	0	0	26	10	0	0	18	3	0	0	8
Contig_3254	176	504	36	T	11	10	15	C	25	10	1	2	1	0	1	0	1	0	0	0	0	1	0	25	0	11	0	15	0	10	0	10	0	1
Contig_3254	176	505	39	C	39	27	0	A	0	0	12	0	0	39	0	0	1	0	0	0	0	0	0	39	0	0	0	27	0	0	0	12	0	0
Contig_3254	176	517	42	C	32	23	5	A	10	5	9	0	1	0	1	0	1	0	0	0	0	0	10	32	0	0	5	23	0	0	5	9	0	0
Contig_3254	176	524	51	A	44	33	2	G	6	4	11	1	1	0	1	0	1	0	0	0	0	0	44	1	6	0	33	1	2	0	11	0	4	0
Contig_3254	176	529	51	T	44	33	3	C	7	4	11	0	1	0	1	0	1	0	0	0	0	0	0	7	0	44	0	3	0	33	0	4	0	11
Contig_3330	192	192	32	T	32	25	0	C	0	0	7	0	0	32	0	0	1	0	0	0	0	0	0	0	0	32	0	0	0	25	0	0	0	7
Contig_3610	87	318	17	A	17	14	0	C	0	0	3	0	0	17	0	0	1	0	0	0	0	0	17	0	0	0	14	0	0	0	3	0	0	0
Contig_3610	87	1002	4	A	3	3	1	G	1	0	0	0	1	0	0	0	1	0	0	0	0	0	3	0	1	0	3	0	1	0	0	0	0	0
Contig_3610	87	1370	14	T	13	10	1	A	1	0	3	0	1	0	0	0	1	0	0	0	0	0	1	0	0	13	1	0	0	10	0	0	0	3
Contig_3610	87	1856	7	A	5	3	1	C	1	0	2	1	1	0	0	0	1	0	0	0	0	0	5	1	0	1	3	1	0	1	2	0	0	0
Contig_3610	87	1862	7	T	6	4	1	G	1	0	2	0	1	0	0	0	1	0	0	0	0	0	0	0	1	6	0	0	1	4	0	0	0	2
Contig_3610	87	1865	7	T	6	4	1	G	1	0	2	0	1	0	0	0	1	0	0	0	0	0	0	0	1	6	0	0	1	4	0	0	0	2
Contig_3610	87	1884	7	G	7	5	0	T	0	0	2	0	0	7	0	0	1	0	0	0	0	0	0	0	7	0	0	0	5	0	0	0	2	0
Contig_3731	39	172	0	G	0	0	0	A	0	0	0	0	0	0	0	0	0	1	0	0	0	0	0	0	0	0	0	0	0	0	0	0	0	0
Contig_3731	39	1454	14	C	3	3	7	G	11	4	0	0	1	0	1	0	1	0	0	0	0	0	0	3	11	0	0	3	7	0	0	0	4	0
Contig_3731	39	1489	14	C	3	3	7	G	11	4	0	0	1	0	1	0	1	0	0	0	0	0	0	3	11	0	0	3	7	0	0	0	4	0
Contig_3738	677	470	27	T	25	12	2	C	2	0	13	0	1	0	0	0	1	0	0	0	0	0	0	2	0	25	0	2	0	12	0	0	0	13
Contig_3738	677	1137	45	G	9	9	21	C	36	15	0	0	1	0	1	0	1	0	0	0	0	0	0	36	9	0	0	21	9	0	0	15	0	0
Contig_3891	7	294	2	A	0	0	1	C	2	1	0	0	0	2	0	0	0	0	0	0	0	0	0	2	0	0	0	1	0	0	0	1	0	0
Contig_3891	7	300	2	A	2	1	0	T	0	0	1	0	0	2	0	0	0	0	0	0	0	0	2	0	0	0	1	0	0	0	1	0	0	0
Contig_3891	7	1143	1	A	0	0	1	T	1	0	0	0	0	1	0	0	0	0	0	0	0	0	0	0	0	1	0	0	0	1	0	0	0	0
Contig_3982	45	581	9	T	4	4	0	C	5	5	0	0	1	0	1	0	1	0	0	0	0	0	0	5	0	4	0	0	0	4	0	5	0	0
Contig_3982	45	688	5	C	4	4	0	A	1	1	0	0	1	0	1	0	1	0	0	0	0	0	1	4	0	0	0	4	0	0	1	0	0	0
Contig_3982	45	780	12	T	4	4	2	G	8	6	0	0	1	0	1	0	1	0	0	0	0	0	0	0	8	4	0	0	2	4	0	0	6	0
Contig_4000	178	282	33	G	2	0	24	T	31	7	2	0	1	0	0	0	1	0	0	0	0	0	0	0	2	31	0	0	0	24	0	0	2	7
Contig_4100	74	1348	5	T	4	3	1	C	1	0	1	0	1	0	0	0	1	0	0	0	0	0	0	1	0	4	0	1	0	3	0	0	0	1
Contig_4100	74	1429	7	T	3	3	3	C	4	1	0	0	1	0	1	0	1	0	0	0	0	0	0	4	0	3	0	3	0	3	0	1	0	0
Contig_4178	64	445	6	C	0	0	4	T	6	2	0	0	0	6	0	0	1	0	0	0	0	0	0	0	0	6	0	0	0	4	0	0	0	2
Contig_4434	8	435	2	A	2	2	0	T	0	0	0	0	0	2	0	0	0	0	0	0	0	0	2	0	0	0	2	0	0	0	0	0	0	0
Contig_4437	321	191	1	T	1	1	0	A	0	0	0	0	0	1	0	0	0	0	0	0	0	0	0	0	0	1	0	0	0	1	0	0	0	0
Contig_4478	22	904	2	C	1	1	0	T	1	1	0	0	1	0	1	0	0	0	0	0	0	0	0	1	0	1	0	1	0	0	0	0	0	1
Contig_4478	22	1541	0	A	0	0	0	G	0	0	0	0	0	0	0	0	0	1	0	0	0	0	0	0	0	0	0	0	0	0	0	0	0	0
Contig_4489	51	862	9	T	9	7	0	C	0	0	2	0	0	9	0	0	1	0	0	0	0	0	0	0	0	9	0	0	0	7	0	0	0	2
Contig_4489	51	1182	12	C	3	3	4	T	9	5	0	0	1	0	1	0	1	0	0	0	0	0	0	3	0	9	0	3	0	4	0	0	0	5
Contig_4546	103	457	23	G	20	17	1	A	3	2	3	0	1	0	1	0	1	0	0	0	0	0	3	0	20	0	1	0	17	0	2	0	3	0
Contig_4546	103	1167	13	A	11	10	2	G	2	0	1	0	1	0	0	0	1	0	0	0	0	0	11	0	2	0	10	0	2	0	1	0	0	0
Contig_4579	147	430	48	A	20	20	15	G	28	13	0	0	1	0	1	0	1	0	0	0	0	0	20	0	28	0	20	0	15	0	0	0	13	0
Contig_4579	147	838	23	G	23	17	0	A	0	0	6	0	0	23	0	0	1	0	0	0	0	0	0	0	23	0	0	0	17	0	0	0	6	0
Contig_4579	147	840	23	A	13	13	4	C	10	6	0	0	1	0	1	0	1	0	0	0	0	0	13	10	0	0	13	4	0	0	0	6	0	0
Contig_4579	147	901	20	A	11	11	4	G	9	5	0	0	1	0	1	0	1	0	0	0	0	0	11	0	9	0	11	0	4	0	0	0	5	0
Contig_4579	147	1093	8	C	5	3	1	A	3	2	2	0	1	0	1	0	1	0	0	0	0	0	3	5	0	0	1	3	0	0	2	2	0	0
Contig_4579	147	1221	1	C	1	1	0	T	0	0	0	0	0	1	0	0	0	0	0	0	0	0	0	1	0	0	0	1	0	0	0	0	0	0
Contig_4579	147	1230	1	T	1	1	0	G	0	0	0	0	0	1	0	0	0	0	0	0	0	0	0	0	0	1	0	0	0	1	0	0	0	0
Contig_4707	549	444	30	T	3	3	21	C	27	6	0	0	1	0	1	0	1	0	0	0	0	0	0	27	0	3	0	21	0	3	0	6	0	0
Contig_4718	15	1003	0	A	0	0	0	G	0	0	0	0	0	0	0	0	0	1	0	0	0	0	0	0	0	0	0	0	0	0	0	0	0	0
Contig_4718	15	1020	0	G	0	0	0	A	0	0	0	0	0	0	0	0	0	1	0	0	0	0	0	0	0	0	0	0	0	0	0	0	0	0
Contig_4830	47	309	0	T	0	0	0	C	0	0	0	0	0	0	0	0	0	1	0	0	0	0	0	0	0	0	0	0	0	0	0	0	0	0
Contig_4830	47	651	0	C	0	0	0	A	0	0	0	0	0	0	0	0	0	1	0	0	0	0	0	0	0	0	0	0	0	0	0	0	0	0
Contig_4974	138	480	45	T	20	20	16	C	25	9	0	0	1	0	1	0	1	0	0	0	0	0	0	25	0	20	0	16	0	20	0	9	0	0
Contig_4974	138	540	46	T	0	0	39	C	46	7	0	0	0	46	0	0	1	0	0	0	0	0	0	46	0	0	0	39	0	0	0	7	0	0
Contig_4974	138	570	53	C	29	29	14	T	24	10	0	0	1	0	1	0	1	0	0	0	0	0	0	29	0	24	0	29	0	14	0	0	0	10
Contig_5119	189	768	69	C	31	17	20	T	38	18	14	0	1	0	1	0	1	0	0	0	0	0	0	31	0	38	0	17	0	20	0	14	0	18
Contig_5209	38	103	2	C	1	1	1	G	1	0	0	0	1	0	0	0	0	0	0	0	0	0	0	1	1	0	0	1	1	0	0	0	0	0
Contig_5209	38	528	7	C	7	4	0	T	0	0	3	0	0	7	0	0	1	0	0	0	0	0	0	7	0	0	0	4	0	0	0	3	0	0
Contig_5209	38	555	7	A	1	1	3	C	6	3	0	0	1	0	1	0	1	0	0	0	0	0	1	6	0	0	1	3	0	0	0	3	0	0
Contig_5209	38	702	9	A	0	0	5	G	9	4	0	0	0	9	0	0	1	0	0	0	0	0	0	0	9	0	0	0	5	0	0	0	4	0
Contig_5209	38	858	20	T	2	2	8	C	18	10	0	0	1	0	1	0	1	0	0	0	0	0	0	18	0	2	0	8	0	2	0	10	0	0
Contig_5209	38	972	18	T	6	5	4	C	11	7	1	1	1	0	1	0	1	0	0	0	0	0	1	11	0	6	0	4	0	5	1	7	0	1
Contig_5209	38	1263	0	T	0	0	0	C	0	0	0	0	0	0	0	0	0	1	0	0	0	0	0	0	0	0	0	0	0	0	0	0	0	0
Contig_5209	38	1483	1	C	0	0	0	G	1	1	0	0	0	1	0	0	0	0	0	0	0	0	0	0	1	0	0	0	0	0	0	0	1	0
Contig_5209	38	1525	1	T	0	0	0	C	1	1	0	0	0	1	0	0	0	0	0	0	0	0	0	1	0	0	0	0	0	0	0	1	0	0
Contig_5338	211	216	69	A	66	34	1	T	2	1	32	1	1	0	1	0	1	0	0	0	0	0	66	0	1	2	34	0	1	1	32	0	0	1
Contig_5528	60	296	1	C	1	1	0	T	0	0	0	0	0	1	0	0	0	0	0	0	0	0	0	1	0	0	0	1	0	0	0	0	0	0
Contig_5528	60	299	1	G	1	1	0	T	0	0	0	0	0	1	0	0	0	0	0	0	0	0	0	0	1	0	0	0	1	0	0	0	0	0
Contig_5528	60	359	1	T	0	0	1	C	1	0	0	0	0	1	0	0	0	0	0	0	0	0	0	1	0	0	0	1	0	0	0	0	0	0
Contig_5528	60	386	1	G	0	0	1	A	1	0	0	0	0	1	0	0	0	0	0	0	0	0	1	0	0	0	1	0	0	0	0	0	0	0
Contig_5528	60	1231	18	G	0	0	6	A	18	12	0	1	0	18	0	0	1	0	0	0	0	0	18	0	0	0	6	0	0	0	12	0	0	0
Contig_5685	83	1122	4	C	1	0	0	T	3	3	1	0	1	0	0	0	1	0	0	0	0	0	0	1	0	3	0	0	0	0	0	1	0	3
Contig_5685	83	1329	20	T	19	16	0	C	1	1	3	0	1	0	1	0	1	0	0	0	0	0	0	1	0	19	0	0	0	16	0	1	0	3
Contig_5690	109	132	0	C	0	0	0	T	0	0	0	0	0	0	0	0	0	1	0	0	0	0	0	0	0	0	0	0	0	0	0	0	0	0
Contig_5732	22	384	12	A	2	2	9	G	10	1	0	0	1	0	1	0	1	0	0	0	0	0	2	0	10	0	2	0	9	0	0	0	1	0
Contig_5732	22	390	12	G	11	10	0	T	0	0	1	1	0	12	0	0	1	0	0	0	0	0	1	0	11	0	1	0	10	0	0	0	1	0
Contig_6135	257	1070	111	C	8	8	55	T	102	47	0	4	1	0	1	0	1	0	0	0	0	1	1	8	0	102	1	8	0	55	0	0	0	47
Contig_6306	117	383	53	A	53	33	0	G	0	0	20	0	0	53	0	0	1	0	0	0	0	0	53	0	0	0	33	0	0	0	20	0	0	0
Contig_6306	117	387	53	G	53	33	0	C	0	0	20	0	0	53	0	0	1	0	0	0	0	0	0	0	53	0	0	0	33	0	0	0	20	0
Contig_6414	133	1346	1	C	1	1	0	T	0	0	0	0	0	1	0	0	0	0	0	0	0	0	0	1	0	0	0	1	0	0	0	0	0	0
Contig_6485	8	490	7	A	0	0	2	C	7	5	0	0	0	7	0	0	1	0	0	0	0	0	0	7	0	0	0	2	0	0	0	5	0	0
Contig_6485	8	553	7	C	0	0	2	T	7	5	0	0	0	7	0	0	1	0	0	0	0	0	0	0	0	7	0	0	0	2	0	0	0	5
Contig_6485	8	709	2	C	2	1	0	T	0	0	1	0	0	2	0	0	0	0	0	0	0	0	0	2	0	0	0	1	0	0	0	1	0	0
Contig_6485	8	905	0	A	0	0	0	G	0	0	0	0	0	0	0	0	0	1	0	0	0	0	0	0	0	0	0	0	0	0	0	0	0	0
Contig_6491	76	1080	10	C	8	3	2	T	2	0	5	0	1	0	0	0	1	0	0	0	0	0	0	8	0	2	0	3	0	2	0	5	0	0
Contig_6515	21	1011	15	G	13	11	0	A	2	2	2	0	1	0	1	0	1	0	0	0	0	0	2	0	13	0	0	0	11	0	2	0	2	0
Contig_6601	36	358	9	G	1	1	6	A	8	2	0	0	1	0	1	0	1	0	0	0	0	0	8	0	1	0	6	0	1	0	2	0	0	0
Contig_6601	36	669	1	A	0	0	1	G	1	0	0	0	0	1	0	0	0	0	0	0	0	0	0	0	1	0	0	0	1	0	0	0	0	0
Contig_6675	30	706	0	T	0	0	0	C	0	0	0	0	0	0	0	0	0	1	0	0	0	0	0	0	0	0	0	0	0	0	0	0	0	0
Contig_6675	30	1156	3	T	1	1	0	C	2	2	0	0	1	0	1	0	1	0	0	0	0	0	0	2	0	1	0	0	0	1	0	2	0	0
Contig_6743	59	369	21	G	8	8	4	A	13	9	0	0	1	0	1	0	1	0	0	0	0	0	13	0	8	0	4	0	8	0	9	0	0	0
Contig_6779	547	513	24	G	0	0	18	A	24	6	0	0	0	24	0	0	1	0	0	0	0	0	24	0	0	0	18	0	0	0	6	0	0	0
Contig_6863	125	886	30	G	11	7	17	C	19	2	4	0	1	0	1	0	1	0	0	0	0	0	0	19	11	0	0	17	7	0	0	2	4	0
Contig_6863	125	905	26	G	10	7	13	T	16	3	3	0	1	0	1	0	1	0	0	0	0	0	0	0	10	16	0	0	7	13	0	0	3	3
Contig_7030	42	732	9	T	0	0	8	C	9	1	0	0	0	9	0	0	1	0	0	0	0	0	0	9	0	0	0	8	0	0	0	1	0	0
Contig_7215	75	337	17	G	7	7	6	A	10	4	0	0	1	0	1	0	1	0	0	0	0	0	10	0	7	0	6	0	7	0	4	0	0	0
Contig_7215	75	946	5	T	5	3	0	C	0	0	2	0	0	5	0	0	1	0	0	0	0	0	0	0	0	5	0	0	0	3	0	0	0	2
Contig_7215	75	1160	9	C	9	9	0	T	0	0	0	0	0	9	0	0	1	0	0	0	0	0	0	9	0	0	0	9	0	0	0	0	0	0
Contig_7215	75	1188	8	G	8	8	0	A	0	0	0	0	0	8	0	0	1	0	0	0	0	0	0	0	8	0	0	0	8	0	0	0	0	0
Contig_7215	75	1192	8	A	8	8	0	G	0	0	0	0	0	8	0	0	1	0	0	0	0	0	8	0	0	0	8	0	0	0	0	0	0	0
Contig_7215	75	1206	8	T	8	8	0	C	0	0	0	0	0	8	0	0	1	0	0	0	0	0	0	0	0	8	0	0	0	8	0	0	0	0
Contig_7324	67	1476	9	C	6	6	0	T	3	3	0	0	1	0	1	0	1	0	0	0	0	0	0	6	0	3	0	6	0	0	0	0	0	3
Contig_7342	32	629	1	G	0	0	1	A	1	0	0	0	0	1	0	0	0	0	0	0	0	0	1	0	0	0	1	0	0	0	0	0	0	0
Contig_7445	128	239	34	G	34	21	0	T	0	0	13	0	0	34	0	0	1	0	0	0	0	0	0	0	34	0	0	0	21	0	0	0	13	0
Contig_7515	113	586	2	G	2	2	0	A	0	0	0	0	0	2	0	0	0	0	0	0	0	0	0	0	2	0	0	0	2	0	0	0	0	0
Contig_7515	113	1162	0	G	0	0	0	A	0	0	0	0	0	0	0	0	0	1	0	0	0	0	0	0	0	0	0	0	0	0	0	0	0	0
Contig_7625	178	350	8	G	8	3	0	A	0	0	5	0	0	8	0	0	1	0	0	0	0	0	0	0	8	0	0	0	3	0	0	0	5	0
Contig_7625	178	1038	27	G	24	17	2	A	3	1	7	0	1	0	1	0	1	0	0	0	0	0	3	0	24	0	2	0	17	0	1	0	7	0
Contig_7625	178	1386	10	C	9	7	1	T	1	0	2	0	1	0	0	0	1	0	0	0	0	0	0	9	0	1	0	7	0	1	0	2	0	0
Contig_7700	10	549	5	C	4	3	1	T	1	0	1	0	1	0	0	0	1	0	0	0	0	0	0	4	0	1	0	3	0	1	0	1	0	0
Contig_7700	10	560	5	A	4	3	1	G	1	0	1	0	1	0	0	0	1	0	0	0	0	0	4	0	1	0	3	0	1	0	1	0	0	0
Contig_7766	39	908	5	T	5	5	0	A	0	0	0	0	0	5	0	0	1	0	0	0	0	0	0	0	0	5	0	0	0	5	0	0	0	0
Contig_7766	39	911	5	A	5	5	0	G	0	0	0	0	0	5	0	0	1	0	0	0	0	0	5	0	0	0	5	0	0	0	0	0	0	0
Contig_7766	39	932	5	G	5	5	0	A	0	0	0	0	0	5	0	0	1	0	0	0	0	0	0	0	5	0	0	0	5	0	0	0	0	0
Contig_7897	65	513	2	G	2	2	0	A	0	0	0	0	0	2	0	0	0	0	0	0	0	0	0	0	2	0	0	0	2	0	0	0	0	0
Contig_7941	271	137	30	G	21	19	0	A	9	9	2	0	1	0	1	0	1	0	0	0	0	0	9	0	21	0	0	0	19	0	9	0	2	0
Contig_7941	271	257	47	G	38	35	0	A	9	9	3	0	1	0	1	0	1	0	0	0	0	0	9	0	38	0	0	0	35	0	9	0	3	0
Contig_8351	67	1040	0	G	0	0	0	A	0	0	0	0	0	0	0	0	0	1	0	0	0	0	0	0	0	0	0	0	0	0	0	0	0	0
Contig_8417	76	742	11	G	10	9	1	A	1	0	1	0	1	0	0	0	1	0	0	0	0	0	1	0	10	0	1	0	9	0	0	0	1	0
Contig_8417	76	883	9	G	4	2	5	A	5	0	2	0	1	0	0	0	1	0	0	0	0	0	5	0	4	0	5	0	2	0	0	0	2	0
Contig_8417	76	1568	22	C	4	4	9	A	18	9	0	0	1	0	1	0	1	0	0	0	0	0	18	4	0	0	9	4	0	0	9	0	0	0
Contig_8417	76	1659	30	G	5	5	10	A	25	15	0	0	1	0	1	0	1	0	0	0	0	0	25	0	5	0	10	0	5	0	15	0	0	0
Contig_8417	76	1704	30	C	5	5	11	T	25	14	0	0	1	0	1	0	1	0	0	0	0	0	0	5	0	25	0	5	0	11	0	0	0	14
Contig_8417	76	1708	28	C	0	0	14	T	28	14	0	0	0	28	0	0	1	0	0	0	0	0	0	0	0	28	0	0	0	14	0	0	0	14
Contig_8455	79	118	0	T	0	0	0	G	0	0	0	0	0	0	0	0	0	1	0	0	0	0	0	0	0	0	0	0	0	0	0	0	0	0
Contig_8455	79	128	0	A	0	0	0	C	0	0	0	0	0	0	0	0	0	1	0	0	0	0	0	0	0	0	0	0	0	0	0	0	0	0
Contig_8455	79	129	0	G	0	0	0	A	0	0	0	0	0	0	0	0	0	1	0	0	0	0	0	0	0	0	0	0	0	0	0	0	0	0
Contig_8455	79	149	0	T	0	0	0	C	0	0	0	0	0	0	0	0	0	1	0	0	0	0	0	0	0	0	0	0	0	0	0	0	0	0
Contig_8455	79	182	1	T	1	1	0	C	0	0	0	0	0	1	0	0	0	0	0	0	0	0	0	0	0	1	0	0	0	1	0	0	0	0
Contig_8455	79	362	1	T	1	1	0	C	0	0	0	0	0	1	0	0	0	0	0	0	0	0	0	0	0	1	0	0	0	1	0	0	0	0
Contig_8455	79	371	1	G	1	1	0	C	0	0	0	0	0	1	0	0	0	0	0	0	0	0	0	0	1	0	0	0	1	0	0	0	0	0
Contig_8455	79	1275	20	C	5	5	9	G	15	6	0	0	1	0	1	0	1	0	0	0	0	0	0	5	15	0	0	5	9	0	0	0	6	0
Contig_8455	79	1278	19	T	5	5	9	G	14	5	0	0	1	0	1	0	1	0	0	0	0	0	0	0	14	5	0	0	9	5	0	0	5	0
Contig_8609	17	24	0	C	0	0	0	G	0	0	0	0	0	0	0	0	0	1	0	0	0	0	0	0	0	0	0	0	0	0	0	0	0	0
Contig_8609	17	88	0	G	0	0	0	T	0	0	0	0	0	0	0	0	0	1	0	0	0	0	0	0	0	0	0	0	0	0	0	0	0	0
Contig_8609	17	125	0	T	0	0	0	A	0	0	0	0	0	0	0	0	0	1	0	0	0	0	0	0	0	0	0	0	0	0	0	0	0	0
Contig_8609	17	163	0	T	0	0	0	C	0	0	0	0	0	0	0	0	0	1	0	0	0	0	0	0	0	0	0	0	0	0	0	0	0	0
Contig_8609	17	329	0	G	0	0	0	C	0	0	0	0	0	0	0	0	0	1	0	0	0	0	0	0	0	0	0	0	0	0	0	0	0	0
Contig_8609	17	580	0	C	0	0	0	A	0	0	0	0	0	0	0	0	0	1	0	0	0	0	0	0	0	0	0	0	0	0	0	0	0	0
Contig_8647	59	254	1	T	1	1	0	C	0	0	0	0	0	1	0	0	0	0	0	0	0	0	0	0	0	1	0	0	0	1	0	0	0	0
Contig_8647	59	650	5	A	3	3	2	G	2	0	0	0	1	0	0	0	1	0	0	0	0	0	3	0	2	0	3	0	2	0	0	0	0	0
Contig_8647	59	659	6	T	6	6	0	C	0	0	0	0	0	6	0	0	1	0	0	0	0	0	0	0	0	6	0	0	0	6	0	0	0	0
Contig_8647	59	815	2	C	1	0	1	T	1	0	1	1	1	0	0	0	0	0	0	0	0	0	0	1	0	1	0	0	0	1	0	1	0	0
Contig_8647	59	1094	2	C	2	2	0	T	0	0	0	0	0	2	0	0	0	0	0	0	0	0	0	2	0	0	0	2	0	0	0	0	0	0
Contig_8647	59	1382	9	T	7	5	1	G	2	1	2	0	1	0	1	0	1	0	0	0	0	0	0	0	2	7	0	0	1	5	0	0	1	2
Contig_8647	59	1428	12	T	10	8	1	C	2	1	2	0	1	0	1	0	1	0	0	0	0	0	0	2	0	10	0	1	0	8	0	1	0	2
Contig_8647	59	1511	11	C	8	7	1	T	3	2	1	0	1	0	1	0	1	0	0	0	0	0	0	8	0	3	0	7	0	1	0	1	0	2
Contig_8847	26	1704	11	C	0	0	6	T	11	5	0	0	0	11	0	0	1	0	0	0	0	0	0	0	0	11	0	0	0	6	0	0	0	5
Contig_8970	127	394	18	C	11	11	2	G	7	5	0	0	1	0	1	0	1	0	0	0	0	0	0	11	7	0	0	11	2	0	0	0	5	0
Contig_8987	136	316	31	G	2	2	16	T	29	13	0	0	1	0	1	0	1	0	0	0	0	0	0	0	2	29	0	0	2	16	0	0	0	13
Contig_8987	136	811	35	A	3	3	16	C	32	16	0	0	1	0	1	0	1	0	0	0	0	0	3	32	0	0	3	16	0	0	0	16	0	0
Contig_8987	136	1351	0	G	0	0	0	A	0	0	0	0	0	0	0	0	0	1	0	0	0	0	0	0	0	0	0	0	0	0	0	0	0	0
Contig_8987	136	1419	0	G	0	0	0	T	0	0	0	0	0	0	0	0	0	1	0	0	0	0	0	0	0	0	0	0	0	0	0	0	0	0
Contig_9069	56	467	10	T	0	0	3	G	10	7	0	0	0	10	0	0	1	0	0	0	0	0	0	0	10	0	0	0	3	0	0	0	7	0
Contig_9172	40	133	15	G	0	0	12	C	15	3	0	0	0	15	0	0	1	0	0	0	0	0	0	15	0	0	0	12	0	0	0	3	0	0
Contig_9172	40	1476	10	C	10	6	0	T	0	0	4	0	0	10	0	0	1	0	0	0	0	0	0	10	0	0	0	6	0	0	0	4	0	0
Contig_9218	67	334	7	G	6	3	1	A	1	0	3	0	1	0	0	0	1	0	0	0	0	0	1	0	6	0	1	0	3	0	0	0	3	0
Contig_9221	77	316	19	T	11	11	4	G	8	4	0	0	1	0	1	0	1	0	0	0	0	0	0	0	8	11	0	0	4	11	0	0	4	0
Contig_9225	119	45	2	C	2	2	0	G	0	0	0	0	0	2	0	0	0	0	0	0	0	0	0	2	0	0	0	2	0	0	0	0	0	0
Contig_9225	119	96	3	A	2	2	1	G	1	0	0	0	1	0	0	0	1	0	0	0	0	0	2	0	1	0	2	0	1	0	0	0	0	0
Contig_9225	119	183	7	A	0	0	5	T	7	2	0	0	0	7	0	0	1	0	0	0	0	0	0	0	0	7	0	0	0	5	0	0	0	2
Contig_9225	119	265	7	G	1	1	4	A	6	2	0	0	1	0	1	0	1	0	0	0	0	0	6	0	1	0	4	0	1	0	2	0	0	0
Contig_9333	62	637	21	G	11	11	6	A	10	4	0	0	1	0	1	0	1	0	0	0	0	0	10	0	11	0	6	0	11	0	4	0	0	0
Contig_9333	62	796	8	G	6	6	1	A	2	1	0	0	1	0	1	0	1	0	0	0	0	0	2	0	6	0	1	0	6	0	1	0	0	0
Contig_9403	54	783	0	G	0	0	0	T	0	0	0	0	0	0	0	0	0	1	0	0	0	0	0	0	0	0	0	0	0	0	0	0	0	0
Contig_9430	73	42	10	C	0	0	6	A	9	3	0	1	0	10	0	0	1	0	0	0	0	0	9	0	0	1	6	0	0	1	3	0	0	0
Contig_9430	73	317	13	A	9	9	0	C	4	4	0	0	1	0	1	0	1	0	0	0	0	0	9	4	0	0	9	0	0	0	0	4	0	0
Contig_9430	73	325	13	C	9	9	0	A	4	4	0	0	1	0	1	0	1	0	0	0	0	0	4	9	0	0	0	9	0	0	4	0	0	0
Contig_9430	73	681	30	T	20	19	0	G	10	10	1	0	1	0	1	0	1	0	0	0	0	0	0	0	10	20	0	0	0	19	0	0	10	1
Contig_9430	73	911	0	C	0	0	0	T	0	0	0	0	0	0	0	0	0	1	0	0	0	0	0	0	0	0	0	0	0	0	0	0	0	0
Contig_9455	39	1135	14	A	7	7	6	G	7	1	0	0	1	0	1	0	1	0	0	0	0	0	7	0	7	0	7	0	6	0	0	0	1	0
Contig_9466	84	306	10	C	0	0	7	T	10	3	0	0	0	10	0	0	1	0	0	0	0	0	0	0	0	10	0	0	0	7	0	0	0	3
Contig_9466	84	944	23	A	20	18	0	G	3	3	2	0	1	0	1	0	1	0	0	0	0	0	20	0	3	0	18	0	0	0	2	0	3	0
Contig_9466	84	1036	31	G	25	22	0	A	6	6	3	0	1	0	1	0	1	0	0	0	0	0	6	0	25	0	0	0	22	0	6	0	3	0
Contig_9466	84	1078	36	T	10	10	16	C	26	10	0	0	1	0	1	0	1	0	0	0	0	0	0	26	0	10	0	16	0	10	0	10	0	0
Contig_9524	573	515	46	C	3	3	37	T	43	6	0	0	1	0	1	0	1	0	0	0	0	0	0	3	0	43	0	3	0	37	0	0	0	6
Contig_9524	573	524	48	G	46	39	1	A	2	1	7	0	1	0	1	0	1	0	0	0	0	0	2	0	46	0	1	0	39	0	1	0	7	0
Contig_9524	573	1576	53	G	53	43	0	C	0	0	10	0	0	53	0	0	1	0	0	0	0	0	0	0	53	0	0	0	43	0	0	0	10	0
Contig_9641	13	191	0	G	0	0	0	T	0	0	0	0	0	0	0	0	0	1	0	0	0	0	0	0	0	0	0	0	0	0	0	0	0	0
Contig_9641	13	687	1	G	0	0	1	A	1	0	0	0	0	1	0	0	0	0	0	0	0	0	1	0	0	0	1	0	0	0	0	0	0	0
Contig_9641	13	999	7	G	5	4	2	A	2	0	1	0	1	0	0	0	1	0	0	0	0	0	2	0	5	0	2	0	4	0	0	0	1	0
Contig_9641	13	1000	7	T	2	2	4	A	5	1	0	0	1	0	1	0	1	0	0	0	0	0	5	0	0	2	4	0	0	2	1	0	0	0
Contig_9641	13	1074	6	C	2	2	3	T	4	1	0	0	1	0	1	0	1	0	0	0	0	0	0	2	0	4	0	2	0	3	0	0	0	1
Contig_9641	13	1087	5	C	1	1	2	A	2	0	0	2	1	0	0	0	1	0	0	0	0	1	2	1	2	0	2	1	1	0	0	0	1	0
Contig_9679	25	1323	0	G	0	0	0	T	0	0	0	0	0	0	0	0	0	1	0	0	0	0	0	0	0	0	0	0	0	0	0	0	0	0
Contig_9698	96	310	44	T	44	19	0	C	0	0	25	0	0	44	0	0	1	0	0	0	0	0	0	0	0	44	0	0	0	19	0	0	0	25
Contig_9736	40	276	0	C	0	0	0	A	0	0	0	0	0	0	0	0	0	1	0	0	0	0	0	0	0	0	0	0	0	0	0	0	0	0
Contig_9736	40	396	0	C	0	0	0	T	0	0	0	0	0	0	0	0	0	1	0	0	0	0	0	0	0	0	0	0	0	0	0	0	0	0
Contig_9736	40	453	0	C	0	0	0	T	0	0	0	0	0	0	0	0	0	1	0	0	0	0	0	0	0	0	0	0	0	0	0	0	0	0
Contig_9736	40	927	12	C	0	0	11	T	12	1	0	0	0	12	0	0	1	0	0	0	0	0	0	0	0	12	0	0	0	11	0	0	0	1
Contig_9736	40	972	12	G	11	11	0	A	1	1	0	0	1	0	1	0	1	0	0	0	0	0	1	0	11	0	0	0	11	0	1	0	0	0
Contig_9765	517	1046	88	T	87	73	0	C	0	0	14	8	0	88	0	0	1	0	0	0	0	1	0	0	1	87	0	0	1	73	0	0	0	14
Contig_9930	37	115	15	G	9	9	5	A	6	1	0	0	1	0	1	0	1	0	0	0	0	0	6	0	9	0	5	0	9	0	1	0	0	0
Contig_9930	37	265	11	G	6	6	5	A	5	0	0	0	1	0	0	0	1	0	0	0	0	0	5	0	6	0	5	0	6	0	0	0	0	0
Contig_10013	171	109	80	C	19	19	33	G	61	28	0	0	1	0	1	0	1	0	0	0	0	0	0	19	61	0	0	19	33	0	0	0	28	0
Contig_10013	171	146	85	G	19	19	35	C	64	29	0	2	1	0	1	0	1	0	0	0	0	1	0	64	19	2	0	35	19	2	0	29	0	0
Contig_10013	171	158	84	A	22	22	35	T	62	27	0	0	1	0	1	0	1	0	0	0	0	0	22	0	0	62	22	0	0	35	0	0	0	27
Contig_10013	171	160	84	T	21	21	36	C	63	27	0	1	1	0	1	0	1	0	0	0	0	0	0	63	0	21	0	36	0	21	0	27	0	0
Contig_10013	171	280	89	T	20	20	36	C	69	33	0	0	1	0	1	0	1	0	0	0	0	0	0	69	0	20	0	36	0	20	0	33	0	0
Contig_10077	192	1007	29	G	25	20	0	T	4	4	5	0	1	0	1	0	1	0	0	0	0	0	0	0	25	4	0	0	20	0	0	0	5	4
Contig_10100	141	379	27	T	15	11	3	C	11	8	4	1	1	0	1	0	1	0	0	0	0	0	0	11	1	15	0	3	1	11	0	8	0	4
Contig_10100	141	405	28	T	15	11	3	C	13	10	4	0	1	0	1	0	1	0	0	0	0	0	0	13	0	15	0	3	0	11	0	10	0	4
Contig_10100	141	524	26	T	22	11	2	C	3	1	11	1	1	0	1	0	1	0	0	0	0	0	1	3	0	22	0	2	0	11	1	1	0	11
Contig_10100	141	729	5	A	1	1	0	G	4	4	0	1	1	0	1	0	1	0	0	0	0	0	1	0	4	0	1	0	0	0	0	0	4	0
Contig_10170	78	1354	18	A	11	11	1	G	7	6	0	0	1	0	1	0	1	0	0	0	0	0	11	0	7	0	11	0	1	0	0	0	6	0
Contig_10170	78	1464	15	T	5	5	3	C	10	7	0	0	1	0	1	0	1	0	0	0	0	0	0	10	0	5	0	3	0	5	0	7	0	0
Contig_10170	78	1565	8	G	1	1	4	A	7	3	0	0	1	0	1	0	1	0	0	0	0	0	7	0	1	0	4	0	1	0	3	0	0	0
Contig_10170	78	1566	8	T	5	5	0	A	3	3	0	0	1	0	1	0	1	0	0	0	0	0	3	0	0	5	0	0	0	5	3	0	0	0
Contig_10174	73	569	15	A	0	0	6	G	14	8	0	4	0	15	0	0	1	0	0	0	0	1	0	0	14	1	0	0	6	1	0	0	8	0
Contig_10174	73	707	5	G	3	3	1	C	2	1	0	0	1	0	1	0	1	0	0	0	0	0	0	2	3	0	0	1	3	0	0	1	0	0
Contig_10185	38	338	0	A	0	0	0	G	0	0	0	0	0	0	0	0	0	1	0	0	0	0	0	0	0	0	0	0	0	0	0	0	0	0
Contig_10185	38	1088	0	T	0	0	0	C	0	0	0	0	0	0	0	0	0	1	0	0	0	0	0	0	0	0	0	0	0	0	0	0	0	0
Contig_10433	13	300	2	A	1	1	0	G	1	1	0	0	1	0	1	0	0	0	0	0	0	0	1	0	1	0	1	0	0	0	0	0	1	0
Contig_10433	13	375	6	A	2	2	4	G	4	0	0	0	1	0	0	0	1	0	0	0	0	0	2	0	4	0	2	0	4	0	0	0	0	0
Contig_10433	13	618	0	C	0	0	0	T	0	0	0	0	0	0	0	0	0	1	0	0	0	0	0	0	0	0	0	0	0	0	0	0	0	0
Contig_10446	1552	320	377	T	354	199	9	C	23	14	155	7	1	0	1	0	1	0	0	0	0	1	0	23	0	354	0	9	0	199	0	14	0	155
Contig_10446	1552	438	467	T	5	5	275	C	453	178	0	11	1	0	1	0	1	0	0	0	0	1	9	453	0	5	0	275	0	5	9	178	0	0
Contig_10446	1552	539	375	A	6	6	213	G	369	156	0	0	1	0	1	0	1	0	0	0	0	0	6	0	369	0	6	0	213	0	0	0	156	0
Contig_10446	1552	618	366	G	1	1	194	A	365	171	0	0	1	0	1	0	1	0	0	0	0	0	365	0	1	0	194	0	1	0	171	0	0	0
Contig_10446	1552	699	333	G	325	161	4	A	8	4	164	1	1	0	1	0	1	0	0	0	0	0	8	0	325	0	4	0	161	0	4	0	164	0
Contig_10446	1552	737	351	C	347	174	4	T	4	0	173	1	1	0	0	0	1	0	0	0	0	0	0	347	0	4	0	174	0	4	0	173	0	0
Contig_10486	365	662	8	A	0	0	4	G	8	4	0	0	0	8	0	0	1	0	0	0	0	0	0	0	8	0	0	0	4	0	0	0	4	0
Contig_10486	365	1348	0	C	0	0	0	G	0	0	0	0	0	0	0	0	0	1	0	0	0	0	0	0	0	0	0	0	0	0	0	0	0	0
Contig_10488	107	447	17	C	15	14	0	A	2	2	1	0	1	0	1	0	1	0	0	0	0	0	2	15	0	0	0	14	0	0	2	1	0	0
Contig_10488	107	1072	12	T	11	10	0	C	1	1	1	1	1	0	1	0	1	0	0	0	0	0	0	1	0	11	0	0	0	10	0	1	0	1
Contig_10569	127	1199	2	C	1	0	0	T	1	1	1	0	1	0	0	0	0	0	0	0	0	0	0	1	0	1	0	0	0	0	0	1	0	1
Contig_10908	47	575	12	C	11	6	0	A	1	1	5	0	1	0	1	0	1	0	0	0	0	0	1	11	0	0	0	6	0	0	1	5	0	0
Contig_10908	47	884	13	C	13	3	0	T	0	0	10	0	0	13	0	0	1	0	0	0	0	0	0	13	0	0	0	3	0	0	0	10	0	0
Contig_11010	74	77	0	C	0	0	0	T	0	0	0	0	0	0	0	0	0	1	0	0	0	0	0	0	0	0	0	0	0	0	0	0	0	0
Contig_11010	74	155	0	G	0	0	0	A	0	0	0	0	0	0	0	0	0	1	0	0	0	0	0	0	0	0	0	0	0	0	0	0	0	0
Contig_11010	74	527	7	A	0	0	6	G	7	1	0	0	0	7	0	0	1	0	0	0	0	0	0	0	7	0	0	0	6	0	0	0	1	0
Contig_11010	74	695	13	A	0	0	11	G	13	2	0	0	0	13	0	0	1	0	0	0	0	0	0	0	13	0	0	0	11	0	0	0	2	0
Contig_11010	74	725	17	T	17	15	0	C	0	0	2	0	0	17	0	0	1	0	0	0	0	0	0	0	0	17	0	0	0	15	0	0	0	2
Contig_11112	53	129	4	T	2	0	2	C	2	0	2	0	1	0	0	0	1	0	0	0	0	0	0	2	0	2	0	2	0	0	0	0	0	2
Contig_11112	53	438	13	T	8	7	0	C	0	0	1	5	0	13	0	0	1	0	0	0	0	1	0	0	5	8	0	0	1	7	0	0	4	1
Contig_11753	119	418	0	C	0	0	0	A	0	0	0	0	0	0	0	0	0	1	0	0	0	0	0	0	0	0	0	0	0	0	0	0	0	0
Contig_11816	-1	40	0	T	0	0	0	A	0	0	0	0	0	0	0	0	0	1	0	0	0	0	0	0	0	0	0	0	0	0	0	0	0	0
Contig_11816	-1	103	0	G	0	0	0	A	0	0	0	0	0	0	0	0	0	1	0	0	0	0	0	0	0	0	0	0	0	0	0	0	0	0
Contig_11816	-1	109	0	C	0	0	0	T	0	0	0	0	0	0	0	0	0	1	0	0	0	0	0	0	0	0	0	0	0	0	0	0	0	0
Contig_11816	-1	130	0	T	0	0	0	C	0	0	0	0	0	0	0	0	0	1	0	0	0	0	0	0	0	0	0	0	0	0	0	0	0	0
Contig_11816	-1	172	0	A	0	0	0	G	0	0	0	0	0	0	0	0	0	1	0	0	0	0	0	0	0	0	0	0	0	0	0	0	0	0
Contig_11816	-1	184	0	A	0	0	0	G	0	0	0	0	0	0	0	0	0	1	0	0	0	0	0	0	0	0	0	0	0	0	0	0	0	0
Contig_11816	-1	208	0	C	0	0	0	T	0	0	0	0	0	0	0	0	0	1	0	0	0	0	0	0	0	0	0	0	0	0	0	0	0	0
Contig_11816	-1	232	0	T	0	0	0	C	0	0	0	0	0	0	0	0	0	1	0	0	0	0	0	0	0	0	0	0	0	0	0	0	0	0
Contig_11816	-1	313	0	T	0	0	0	C	0	0	0	0	0	0	0	0	0	1	0	0	0	0	0	0	0	0	0	0	0	0	0	0	0	0
Contig_11816	-1	352	0	G	0	0	0	A	0	0	0	0	0	0	0	0	0	1	0	0	0	0	0	0	0	0	0	0	0	0	0	0	0	0
Contig_11831	82	149	2	C	2	1	0	T	0	0	1	0	0	2	0	0	0	0	0	0	0	0	0	2	0	0	0	1	0	0	0	1	0	0
Contig_11915	83	1239	18	G	12	8	4	A	6	2	4	0	1	0	1	0	1	0	0	0	0	0	6	0	12	0	4	0	8	0	2	0	4	0
Contig_11915	83	1397	20	T	5	5	3	G	15	12	0	0	1	0	1	0	1	0	0	0	0	0	0	0	15	5	0	0	3	5	0	0	12	0
Contig_11947	240	621	31	T	23	14	5	C	8	3	9	0	1	0	1	0	1	0	0	0	0	0	0	8	0	23	0	5	0	14	0	3	0	9
Contig_11996	16	578	6	A	1	0	4	G	5	1	1	0	1	0	0	0	1	0	0	0	0	0	1	0	5	0	0	0	4	0	1	0	1	0
Contig_12030	70	359	0	A	0	0	0	G	0	0	0	0	0	0	0	0	0	1	0	0	0	0	0	0	0	0	0	0	0	0	0	0	0	0
Contig_12030	70	396	2	T	2	1	0	C	0	0	1	0	0	2	0	0	0	0	0	0	0	0	0	0	0	2	0	0	0	1	0	0	0	1
Contig_12030	70	431	3	C	3	2	0	T	0	0	1	0	0	3	0	0	1	0	0	0	0	0	0	3	0	0	0	2	0	0	0	1	0	0
Contig_12030	70	1170	21	T	20	13	0	C	1	1	7	0	1	0	1	0	1	0	0	0	0	0	0	1	0	20	0	0	0	13	0	1	0	7
Contig_12131	37	1383	10	C	7	5	3	A	3	0	2	0	1	0	0	0	1	0	0	0	0	0	3	7	0	0	3	5	0	0	0	2	0	0
Contig_12235	24	1008	0	C	0	0	0	T	0	0	0	0	0	0	0	0	0	1	0	0	0	0	0	0	0	0	0	0	0	0	0	0	0	0
Contig_12326	62	388	3	T	0	0	0	G	3	3	0	0	0	3	0	0	1	0	0	0	0	0	0	0	3	0	0	0	0	0	0	0	3	0
Contig_12326	62	639	1	C	1	0	0	T	0	0	1	0	0	1	0	0	0	0	0	0	0	0	0	1	0	0	0	0	0	0	0	1	0	0
Contig_12326	62	660	1	T	1	0	0	C	0	0	1	0	0	1	0	0	0	0	0	0	0	0	0	0	0	1	0	0	0	0	0	0	0	1
Contig_12424	18	697	1	G	1	1	0	A	0	0	0	0	0	1	0	0	0	0	0	0	0	0	0	0	1	0	0	0	1	0	0	0	0	0
Contig_12678	325	914	6	G	1	1	3	A	5	2	0	0	1	0	1	0	1	0	0	0	0	0	5	0	1	0	3	0	1	0	2	0	0	0
Contig_12965	115	108	29	C	0	0	20	A	29	9	0	0	0	29	0	0	1	0	0	0	0	0	29	0	0	0	20	0	0	0	9	0	0	0
Contig_12965	115	199	27	C	10	10	12	G	17	5	0	0	1	0	1	0	1	0	0	0	0	0	0	10	17	0	0	10	12	0	0	0	5	0
Contig_12965	115	252	28	G	21	21	1	T	7	6	0	0	1	0	1	0	1	0	0	0	0	0	0	0	21	7	0	0	21	1	0	0	0	6
Contig_12965	115	303	21	C	2	2	17	T	19	2	0	0	1	0	1	0	1	0	0	0	0	0	0	2	0	19	0	2	0	17	0	0	0	2
Contig_12965	115	842	21	G	4	4	12	A	17	5	0	1	1	0	1	0	1	0	0	0	0	0	17	0	4	0	12	0	4	0	5	0	0	0
Contig_12965	115	911	0	T	0	0	0	C	0	0	0	0	0	0	0	0	0	1	0	0	0	0	0	0	0	0	0	0	0	0	0	0	0	0
Contig_13023	32	258	0	C	0	0	0	T	0	0	0	0	0	0	0	0	0	1	0	0	0	0	0	0	0	0	0	0	0	0	0	0	0	0
Contig_13064	473	272	1	T	0	0	0	C	1	1	0	0	0	1	0	0	0	0	0	0	0	0	0	1	0	0	0	0	0	0	0	1	0	0
Contig_13064	473	527	222	C	173	111	33	T	49	16	62	15	1	0	1	0	1	0	0	0	0	1	0	173	0	49	0	111	0	33	0	62	0	16
Contig_13113	49	864	1	C	1	1	0	T	0	0	0	0	0	1	0	0	0	0	0	0	0	0	0	1	0	0	0	1	0	0	0	0	0	0
Contig_13249	37	328	11	T	6	6	2	G	5	3	0	0	1	0	1	0	1	0	0	0	0	0	0	0	5	6	0	0	2	6	0	0	3	0
Contig_13249	37	364	13	T	7	7	3	A	6	3	0	0	1	0	1	0	1	0	0	0	0	0	6	0	0	7	3	0	0	7	3	0	0	0
Contig_13352	170	420	0	A	0	0	0	C	0	0	0	0	0	0	0	0	0	1	0	0	0	0	0	0	0	0	0	0	0	0	0	0	0	0
Contig_13352	170	565	0	A	0	0	0	C	0	0	0	0	0	0	0	0	0	1	0	0	0	0	0	0	0	0	0	0	0	0	0	0	0	0
Contig_13685	18	259	0	T	0	0	0	G	0	0	0	0	0	0	0	0	0	1	0	0	0	0	0	0	0	0	0	0	0	0	0	0	0	0
Contig_13685	18	266	0	A	0	0	0	G	0	0	0	0	0	0	0	0	0	1	0	0	0	0	0	0	0	0	0	0	0	0	0	0	0	0
Contig_13685	18	312	0	A	0	0	0	C	0	0	0	0	0	0	0	0	0	1	0	0	0	0	0	0	0	0	0	0	0	0	0	0	0	0
Contig_13685	18	321	0	T	0	0	0	G	0	0	0	0	0	0	0	0	0	1	0	0	0	0	0	0	0	0	0	0	0	0	0	0	0	0
Contig_13856	77	973	6	A	1	1	2	C	5	3	0	0	1	0	1	0	1	0	0	0	0	0	1	5	0	0	1	2	0	0	0	3	0	0
Contig_13892	165	175	0	G	0	0	0	A	0	0	0	0	0	0	0	0	0	1	0	0	0	0	0	0	0	0	0	0	0	0	0	0	0	0
Contig_13892	165	1589	43	G	35	29	3	A	8	5	6	0	1	0	1	0	1	0	0	0	0	0	8	0	35	0	3	0	29	0	5	0	6	0
Contig_13954	93	331	0	G	0	0	0	A	0	0	0	0	0	0	0	0	0	1	0	0	0	0	0	0	0	0	0	0	0	0	0	0	0	0
Contig_14180	176	1128	1	G	0	0	0	A	1	1	0	0	0	1	0	0	0	0	0	0	0	0	1	0	0	0	0	0	0	0	1	0	0	0
Contig_14311	68	819	1	G	1	1	0	T	0	0	0	0	0	1	0	0	0	0	0	0	0	0	0	0	1	0	0	0	1	0	0	0	0	0
Contig_14387	134	801	14	C	14	13	0	T	0	0	1	0	0	14	0	0	1	0	0	0	0	0	0	14	0	0	0	13	0	0	0	1	0	0
Contig_14387	134	1005	46	C	25	17	15	T	21	6	8	0	1	0	1	0	1	0	0	0	0	0	0	25	0	21	0	17	0	15	0	8	0	6
Contig_14881	-1	292	0	A	0	0	0	G	0	0	0	0	0	0	0	0	0	1	0	0	0	0	0	0	0	0	0	0	0	0	0	0	0	0
Contig_14917	41	1049	1	G	1	1	0	A	0	0	0	0	0	1	0	0	0	0	0	0	0	0	0	0	1	0	0	0	1	0	0	0	0	0
Contig_14917	41	1139	5	C	2	2	0	T	3	3	0	0	1	0	1	0	1	0	0	0	0	0	0	2	0	3	0	2	0	0	0	0	0	3
Contig_14917	41	1323	12	G	3	3	7	A	9	2	0	1	1	0	1	0	1	0	0	0	0	0	9	0	3	0	7	0	3	0	2	0	0	0
Contig_14995	28	220	15	C	0	0	13	T	15	2	0	0	0	15	0	0	1	0	0	0	0	0	0	0	0	15	0	0	0	13	0	0	0	2
Contig_14995	28	908	0	C	0	0	0	T	0	0	0	0	0	0	0	0	0	1	0	0	0	0	0	0	0	0	0	0	0	0	0	0	0	0
Contig_14995	28	1553	0	C	0	0	0	T	0	0	0	0	0	0	0	0	0	1	0	0	0	0	0	0	0	0	0	0	0	0	0	0	0	0
Contig_15058	35	787	12	T	3	3	1	C	9	8	0	0	1	0	1	0	1	0	0	0	0	0	0	9	0	3	0	1	0	3	0	8	0	0
Contig_15058	35	873	15	A	6	6	1	G	9	8	0	0	1	0	1	0	1	0	0	0	0	0	6	0	9	0	6	0	1	0	0	0	8	0
Contig_15321	242	495	54	A	35	29	0	T	19	19	6	0	1	0	1	0	1	0	0	0	0	0	35	0	0	19	29	0	0	0	6	0	0	19
Contig_15321	242	1248	19	T	17	10	2	C	2	0	7	0	1	0	0	0	1	0	0	0	0	0	0	2	0	17	0	2	0	10	0	0	0	7
Contig_15326	44	595	3	G	3	1	0	A	0	0	2	0	0	3	0	0	1	0	0	0	0	0	0	0	3	0	0	0	1	0	0	0	2	0
Contig_15326	44	810	15	A	2	2	8	C	13	5	0	0	1	0	1	0	1	0	0	0	0	0	2	13	0	0	2	8	0	0	0	5	0	0
Contig_15326	44	823	15	C	2	2	8	T	13	5	0	0	1	0	1	0	1	0	0	0	0	0	0	2	0	13	0	2	0	8	0	0	0	5
Contig_15326	44	1102	5	G	0	0	4	T	5	1	0	0	0	5	0	0	1	0	0	0	0	0	0	0	0	5	0	0	0	4	0	0	0	1
Contig_15342	326	148	2	A	2	2	0	G	0	0	0	0	0	2	0	0	0	0	0	0	0	0	2	0	0	0	2	0	0	0	0	0	0	0
Contig_15342	326	220	8	T	8	7	0	C	0	0	1	0	0	8	0	0	1	0	0	0	0	0	0	0	0	8	0	0	0	7	0	0	0	1
Contig_15342	326	258	7	G	7	6	0	A	0	0	1	0	0	7	0	0	1	0	0	0	0	0	0	0	7	0	0	0	6	0	0	0	1	0
Contig_15342	326	989	9	C	0	0	4	T	9	5	0	0	0	9	0	0	1	0	0	0	0	0	0	0	0	9	0	0	0	4	0	0	0	5
Contig_15342	326	1195	15	A	10	8	3	T	5	2	2	1	1	0	1	0	1	0	0	0	0	0	10	0	0	5	8	0	0	3	2	0	0	2
Contig_15505	79	647	17	A	17	12	0	G	0	0	5	0	0	17	0	0	1	0	0	0	0	0	17	0	0	0	12	0	0	0	5	0	0	0
Contig_15505	79	1124	7	T	7	7	0	C	0	0	0	0	0	7	0	0	1	0	0	0	0	0	0	0	0	7	0	0	0	7	0	0	0	0
Contig_15642	41	1356	10	C	0	0	6	T	10	4	0	0	0	10	0	0	1	0	0	0	0	0	0	0	0	10	0	0	0	6	0	0	0	4
Contig_15687	19	505	0	A	0	0	0	T	0	0	0	0	0	0	0	0	0	1	0	0	0	0	0	0	0	0	0	0	0	0	0	0	0	0
Contig_15745	54	919	12	T	9	5	0	A	3	3	4	0	1	0	1	0	1	0	0	0	0	0	3	0	0	9	0	0	0	5	3	0	0	4
Contig_15761	15	374	0	G	0	0	0	A	0	0	0	0	0	0	0	0	0	1	0	0	0	0	0	0	0	0	0	0	0	0	0	0	0	0
Contig_16262	71	889	32	T	0	0	15	C	31	16	0	1	0	32	0	0	1	0	0	0	0	0	0	31	0	0	0	15	0	0	0	16	0	0
Contig_16262	71	1065	1	G	0	0	1	T	1	0	0	0	0	1	0	0	0	0	0	0	0	0	0	0	0	1	0	0	0	1	0	0	0	0
Contig_16548	147	646	71	G	1	1	41	A	70	29	0	0	1	0	1	0	1	0	0	0	0	0	70	0	1	0	41	0	1	0	29	0	0	0
Contig_16548	147	737	73	G	0	0	46	A	73	27	0	0	0	73	0	0	1	0	0	0	0	0	73	0	0	0	46	0	0	0	27	0	0	0
Contig_16964	139	575	33	G	15	10	15	A	18	3	5	0	1	0	1	0	1	0	0	0	0	0	18	0	15	0	15	0	10	0	3	0	5	0
Contig_16964	139	615	28	A	28	20	0	T	0	0	8	0	0	28	0	0	1	0	0	0	0	0	28	0	0	0	20	0	0	0	8	0	0	0
Contig_16964	139	841	14	C	14	7	0	A	0	0	7	0	0	14	0	0	1	0	0	0	0	0	0	14	0	0	0	7	0	0	0	7	0	0
Contig_16964	139	1358	11	G	0	0	10	C	11	1	0	1	0	11	0	0	1	0	0	0	0	0	0	11	0	0	0	10	0	0	0	1	0	0
Contig_17178	343	436	142	A	127	89	0	G	15	15	38	0	1	0	1	0	1	0	0	0	0	0	127	0	15	0	89	0	0	0	38	0	15	0
Contig_17453	142	268	0	T	0	0	0	G	0	0	0	0	0	0	0	0	0	1	0	0	0	0	0	0	0	0	0	0	0	0	0	0	0	0
Contig_17482	41	259	10	C	0	0	5	T	10	5	0	0	0	10	0	0	1	0	0	0	0	0	0	0	0	10	0	0	0	5	0	0	0	5
Contig_17751	168	202	63	C	10	9	37	T	53	16	1	1	1	0	1	0	1	0	0	0	0	0	0	10	0	53	0	9	0	37	0	1	0	16
Contig_17751	168	1938	0	T	0	0	0	A	0	0	0	0	0	0	0	0	0	1	0	0	0	0	0	0	0	0	0	0	0	0	0	0	0	0
Contig_18237	66	222	27	C	4	0	14	A	23	9	4	0	1	0	0	0	1	0	0	0	0	0	23	4	0	0	14	0	0	0	9	4	0	0
Contig_18237	66	306	18	G	15	7	3	A	3	0	8	0	1	0	0	0	1	0	0	0	0	0	3	0	15	0	3	0	7	0	0	0	8	0
Contig_18237	66	579	10	G	0	0	8	A	10	2	0	0	0	10	0	0	1	0	0	0	0	0	10	0	0	0	8	0	0	0	2	0	0	0
Contig_18237	66	840	2	G	1	1	0	A	1	1	0	0	1	0	1	0	0	0	0	0	0	0	1	0	1	0	0	0	1	0	1	0	0	0
Contig_18416	71	86	7	G	4	4	0	T	3	3	0	0	1	0	1	0	1	0	0	0	0	0	0	0	4	3	0	0	4	0	0	0	0	3
Contig_18416	71	273	20	T	13	13	1	C	7	6	0	0	1	0	1	0	1	0	0	0	0	0	0	7	0	13	0	1	0	13	0	6	0	0
Contig_18504	149	305	18	G	18	15	0	A	0	0	3	0	0	18	0	0	1	0	0	0	0	0	0	0	18	0	0	0	15	0	0	0	3	0
Contig_18511	387	708	61	G	61	49	0	A	0	0	12	0	0	61	0	0	1	0	0	0	0	0	0	0	61	0	0	0	49	0	0	0	12	0
Contig_18511	387	725	57	G	57	46	0	C	0	0	11	0	0	57	0	0	1	0	0	0	0	0	0	0	57	0	0	0	46	0	0	0	11	0
Contig_18705	137	1176	0	C	0	0	0	T	0	0	0	0	0	0	0	0	0	1	0	0	0	0	0	0	0	0	0	0	0	0	0	0	0	0
Contig_19013	134	268	33	T	19	19	9	C	14	5	0	0	1	0	1	0	1	0	0	0	0	0	0	14	0	19	0	9	0	19	0	5	0	0
Contig_19013	134	492	40	C	27	24	2	G	13	11	3	0	1	0	1	0	1	0	0	0	0	0	0	27	13	0	0	24	2	0	0	3	11	0
Contig_19013	134	1302	9	T	1	1	2	A	8	6	0	0	1	0	1	0	1	0	0	0	0	0	8	0	0	1	2	0	0	1	6	0	0	0
Contig_19013	134	1319	9	T	9	3	0	C	0	0	6	0	0	9	0	0	1	0	0	0	0	0	0	0	0	9	0	0	0	3	0	0	0	6
Contig_19013	134	1320	9	T	1	1	2	C	8	6	0	0	1	0	1	0	1	0	0	0	0	0	0	8	0	1	0	2	0	1	0	6	0	0
Contig_19084	60	747	9	T	1	0	6	C	8	2	1	0	1	0	0	0	1	0	0	0	0	0	0	8	0	1	0	6	0	0	0	2	0	1
Contig_19712	1065	677	11	A	4	0	5	G	7	2	4	0	1	0	0	0	1	0	0	0	0	0	4	0	7	0	0	0	5	0	4	0	2	0
Contig_19750	80	1131	33	C	0	0	22	T	33	11	0	0	0	33	0	0	1	0	0	0	0	0	0	0	0	33	0	0	0	22	0	0	0	11
Contig_19768	23	1042	0	G	0	0	0	A	0	0	0	0	0	0	0	0	0	1	0	0	0	0	0	0	0	0	0	0	0	0	0	0	0	0
Contig_19768	23	1046	13	G	12	7	1	T	1	0	5	0	1	0	0	0	1	0	0	0	0	0	0	0	12	1	0	0	7	1	0	0	5	0
Contig_19934	59	1018	0	T	0	0	0	C	0	0	0	0	0	0	0	0	0	1	0	0	0	0	0	0	0	0	0	0	0	0	0	0	0	0
Contig_20204	124	1573	16	C	0	0	10	T	16	6	0	0	0	16	0	0	1	0	0	0	0	0	0	0	0	16	0	0	0	10	0	0	0	6
Contig_20228	55	483	6	G	3	3	0	T	3	3	0	0	1	0	1	0	1	0	0	0	0	0	0	0	3	3	0	0	3	0	0	0	0	3
Contig_20228	55	611	4	A	1	1	0	G	3	3	0	0	1	0	1	0	1	0	0	0	0	0	1	0	3	0	1	0	0	0	0	0	3	0
Contig_20228	55	700	0	A	0	0	0	T	0	0	0	0	0	0	0	0	0	1	0	0	0	0	0	0	0	0	0	0	0	0	0	0	0	0
Contig_20228	55	736	0	C	0	0	0	G	0	0	0	0	0	0	0	0	0	1	0	0	0	0	0	0	0	0	0	0	0	0	0	0	0	0
Contig_20228	55	934	3	A	0	0	0	T	3	3	0	0	0	3	0	0	1	0	0	0	0	0	0	0	0	3	0	0	0	0	0	0	0	3
Contig_20228	55	1254	18	A	11	11	1	G	7	6	0	0	1	0	1	0	1	0	0	0	0	0	11	0	7	0	11	0	1	0	0	0	6	0
Contig_20228	55	1275	16	C	6	6	6	T	10	4	0	0	1	0	1	0	1	0	0	0	0	0	0	6	0	10	0	6	0	6	0	0	0	4
Contig_20228	55	1419	14	G	6	6	6	T	8	2	0	0	1	0	1	0	1	0	0	0	0	0	0	0	6	8	0	0	6	6	0	0	0	2
Contig_20228	55	1433	12	T	5	5	5	A	7	2	0	0	1	0	1	0	1	0	0	0	0	0	7	0	0	5	5	0	0	5	2	0	0	0
Contig_20431	142	1077	4	A	4	4	0	G	0	0	0	0	0	4	0	0	1	0	0	0	0	0	4	0	0	0	4	0	0	0	0	0	0	0
Contig_20431	142	1588	10	G	10	7	0	T	0	0	3	0	0	10	0	0	1	0	0	0	0	0	0	0	10	0	0	0	7	0	0	0	3	0
Contig_20606	170	1356	6	C	0	0	4	T	6	2	0	0	0	6	0	0	1	0	0	0	0	0	0	0	0	6	0	0	0	4	0	0	0	2
Contig_20606	170	1380	3	A	3	1	0	T	0	0	2	0	0	3	0	0	1	0	0	0	0	0	3	0	0	0	1	0	0	0	2	0	0	0
Contig_20705	46	10	0	G	0	0	0	T	0	0	0	0	0	0	0	0	0	1	0	0	0	0	0	0	0	0	0	0	0	0	0	0	0	0
Contig_20705	46	14	0	T	0	0	0	C	0	0	0	0	0	0	0	0	0	1	0	0	0	0	0	0	0	0	0	0	0	0	0	0	0	0
Contig_20705	46	1132	2	T	0	0	0	C	2	2	0	0	0	2	0	0	0	0	0	0	0	0	0	2	0	0	0	0	0	0	0	2	0	0
Contig_20705	46	1375	23	C	18	12	3	T	5	2	6	0	1	0	1	0	1	0	0	0	0	0	0	18	0	5	0	12	0	3	0	6	0	2
Contig_20705	46	1429	22	T	21	14	0	C	0	0	7	1	0	22	0	0	1	0	0	0	0	0	0	0	0	21	0	0	0	14	0	0	0	7
Contig_20943	105	200	28	A	2	2	14	G	25	11	0	7	1	0	1	0	1	0	0	0	0	1	2	1	25	0	2	0	14	0	0	1	11	0
Contig_21162	760	805	5	T	4	3	0	C	1	1	1	0	1	0	1	0	1	0	0	0	0	0	0	1	0	4	0	0	0	3	0	1	0	1
Contig_21162	760	824	5	T	4	3	0	C	1	1	1	0	1	0	1	0	1	0	0	0	0	0	0	1	0	4	0	0	0	3	0	1	0	1
Contig_21182	230	1287	6	T	1	1	5	A	5	0	0	0	1	0	0	0	1	0	0	0	0	0	5	0	0	1	5	0	0	1	0	0	0	0
Contig_21182	230	1307	11	C	2	2	7	T	9	2	0	0	1	0	1	0	1	0	0	0	0	0	0	2	0	9	0	2	0	7	0	0	0	2
Contig_21182	230	1311	12	G	2	2	8	A	10	2	0	0	1	0	1	0	1	0	0	0	0	0	10	0	2	0	8	0	2	0	2	0	0	0
Contig_21182	230	1325	14	T	11	8	3	C	3	0	3	0	1	0	0	0	1	0	0	0	0	0	0	3	0	11	0	3	0	8	0	0	0	3
Contig_21182	230	1334	16	C	2	2	11	T	14	3	0	0	1	0	1	0	1	0	0	0	0	0	0	2	0	14	0	2	0	11	0	0	0	3
Contig_21314	115	345	3	T	3	3	0	C	0	0	0	0	0	3	0	0	1	0	0	0	0	0	0	0	0	3	0	0	0	3	0	0	0	0
Contig_21314	115	375	3	G	3	3	0	T	0	0	0	0	0	3	0	0	1	0	0	0	0	0	0	0	3	0	0	0	3	0	0	0	0	0
Contig_21329	488	763	95	G	19	9	53	A	76	23	10	1	1	0	1	0	1	0	0	0	0	0	76	0	19	0	53	0	9	0	23	0	10	0
Contig_21329	488	769	96	T	24	14	49	C	72	23	10	0	1	0	1	0	1	0	0	0	0	0	0	72	0	24	0	49	0	14	0	23	0	10
Contig_21329	488	1380	21	T	10	7	5	G	11	6	3	0	1	0	1	0	1	0	0	0	0	0	0	0	11	10	0	0	5	7	0	0	6	3
Contig_21329	488	1442	17	A	0	0	9	G	17	8	0	0	0	17	0	0	1	0	0	0	0	0	0	0	17	0	0	0	9	0	0	0	8	0
Contig_21329	488	1540	20	A	0	0	9	C	20	11	0	0	0	20	0	0	1	0	0	0	0	0	0	20	0	0	0	9	0	0	0	11	0	0
Contig_21329	488	1555	21	T	21	10	0	C	0	0	11	0	0	21	0	0	1	0	0	0	0	0	0	0	0	21	0	0	0	10	0	0	0	11
Contig_21543	194	517	18	G	10	10	8	A	8	0	0	0	1	0	0	0	1	0	0	0	0	0	8	0	10	0	8	0	10	0	0	0	0	0
Contig_21547	57	410	5	G	1	1	4	A	4	0	0	0	1	0	0	0	1	0	0	0	0	0	4	0	1	0	4	0	1	0	0	0	0	0
Contig_21547	57	437	5	A	1	1	4	T	4	0	0	0	1	0	0	0	1	0	0	0	0	0	1	0	0	4	1	0	0	4	0	0	0	0
Contig_21547	57	701	23	T	4	4	14	C	19	5	0	0	1	0	1	0	1	0	0	0	0	0	0	19	0	4	0	14	0	4	0	5	0	0
Contig_21547	57	1202	7	C	2	2	5	T	5	0	0	0	1	0	0	0	1	0	0	0	0	0	0	2	0	5	0	2	0	5	0	0	0	0
Contig_21621	184	989	17	C	0	0	4	T	17	13	0	0	0	17	0	0	1	0	0	0	0	0	0	0	0	17	0	0	0	4	0	0	0	13
Contig_22024	52	714	2	T	2	2	0	C	0	0	0	0	0	2	0	0	0	0	0	0	0	0	0	0	0	2	0	0	0	2	0	0	0	0
Contig_22024	52	1026	8	C	7	2	1	A	1	0	5	0	1	0	0	0	1	0	0	0	0	0	1	7	0	0	1	2	0	0	0	5	0	0
Contig_22024	52	1027	8	G	7	2	1	A	1	0	5	0	1	0	0	0	1	0	0	0	0	0	1	0	7	0	1	0	2	0	0	0	5	0
Contig_22024	52	1044	9	T	0	0	4	C	9	5	0	0	0	9	0	0	1	0	0	0	0	0	0	9	0	0	0	4	0	0	0	5	0	0
Contig_22024	52	1075	10	A	9	4	1	G	1	0	5	0	1	0	0	0	1	0	0	0	0	0	9	0	1	0	4	0	1	0	5	0	0	0
Contig_22024	52	1107	9	G	9	4	0	C	0	0	5	0	0	9	0	0	1	0	0	0	0	0	0	0	9	0	0	0	4	0	0	0	5	0
Contig_22024	52	1109	9	A	9	4	0	T	0	0	5	0	0	9	0	0	1	0	0	0	0	0	9	0	0	0	4	0	0	0	5	0	0	0
Contig_22065	92	1190	41	C	5	5	18	T	36	18	0	0	1	0	1	0	1	0	0	0	0	0	0	5	0	36	0	5	0	18	0	0	0	18
Contig_22065	92	1200	41	C	5	5	18	G	36	18	0	0	1	0	1	0	1	0	0	0	0	0	0	5	36	0	0	5	18	0	0	0	18	0
Contig_22065	92	1201	40	T	12	12	10	C	14	4	0	15	1	0	1	0	1	0	0	0	0	1	0	14	14	12	0	10	1	12	0	4	13	0
Contig_22907	38	428	1	T	1	0	0	G	0	0	1	0	0	1	0	0	0	0	0	0	0	0	0	0	0	1	0	0	0	0	0	0	0	1
Contig_22907	38	444	1	G	1	0	0	A	0	0	1	0	0	1	0	0	0	0	0	0	0	0	0	0	1	0	0	0	0	0	0	0	1	0
Contig_22962	55	202	2	A	0	0	0	T	2	2	0	0	0	2	0	0	0	0	0	0	0	0	0	0	0	2	0	0	0	0	0	0	0	2
Contig_22962	55	1297	35	A	27	20	0	G	8	8	7	0	1	0	1	0	1	0	0	0	0	0	27	0	8	0	20	0	0	0	7	0	8	0
Contig_23418	369	423	70	C	70	39	0	G	0	0	31	0	0	70	0	0	1	0	0	0	0	0	0	70	0	0	0	39	0	0	0	31	0	0
Contig_23430	238	111	56	A	1	0	41	G	55	14	1	0	1	0	0	0	1	0	0	0	0	0	1	0	55	0	0	0	41	0	1	0	14	0
Contig_23430	238	363	41	A	29	15	8	G	12	4	14	0	1	0	1	0	1	0	0	0	0	0	29	0	12	0	15	0	8	0	14	0	4	0
Contig_23430	238	647	23	T	8	7	9	G	15	6	1	0	1	0	1	0	1	0	0	0	0	0	0	0	15	8	0	0	9	7	0	0	6	1
Contig_23476	230	1118	51	C	51	35	0	A	0	0	16	0	0	51	0	0	1	0	0	0	0	0	0	51	0	0	0	35	0	0	0	16	0	0
Contig_23558	84	622	26	C	22	13	2	A	4	2	9	0	1	0	1	0	1	0	0	0	0	0	4	22	0	0	2	13	0	0	2	9	0	0
Contig_24283	76	1023	4	C	2	0	1	G	2	1	2	0	1	0	0	0	1	0	0	0	0	0	0	2	2	0	0	0	1	0	0	2	1	0
Contig_24283	76	1055	4	A	3	1	0	T	1	1	2	0	1	0	1	0	1	0	0	0	0	0	3	0	0	1	1	0	0	0	2	0	0	1
Contig_24554	183	948	21	G	10	10	3	A	11	8	0	0	1	0	1	0	1	0	0	0	0	0	11	0	10	0	3	0	10	0	8	0	0	0
Contig_24554	183	1155	43	G	42	29	0	T	1	1	13	0	1	0	1	0	1	0	0	0	0	0	0	0	42	1	0	0	29	0	0	0	13	1
Contig_24832	68	336	16	G	12	11	2	A	4	2	1	1	1	0	1	0	1	0	0	0	0	0	4	0	12	0	2	0	11	0	2	0	1	0
Contig_24832	68	339	17	G	12	11	3	T	5	2	1	0	1	0	1	0	1	0	0	0	0	0	0	0	12	5	0	0	11	3	0	0	1	2
Contig_24832	68	345	17	T	12	11	3	G	5	2	1	0	1	0	1	0	1	0	0	0	0	0	0	0	5	12	0	0	3	11	0	0	2	1
Contig_24832	68	351	18	A	12	11	4	G	6	2	1	0	1	0	1	0	1	0	0	0	0	0	12	0	6	0	11	0	4	0	1	0	2	0
Contig_25048	135	825	3	G	1	1	1	T	2	1	0	0	1	0	1	0	1	0	0	0	0	0	0	0	1	2	0	0	1	1	0	0	0	1
Contig_25052	128	255	13	G	6	6	0	A	7	7	0	0	1	0	1	0	1	0	0	0	0	0	7	0	6	0	0	0	6	0	7	0	0	0
Contig_25052	128	437	23	G	12	12	3	A	11	8	0	0	1	0	1	0	1	0	0	0	0	0	11	0	12	0	3	0	12	0	8	0	0	0
Contig_25052	128	1148	18	A	0	0	8	G	18	10	0	0	0	18	0	0	1	0	0	0	0	0	0	0	18	0	0	0	8	0	0	0	10	0
Contig_25195	170	78	0	G	0	0	0	C	0	0	0	0	0	0	0	0	0	1	0	0	0	0	0	0	0	0	0	0	0	0	0	0	0	0
Contig_25356	226	322	20	C	1	1	16	T	19	3	0	0	1	0	1	0	1	0	0	0	0	0	0	1	0	19	0	1	0	16	0	0	0	3
Contig_25473	91	104	16	G	4	4	2	T	7	5	0	5	1	0	1	0	1	0	0	0	0	1	5	0	4	7	4	0	4	2	1	0	0	5
Contig_25879	95	350	7	T	0	0	4	G	7	3	0	0	0	7	0	0	1	0	0	0	0	0	0	0	7	0	0	0	4	0	0	0	3	0
Contig_26553	62	326	0	G	0	0	0	T	0	0	0	0	0	0	0	0	0	1	0	0	0	0	0	0	0	0	0	0	0	0	0	0	0	0
Contig_26575	55	1112	1	C	1	0	0	T	0	0	1	0	0	1	0	0	0	0	0	0	0	0	0	1	0	0	0	0	0	0	0	1	0	0
Contig_26794	42	767	10	T	3	3	2	C	7	5	0	0	1	0	1	0	1	0	0	0	0	0	0	7	0	3	0	2	0	3	0	5	0	0
Contig_26794	42	1112	6	C	0	0	4	T	6	2	0	0	0	6	0	0	1	0	0	0	0	0	0	0	0	6	0	0	0	4	0	0	0	2
Contig_26808	64	1024	4	T	0	0	4	C	4	0	0	0	0	4	0	0	1	0	0	0	0	0	0	4	0	0	0	4	0	0	0	0	0	0
Contig_27048	126	470	11	T	0	0	9	C	11	2	0	0	0	11	0	0	1	0	0	0	0	0	0	11	0	0	0	9	0	0	0	2	0	0
Contig_27304	3	1187	2	T	1	1	0	C	1	1	0	0	1	0	1	0	0	0	0	0	0	0	0	1	0	1	0	0	0	1	0	1	0	0
Contig_27354	132	387	55	T	3	3	25	C	52	27	0	0	1	0	1	0	1	0	0	0	0	0	0	52	0	3	0	25	0	3	0	27	0	0
Contig_27354	132	668	22	T	21	17	1	C	1	0	4	0	1	0	0	0	1	0	0	0	0	0	0	1	0	21	0	1	0	17	0	0	0	4
Contig_28071	12	213	1	T	1	1	0	A	0	0	0	0	0	1	0	0	0	0	0	0	0	0	0	0	0	1	0	0	0	1	0	0	0	0
Contig_28071	12	552	0	G	0	0	0	A	0	0	0	0	0	0	0	0	0	1	0	0	0	0	0	0	0	0	0	0	0	0	0	0	0	0
Contig_28071	12	607	0	A	0	0	0	C	0	0	0	0	0	0	0	0	0	1	0	0	0	0	0	0	0	0	0	0	0	0	0	0	0	0
Contig_28071	12	834	1	G	1	1	0	A	0	0	0	0	0	1	0	0	0	0	0	0	0	0	0	0	1	0	0	0	1	0	0	0	0	0
Contig_28071	12	1086	2	G	1	1	1	A	1	0	0	2	1	0	0	0	0	0	0	0	0	1	1	0	1	0	1	0	1	0	0	0	0	0
Contig_28071	12	1263	3	C	0	0	2	T	3	1	0	0	0	3	0	0	1	0	0	0	0	0	0	0	0	3	0	0	0	2	0	0	0	1
Contig_28194	85	1510	29	C	23	18	2	T	5	3	5	1	1	0	1	0	1	0	0	0	0	0	0	23	0	5	0	18	0	2	0	5	0	3
Contig_28437	86	372	7	C	3	3	4	T	4	0	0	0	1	0	0	0	1	0	0	0	0	0	0	3	0	4	0	3	0	4	0	0	0	0
Contig_28437	86	521	4	G	3	1	1	A	1	0	2	0	1	0	0	0	1	0	0	0	0	0	1	0	3	0	1	0	1	0	0	0	2	0
Contig_28437	86	602	1	G	1	1	0	A	0	0	0	0	0	1	0	0	0	0	0	0	0	0	0	0	1	0	0	0	1	0	0	0	0	0
Contig_28479	88	1021	5	G	3	3	0	A	2	2	0	0	1	0	1	0	1	0	0	0	0	0	2	0	3	0	0	0	3	0	2	0	0	0
Contig_28479	88	1175	7	C	7	5	0	A	0	0	2	0	0	7	0	0	1	0	0	0	0	0	0	7	0	0	0	5	0	0	0	2	0	0
Contig_28616	70	1086	20	C	0	0	15	T	20	5	0	0	0	20	0	0	1	0	0	0	0	0	0	0	0	20	0	0	0	15	0	0	0	5
Contig_28616	70	1148	27	T	12	12	9	C	15	6	0	0	1	0	1	0	1	0	0	0	0	0	0	15	0	12	0	9	0	12	0	6	0	0
Contig_28705	43	505	22	G	4	4	11	A	18	7	0	0	1	0	1	0	1	0	0	0	0	0	18	0	4	0	11	0	4	0	7	0	0	0
Contig_28705	43	1004	0	T	0	0	0	A	0	0	0	0	0	0	0	0	0	1	0	0	0	0	0	0	0	0	0	0	0	0	0	0	0	0
Contig_28705	43	1241	5	T	3	3	0	G	2	2	0	0	1	0	1	0	1	0	0	0	0	0	0	0	2	3	0	0	0	3	0	0	2	0
Contig_28822	44	303	14	A	0	0	12	G	14	2	0	0	0	14	0	0	1	0	0	0	0	0	0	0	14	0	0	0	12	0	0	0	2	0
Contig_29085	25	734	0	T	0	0	0	C	0	0	0	0	0	0	0	0	0	1	0	0	0	0	0	0	0	0	0	0	0	0	0	0	0	0
Contig_29085	25	743	0	A	0	0	0	G	0	0	0	0	0	0	0	0	0	1	0	0	0	0	0	0	0	0	0	0	0	0	0	0	0	0
Contig_29085	25	911	0	G	0	0	0	A	0	0	0	0	0	0	0	0	0	1	0	0	0	0	0	0	0	0	0	0	0	0	0	0	0	0
Contig_29085	25	977	0	T	0	0	0	C	0	0	0	0	0	0	0	0	0	1	0	0	0	0	0	0	0	0	0	0	0	0	0	0	0	0
Contig_29085	25	1214	6	C	6	4	0	T	0	0	2	0	0	6	0	0	1	0	0	0	0	0	0	6	0	0	0	4	0	0	0	2	0	0
Contig_29085	25	1247	6	T	6	4	0	C	0	0	2	0	0	6	0	0	1	0	0	0	0	0	0	0	0	6	0	0	0	4	0	0	0	2
Contig_29085	25	1249	6	T	0	0	4	G	6	2	0	0	0	6	0	0	1	0	0	0	0	0	0	0	6	0	0	0	4	0	0	0	2	0
Contig_29085	25	1272	7	A	7	4	0	G	0	0	3	0	0	7	0	0	1	0	0	0	0	0	7	0	0	0	4	0	0	0	3	0	0	0
Contig_29085	25	1403	3	C	3	0	0	T	0	0	3	0	0	3	0	0	1	0	0	0	0	0	0	3	0	0	0	0	0	0	0	3	0	0
Contig_29085	25	1508	1	C	0	0	0	T	0	0	0	1	0	1	0	0	0	0	1	1	1	0	0	0	1	0	0	0	0	0	0	0	1	0
Contig_29085	25	1547	0	A	0	0	0	G	0	0	0	1	0	0	0	0	0	1	0	0	0	0	0	0	0	0	0	0	0	0	0	0	0	0
Contig_29383	1050	1080	25	T	0	0	2	C	25	23	0	0	0	25	0	0	1	0	0	0	0	0	0	25	0	0	0	2	0	0	0	23	0	0
Contig_29383	1050	1109	28	C	11	2	0	G	17	17	9	0	1	0	1	0	1	0	0	0	0	0	0	11	17	0	0	2	0	0	0	9	17	0
Contig_29383	1050	1404	3	T	0	0	1	C	3	2	0	0	0	3	0	0	1	0	0	0	0	0	0	3	0	0	0	1	0	0	0	2	0	0
Contig_29383	1050	1461	3	T	0	0	1	C	3	2	0	0	0	3	0	0	1	0	0	0	0	0	0	3	0	0	0	1	0	0	0	2	0	0
Contig_29492	20	343	2	A	0	0	2	G	2	0	0	0	0	2	0	0	0	0	0	0	0	0	0	0	2	0	0	0	2	0	0	0	0	0
Contig_29508	310	144	37	G	8	5	17	C	27	10	3	2	1	0	1	0	1	0	0	0	0	1	2	27	8	0	1	17	5	0	1	10	3	0
Contig_29508	310	159	36	C	15	7	15	T	21	6	8	0	1	0	1	0	1	0	0	0	0	0	0	15	0	21	0	7	0	15	0	8	0	6
Contig_29508	310	186	43	G	8	4	23	T	34	11	4	1	1	0	1	0	1	0	0	0	0	0	1	0	8	34	1	0	4	23	0	0	4	11
Contig_29508	310	192	42	T	8	4	23	G	34	11	4	1	1	0	1	0	1	0	0	0	0	0	0	0	34	8	0	0	23	4	0	0	11	4
			100										270	2561	218	0	403	100	1	0.00174825	1	21
													0.472028	202	0.381119	0	0.704545	0.174825	0.00174825	1	0.00174825	0.0367133
													0.669975	12.6782	0.540943	0	1	0.248139	0.00248139		0.00248139	0.0521092
																		504

## Sheet: UTV1_vs_NVT1
Opening ace file 369_basin_mtn_mapping_response.ace
Contig_id	Num_reads_in_contig	SNP_pos	SNP_coverage	MTN_base	MTN_base_count	MTN_reads_match_MTN_base	MTN_base_matches_BASIN_base	BASIN_base	BASIN_base_count	BASIN_reads_match_BASIN_base	BASIN_base_matches_MTN_base_count	Reads_with_OTHER_bases	Do we detect both bases at the SNP with any reads?	Do we detect the SNP with reads from MTN/BASIn?	Are all of the discriminatory bases a subset of the SNPs with both bases from any read?	Did we detect one of the two bases at the SNP position?				Het Mtn	Het Basin	A	C	G	T	A	C	G	T	A	C	G	T
Contig_49	58	659	1	G	0	0	0	A	1	1	0	0	0	0	0	0	0	0	0	0	0	1	0	0	0	0	0	0	0	1	0	0	0
Contig_221	17	1046	0	C	0	0	0	T	0	0	0	0	0	0	0	0	1	0	0	0	0	0	0	0	0	0	0	0	0	0	0	0	0
Contig_268	50	1838	4	G	1	0	1	T	3	0	0	0	1	0	0	1	0	0	0	0	0	0	0	1	3	0	0	0	1	0	0	0	0
Contig_391	104	168	24	A	0	0	7	G	23	0	0	1	0	0	0	1	0	0	0	0	0	0	0	23	1	0	0	7	0	0	0	0	0
Contig_391	104	732	3	T	1	0	0	G	2	0	0	0	1	0	0	1	0	0	0	0	0	0	0	2	1	0	0	0	0	0	0	0	0
Contig_603	126	50	17	T	2	2	2	A	15	0	0	0	1	0	0	1	0	0	0	1	0	15	0	0	2	2	0	0	2	0	0	0	0
Contig_603	126	296	20	A	20	3	0	G	0	0	0	0	0	0	0	1	0	0	0	0	0	20	0	0	0	3	0	0	0	0	0	0	0
Contig_649	363	1160	0	A	0	0	0	C	0	0	0	0	0	0	0	0	1	0	0	0	0	0	0	0	0	0	0	0	0	0	0	0	0
Contig_677	27	689	1	G	1	1	0	C	0	0	0	0	0	0	0	0	0	0	0	0	0	0	0	1	0	0	0	1	0	0	0	0	0
Contig_677	27	695	1	T	0	0	1	A	1	0	0	0	0	0	0	0	0	0	0	0	0	1	0	0	0	1	0	0	0	0	0	0	0
Contig_677	27	1285	3	A	2	0	0	C	1	0	0	0	1	0	0	1	0	0	0	0	0	2	1	0	0	0	0	0	0	0	0	0	0
Contig_804	341	649	50	A	0	0	19	C	50	0	0	0	0	0	0	1	0	0	0	0	0	0	50	0	0	0	19	0	0	0	0	0	0
Contig_804	341	665	46	C	38	17	0	T	8	0	0	0	1	0	0	1	0	0	0	0	0	0	38	0	8	0	17	0	0	0	0	0	0
Contig_804	341	761	35	T	18	5	0	C	17	1	0	0	1	1	0	1	0	0	0	0	0	0	17	0	18	0	0	0	5	0	1	0	0
Contig_822	52	606	13	G	12	2	0	T	1	0	0	0	1	0	0	1	0	0	0	0	0	0	0	12	1	0	0	2	0	0	0	0	0
Contig_899	70	917	12	G	12	4	0	C	0	0	0	0	0	0	0	1	0	0	0	0	0	0	0	12	0	0	0	4	0	0	0	0	0
Contig_899	70	1554	0	A	0	0	0	G	0	0	0	0	0	0	0	0	1	0	0	0	0	0	0	0	0	0	0	0	0	0	0	0	0
Contig_899	70	1686	0	C	0	0	0	T	0	0	0	0	0	0	0	0	1	0	0	0	0	0	0	0	0	0	0	0	0	0	0	0	0
Contig_1120	75	409	0	T	0	0	0	C	0	0	0	0	0	0	0	0	1	0	0	0	0	0	0	0	0	0	0	0	0	0	0	0	0
Contig_1120	75	1084	12	A	12	6	0	G	0	0	0	0	0	0	0	1	0	0	0	0	0	12	0	0	0	6	0	0	0	0	0	0	0
Contig_1142	59	673	0	C	0	0	0	T	0	0	0	0	0	0	0	0	1	0	0	0	0	0	0	0	0	0	0	0	0	0	0	0	0
Contig_1142	59	733	0	G	0	0	0	A	0	0	0	0	0	0	0	0	1	0	0	0	0	0	0	0	0	0	0	0	0	0	0	0	0
Contig_1401	73	56	15	G	0	0	5	A	15	0	0	0	0	0	0	1	0	0	0	0	0	15	0	0	0	5	0	0	0	0	0	0	0
Contig_1401	73	59	15	C	0	0	5	T	15	0	0	0	0	0	0	1	0	0	0	0	0	0	0	0	15	0	0	0	5	0	0	0	0
Contig_1401	73	74	15	G	0	0	5	A	15	0	0	0	0	0	0	1	0	0	0	0	0	15	0	0	0	5	0	0	0	0	0	0	0
Contig_1401	73	89	15	A	0	0	5	T	15	0	0	0	0	0	0	1	0	0	0	0	0	0	0	0	15	0	0	0	5	0	0	0	0
Contig_1401	73	107	15	G	0	0	5	T	15	0	0	0	0	0	0	1	0	0	0	0	0	0	0	0	15	0	0	0	5	0	0	0	0
Contig_1401	73	116	17	A	0	0	6	G	17	0	0	0	0	0	0	1	0	0	0	0	0	0	0	17	0	0	0	6	0	0	0	0	0
Contig_1401	73	131	19	A	0	0	7	T	17	0	0	2	0	0	0	1	0	0	1	0	0	0	2	0	17	0	0	0	7	0	0	0	0
Contig_1401	73	137	19	A	0	0	7	G	19	0	0	0	0	0	0	1	0	0	0	0	0	0	0	19	0	0	0	7	0	0	0	0	0
Contig_1401	73	143	19	A	0	0	7	G	19	0	0	0	0	0	0	1	0	0	0	0	0	0	0	19	0	0	0	7	0	0	0	0	0
Contig_1401	73	144	19	A	0	0	7	T	19	0	0	0	0	0	0	1	0	0	0	0	0	0	0	0	19	0	0	0	7	0	0	0	0
Contig_1401	73	147	19	A	0	0	7	C	19	0	0	0	0	0	0	1	0	0	0	0	0	0	19	0	0	0	7	0	0	0	0	0	0
Contig_1401	73	155	19	G	0	0	7	A	19	0	0	0	0	0	0	1	0	0	0	0	0	19	0	0	0	7	0	0	0	0	0	0	0
Contig_1401	73	157	19	A	0	0	7	G	19	0	0	0	0	0	0	1	0	0	0	0	0	0	0	19	0	0	0	7	0	0	0	0	0
Contig_1401	73	1650	20	A	0	0	7	G	20	2	0	0	0	0	0	1	0	0	0	0	0	0	0	20	0	0	0	7	0	0	0	2	0
Contig_1404	59	279	2	C	2	0	0	T	0	0	0	0	0	0	0	0	0	0	0	0	0	0	2	0	0	0	0	0	0	0	0	0	0
Contig_1404	59	537	0	T	0	0	0	C	0	0	0	0	0	0	0	0	1	0	0	0	0	0	0	0	0	0	0	0	0	0	0	0	0
Contig_1404	59	633	3	T	0	0	2	C	3	0	0	0	0	0	0	1	0	0	0	0	0	0	3	0	0	0	2	0	0	0	0	0	0
Contig_1404	59	1363	42	T	6	0	10	C	36	0	0	0	1	0	0	1	0	0	0	0	0	0	36	0	6	0	10	0	0	0	0	0	0
Contig_1425	39	534	1	C	1	0	0	T	0	0	0	0	0	0	0	0	0	0	0	0	0	0	1	0	0	0	0	0	0	0	0	0	0
Contig_1627	145	244	12	T	3	0	1	A	9	3	0	0	1	0	0	1	0	0	0	0	0	9	0	0	3	1	0	0	0	3	0	0	0
Contig_1627	145	847	62	G	62	17	0	T	0	0	4	0	0	0	0	1	0	0	0	0	0	0	0	62	0	0	0	17	0	0	0	4	0
Contig_1627	145	1267	0	T	0	0	0	G	0	0	0	0	0	0	0	0	1	0	0	0	0	0	0	0	0	0	0	0	0	0	0	0	0
Contig_1627	145	1339	0	A	0	0	0	G	0	0	0	0	0	0	0	0	1	0	0	0	0	0	0	0	0	0	0	0	0	0	0	0	0
Contig_1627	145	1651	5	A	0	0	0	G	5	0	0	0	0	0	0	1	0	0	0	0	0	0	0	5	0	0	0	0	0	0	0	0	0
Contig_1678	54	82	26	T	14	7	1	A	12	4	0	0	1	1	0	1	0	0	0	1	0	12	0	0	14	1	0	0	7	4	0	0	0
Contig_1678	54	444	12	A	5	2	0	G	7	0	1	0	1	0	0	1	0	0	0	0	0	5	0	7	0	2	0	0	0	1	0	0	0
Contig_1678	54	450	10	C	1	0	0	T	8	0	0	1	1	0	0	1	0	0	0	0	0	1	1	0	8	0	0	0	0	1	0	0	0
Contig_1876	5	462	1	A	0	0	0	C	1	0	0	0	0	0	0	0	0	0	0	0	0	0	1	0	0	0	0	0	0	0	0	0	0
Contig_1876	5	582	1	T	0	0	0	G	1	0	0	0	0	0	0	0	0	0	0	0	0	0	0	1	0	0	0	0	0	0	0	0	0
Contig_1936	106	458	19	T	0	0	2	G	17	0	0	2	0	0	0	1	0	0	1	0	0	0	2	17	0	0	0	2	0	0	0	0	0
Contig_1936	106	513	22	T	0	0	4	C	22	0	0	0	0	0	0	1	0	0	0	0	0	0	22	0	0	0	4	0	0	0	0	0	0
Contig_1936	106	548	21	T	0	0	6	C	21	0	0	3	0	0	0	1	0	0	1	0	0	0	21	0	0	0	6	0	0	0	0	0	0
Contig_1936	106	625	23	C	0	0	7	T	23	0	0	0	0	0	0	1	0	0	0	0	0	0	0	0	23	0	0	0	7	0	0	0	0
Contig_1936	106	799	11	T	0	0	4	C	11	1	0	0	0	0	0	1	0	0	0	0	0	0	11	0	0	0	4	0	0	0	1	0	0
Contig_1952	173	38	10	T	0	0	3	C	10	0	0	0	0	0	0	1	0	0	0	0	0	0	10	0	0	0	3	0	0	0	0	0	0
Contig_1952	173	280	16	G	13	8	0	A	3	0	0	0	1	0	0	1	0	0	0	0	0	3	0	13	0	0	0	8	0	0	0	0	0
Contig_1952	173	489	35	G	9	3	0	T	24	15	0	2	1	1	0	1	0	0	1	0	0	0	2	9	24	0	0	3	0	0	2	0	15
Contig_1952	173	654	12	C	3	1	0	G	9	3	0	0	1	1	0	1	0	0	0	0	0	0	3	9	0	0	1	0	0	0	0	3	0
Contig_1964	35	1055	1	G	1	1	0	C	0	0	0	0	0	0	0	0	0	0	0	0	0	0	0	1	0	0	0	1	0	0	0	0	0
Contig_2056	909	214	623	T	10	7	162	C	612	5	0	1	1	1	0	1	0	0	0	1	0	1	612	0	10	0	162	0	7	0	5	0	0
Contig_2056	909	310	7	G	0	0	0	T	7	0	0	0	0	0	0	1	0	0	0	0	0	0	0	0	7	0	0	0	0	0	0	0	0
Contig_2056	909	577	28	A	4	0	8	T	24	2	0	0	1	0	0	1	0	0	0	0	0	4	0	0	24	0	0	0	8	0	0	0	2
Contig_2133	216	584	53	A	4	0	11	G	49	10	0	0	1	0	0	1	0	0	0	0	0	4	0	49	0	0	0	11	0	0	0	10	0
Contig_2133	216	1053	46	C	4	0	22	T	42	0	0	0	1	0	0	1	0	0	0	0	0	0	4	0	42	0	0	0	22	0	0	0	0
Contig_2163	65	1438	11	A	0	0	3	G	11	0	0	0	0	0	0	1	0	0	0	0	0	0	0	11	0	0	0	3	0	0	0	0	0
Contig_2283	115	539	54	T	53	27	0	C	1	0	14	0	1	0	0	1	0	0	0	0	0	0	1	0	53	0	0	0	27	0	0	0	14
Contig_2283	115	667	33	A	5	2	11	G	28	10	1	0	1	1	0	1	0	0	0	1	1	5	0	28	0	2	0	11	0	1	0	10	0
Contig_2283	115	798	8	A	2	2	0	T	6	3	0	0	1	1	0	1	0	0	0	0	0	2	0	0	6	2	0	0	0	0	0	0	3
Contig_2283	115	1154	2	T	1	0	0	C	1	0	0	0	1	0	0	0	0	0	0	0	0	0	1	0	1	0	0	0	0	0	0	0	0
Contig_2377	227	277	45	T	9	5	3	C	36	0	0	1	1	0	0	1	0	0	0	1	0	0	36	0	9	0	3	0	5	0	0	0	0
Contig_2381	112	43	9	C	6	2	0	G	3	0	0	0	1	0	0	1	0	0	0	0	0	0	6	3	0	0	2	0	0	0	0	0	0
Contig_2381	112	329	8	C	6	5	0	T	2	0	0	0	1	0	0	1	0	0	0	0	0	0	6	0	2	0	5	0	0	0	0	0	0
Contig_2381	112	577	26	A	17	6	0	G	8	3	0	1	1	1	0	1	0	0	0	0	0	17	0	8	1	6	0	0	0	0	0	3	0
Contig_2381	112	1038	7	G	6	6	0	A	1	0	0	0	1	0	0	1	0	0	0	0	0	1	0	6	0	0	0	6	0	0	0	0	0
Contig_2570	179	619	37	T	9	0	14	A	28	1	0	0	1	0	0	1	0	0	0	0	0	28	0	0	9	14	0	0	0	1	0	0	0
Contig_2570	179	902	43	C	0	0	19	T	43	0	0	0	0	0	0	1	0	0	0	0	0	0	0	0	43	0	0	0	19	0	0	0	0
Contig_2570	179	928	45	T	17	13	6	A	28	0	1	0	1	0	0	1	0	0	0	1	0	28	0	0	17	6	0	0	13	0	0	0	1
Contig_2634	132	57	2	A	2	1	0	G	0	0	0	0	0	0	0	0	0	0	0	0	0	2	0	0	0	1	0	0	0	0	0	0	0
Contig_2634	132	133	2	C	0	0	1	T	2	0	0	0	0	0	0	0	0	0	0	0	0	0	0	0	2	0	0	0	1	0	0	0	0
Contig_2634	132	134	2	G	2	1	0	C	0	0	0	0	0	0	0	0	0	0	0	0	0	0	0	2	0	0	0	1	0	0	0	0	0
Contig_2634	132	192	19	T	19	3	0	C	0	0	9	0	0	0	0	1	0	0	0	0	0	0	0	0	19	0	0	0	3	0	0	0	9
Contig_2634	132	205	19	G	3	1	2	A	16	9	0	0	1	1	0	1	0	0	0	1	0	16	0	3	0	2	0	1	0	9	0	0	0
Contig_2653	55	564	0	G	0	0	0	A	0	0	0	0	0	0	0	0	1	0	0	0	0	0	0	0	0	0	0	0	0	0	0	0	0
Contig_2668	386	1068	130	A	42	10	35	G	88	28	11	0	1	1	0	1	0	0	0	1	1	42	0	88	0	10	0	35	0	11	0	28	0
Contig_2824	2	848	0	C	0	0	0	T	0	0	0	0	0	0	0	0	1	0	0	0	0	0	0	0	0	0	0	0	0	0	0	0	0
Contig_2824	2	884	0	C	0	0	0	A	0	0	0	0	0	0	0	0	1	0	0	0	0	0	0	0	0	0	0	0	0	0	0	0	0
Contig_2824	2	924	0	C	0	0	0	A	0	0	0	0	0	0	0	0	1	0	0	0	0	0	0	0	0	0	0	0	0	0	0	0	0
Contig_2824	2	1513	0	T	0	0	0	C	0	0	0	0	0	0	0	0	1	0	0	0	0	0	0	0	0	0	0	0	0	0	0	0	0
Contig_3024	8	526	0	T	0	0	0	C	0	0	0	0	0	0	0	0	1	0	0	0	0	0	0	0	0	0	0	0	0	0	0	0	0
Contig_3040	142	1006	34	A	0	0	8	G	34	4	0	0	0	0	0	1	0	0	0	0	0	0	0	34	0	0	0	8	0	0	0	4	0
Contig_3074	56	1548	9	A	2	0	0	G	7	3	0	0	1	0	0	1	0	0	0	0	0	2	0	7	0	0	0	0	0	0	0	3	0
Contig_3081	80	428	13	A	7	6	0	G	6	3	0	0	1	1	0	1	0	0	0	0	0	7	0	6	0	6	0	0	0	0	0	3	0
Contig_3081	80	548	11	G	7	3	0	C	4	2	0	0	1	1	0	1	0	0	0	0	0	0	4	7	0	0	0	3	0	0	2	0	0
Contig_3081	80	557	11	G	7	3	0	A	4	2	0	0	1	1	0	1	0	0	0	0	0	4	0	7	0	0	0	3	0	2	0	0	0
Contig_3115	87	54	11	C	9	4	0	A	2	0	3	0	1	0	0	1	0	0	0	0	0	2	9	0	0	0	4	0	0	0	3	0	0
Contig_3115	87	1010	38	C	17	8	0	T	21	0	0	0	1	0	0	1	0	0	0	0	0	0	17	0	21	0	8	0	0	0	0	0	0
Contig_3238	101	1580	12	C	7	2	0	T	5	1	0	0	1	1	0	1	0	0	0	0	0	0	7	0	5	0	2	0	0	0	0	0	1
Contig_3254	176	456	28	C	13	3	0	G	11	1	0	5	1	1	0	1	0	0	1	0	0	0	13	11	4	0	3	0	1	0	0	1	0
Contig_3254	176	463	29	A	18	4	0	G	11	1	1	1	1	1	0	1	0	0	0	0	1	18	0	11	0	4	0	0	0	1	0	1	0
Contig_3254	176	464	29	T	7	3	1	A	22	1	1	1	1	1	0	1	0	0	0	1	1	22	0	0	7	1	0	0	3	1	0	0	1
Contig_3254	176	487	38	T	14	2	0	G	0	0	2	24	0	0	0	1	0	0	1	0	0	22	2	0	14	2	1	0	2	0	0	0	2
Contig_3254	176	496	39	A	13	3	2	T	26	1	1	0	1	1	0	1	0	0	0	1	1	13	0	0	26	3	0	0	2	1	0	0	1
Contig_3254	176	504	36	T	11	3	2	C	25	1	1	2	1	1	0	1	0	0	1	1	1	0	25	0	11	0	2	0	3	0	1	0	1
Contig_3254	176	505	39	C	39	5	0	A	0	0	2	0	0	0	0	1	0	0	0	0	0	0	39	0	0	0	5	0	0	0	2	0	0
Contig_3254	176	517	42	C	32	3	2	A	10	2	0	0	1	1	0	1	0	0	0	1	0	10	32	0	0	2	3	0	0	2	0	0	0
Contig_3254	176	524	51	A	44	6	0	G	6	1	1	1	1	1	0	1	0	0	0	0	1	44	1	6	0	6	0	0	0	1	0	1	0
Contig_3254	176	529	51	T	44	6	0	C	7	1	1	0	1	1	0	1	0	0	0	0	1	0	7	0	44	0	0	0	6	0	1	0	1
Contig_3330	192	192	32	T	32	16	0	C	0	0	1	0	0	0	0	1	0	0	0	0	0	0	0	0	32	0	0	0	16	0	0	0	1
Contig_3610	87	318	17	A	17	6	0	C	0	0	1	0	0	0	0	1	0	0	0	0	0	17	0	0	0	6	0	0	0	1	0	0	0
Contig_3610	87	1002	4	A	3	3	0	G	1	0	0	0	1	0	0	1	0	0	0	0	0	3	0	1	0	3	0	0	0	0	0	0	0
Contig_3610	87	1370	14	T	13	2	0	A	1	0	0	0	1	0	0	1	0	0	0	0	0	1	0	0	13	0	0	0	2	0	0	0	0
Contig_3610	87	1856	7	A	5	2	0	C	1	0	2	1	1	0	0	1	0	0	0	0	0	5	1	0	1	2	0	0	1	2	0	0	0
Contig_3610	87	1862	7	T	6	3	0	G	1	0	2	0	1	0	0	1	0	0	0	0	0	0	0	1	6	0	0	0	3	0	0	0	2
Contig_3610	87	1865	7	T	6	3	0	G	1	0	2	0	1	0	0	1	0	0	0	0	0	0	0	1	6	0	0	0	3	0	0	0	2
Contig_3610	87	1884	7	G	7	3	0	T	0	0	2	0	0	0	0	1	0	0	0	0	0	0	0	7	0	0	0	3	0	0	0	2	0
Contig_3731	39	172	0	G	0	0	0	A	0	0	0	0	0	0	0	0	1	0	0	0	0	0	0	0	0	0	0	0	0	0	0	0	0
Contig_3731	39	1454	14	C	3	3	4	G	11	0	0	0	1	0	0	1	0	0	0	1	0	0	3	11	0	0	3	4	0	0	0	0	0
Contig_3731	39	1489	14	C	3	3	4	G	11	0	0	0	1	0	0	1	0	0	0	1	0	0	3	11	0	0	3	4	0	0	0	0	0
Contig_3738	677	470	27	T	25	4	0	C	2	0	2	0	1	0	0	1	0	0	0	0	0	0	2	0	25	0	0	0	4	0	0	0	2
Contig_3738	677	1137	45	G	9	4	12	C	36	2	0	0	1	1	0	1	0	0	0	1	0	0	36	9	0	0	12	4	0	0	2	0	0
Contig_3891	7	294	2	A	0	0	0	C	2	1	0	0	0	0	0	0	0	0	0	0	0	0	2	0	0	0	0	0	0	0	1	0	0
Contig_3891	7	300	2	A	2	0	0	T	0	0	1	0	0	0	0	0	0	0	0	0	0	2	0	0	0	0	0	0	0	1	0	0	0
Contig_3891	7	1143	1	A	0	0	0	T	1	0	0	0	0	0	0	0	0	0	0	0	0	0	0	0	1	0	0	0	0	0	0	0	0
Contig_3982	45	581	9	T	4	2	0	C	5	4	0	0	1	1	0	1	0	0	0	0	0	0	5	0	4	0	0	0	2	0	4	0	0
Contig_3982	45	688	5	C	4	3	0	A	1	1	0	0	1	1	0	1	0	0	0	0	0	1	4	0	0	0	3	0	0	1	0	0	0
Contig_3982	45	780	12	T	4	4	0	G	8	5	0	0	1	1	0	1	0	0	0	0	0	0	0	8	4	0	0	0	4	0	0	5	0
Contig_4000	178	282	33	G	2	0	12	T	31	2	0	0	1	0	0	1	0	0	0	0	0	0	0	2	31	0	0	0	12	0	0	0	2
Contig_4100	74	1348	5	T	4	3	0	C	1	0	0	0	1	0	0	1	0	0	0	0	0	0	1	0	4	0	0	0	3	0	0	0	0
Contig_4100	74	1429	7	T	3	3	0	C	4	0	0	0	1	0	0	1	0	0	0	0	0	0	4	0	3	0	0	0	3	0	0	0	0
Contig_4178	64	445	6	C	0	0	0	T	6	0	0	0	0	0	0	1	0	0	0	0	0	0	0	0	6	0	0	0	0	0	0	0	0
Contig_4434	8	435	2	A	2	2	0	T	0	0	0	0	0	0	0	0	0	0	0	0	0	2	0	0	0	2	0	0	0	0	0	0	0
Contig_4437	321	191	1	T	1	1	0	A	0	0	0	0	0	0	0	0	0	0	0	0	0	0	0	0	1	0	0	0	1	0	0	0	0
Contig_4478	22	904	2	C	1	1	0	T	1	0	0	0	1	0	0	0	0	0	0	0	0	0	1	0	1	0	1	0	0	0	0	0	0
Contig_4478	22	1541	0	A	0	0	0	G	0	0	0	0	0	0	0	0	1	0	0	0	0	0	0	0	0	0	0	0	0	0	0	0	0
Contig_4489	51	862	9	T	9	1	0	C	0	0	0	0	0	0	0	1	0	0	0	0	0	0	0	0	9	0	0	0	1	0	0	0	0
Contig_4489	51	1182	12	C	3	3	0	T	9	0	0	0	1	0	0	1	0	0	0	0	0	0	3	0	9	0	3	0	0	0	0	0	0
Contig_4546	103	457	23	G	20	6	0	A	3	2	0	0	1	1	0	1	0	0	0	0	0	3	0	20	0	0	0	6	0	2	0	0	0
Contig_4546	103	1167	13	A	11	6	0	G	2	0	0	0	1	0	0	1	0	0	0	0	0	11	0	2	0	6	0	0	0	0	0	0	0
Contig_4579	147	430	48	A	20	20	0	G	28	5	0	0	1	1	0	1	0	0	0	0	0	20	0	28	0	20	0	0	0	0	0	5	0
Contig_4579	147	838	23	G	23	13	0	A	0	0	0	0	0	0	0	1	0	0	0	0	0	0	0	23	0	0	0	13	0	0	0	0	0
Contig_4579	147	840	23	A	13	13	0	C	10	0	0	0	1	0	0	1	0	0	0	0	0	13	10	0	0	13	0	0	0	0	0	0	0
Contig_4579	147	901	20	A	11	11	0	G	9	0	0	0	1	0	0	1	0	0	0	0	0	11	0	9	0	11	0	0	0	0	0	0	0
Contig_4579	147	1093	8	C	5	2	0	A	3	0	0	0	1	0	0	1	0	0	0	0	0	3	5	0	0	0	2	0	0	0	0	0	0
Contig_4579	147	1221	1	C	1	1	0	T	0	0	0	0	0	0	0	0	0	0	0	0	0	0	1	0	0	0	1	0	0	0	0	0	0
Contig_4579	147	1230	1	T	1	1	0	G	0	0	0	0	0	0	0	0	0	0	0	0	0	0	0	0	1	0	0	0	1	0	0	0	0
Contig_4707	549	444	30	T	3	3	2	C	27	0	0	0	1	0	0	1	0	0	0	1	0	0	27	0	3	0	2	0	3	0	0	0	0
Contig_4718	15	1003	0	A	0	0	0	G	0	0	0	0	0	0	0	0	1	0	0	0	0	0	0	0	0	0	0	0	0	0	0	0	0
Contig_4718	15	1020	0	G	0	0	0	A	0	0	0	0	0	0	0	0	1	0	0	0	0	0	0	0	0	0	0	0	0	0	0	0	0
Contig_4830	47	309	0	T	0	0	0	C	0	0	0	0	0	0	0	0	1	0	0	0	0	0	0	0	0	0	0	0	0	0	0	0	0
Contig_4830	47	651	0	C	0	0	0	A	0	0	0	0	0	0	0	0	1	0	0	0	0	0	0	0	0	0	0	0	0	0	0	0	0
Contig_4974	138	480	45	T	20	11	0	C	25	2	0	0	1	1	0	1	0	0	0	0	0	0	25	0	20	0	0	0	11	0	2	0	0
Contig_4974	138	540	46	T	0	0	11	C	46	2	0	0	0	0	0	1	0	0	0	0	0	0	46	0	0	0	11	0	0	0	2	0	0
Contig_4974	138	570	53	C	29	0	14	T	24	4	0	0	1	0	0	1	0	0	0	0	0	0	29	0	24	0	0	0	14	0	0	0	4
Contig_5119	189	768	69	C	31	6	7	T	38	7	0	0	1	1	0	1	0	0	0	1	0	0	31	0	38	0	6	0	7	0	0	0	7
Contig_5209	38	103	2	C	1	0	1	G	1	0	0	0	1	0	0	0	0	0	0	0	0	0	1	1	0	0	0	1	0	0	0	0	0
Contig_5209	38	528	7	C	7	1	0	T	0	0	0	0	0	0	0	1	0	0	0	0	0	0	7	0	0	0	1	0	0	0	0	0	0
Contig_5209	38	555	7	A	1	1	0	C	6	0	0	0	1	0	0	1	0	0	0	0	0	1	6	0	0	1	0	0	0	0	0	0	0
Contig_5209	38	702	9	A	0	0	4	G	9	4	0	0	0	0	0	1	0	0	0	0	0	0	0	9	0	0	0	4	0	0	0	4	0
Contig_5209	38	858	20	T	2	0	5	C	18	7	0	0	1	0	0	1	0	0	0	0	0	0	18	0	2	0	5	0	0	0	7	0	0
Contig_5209	38	972	18	T	6	3	2	C	11	3	1	1	1	1	0	1	0	0	0	1	1	1	11	0	6	0	2	0	3	1	3	0	1
Contig_5209	38	1263	0	T	0	0	0	C	0	0	0	0	0	0	0	0	1	0	0	0	0	0	0	0	0	0	0	0	0	0	0	0	0
Contig_5209	38	1483	1	C	0	0	0	G	1	0	0	0	0	0	0	0	0	0	0	0	0	0	0	1	0	0	0	0	0	0	0	0	0
Contig_5209	38	1525	1	T	0	0	0	C	1	0	0	0	0	0	0	0	0	0	0	0	0	0	1	0	0	0	0	0	0	0	0	0	0
Contig_5338	211	216	69	A	66	14	1	T	2	0	1	1	1	0	0	1	0	0	0	1	0	66	0	1	2	14	0	0	1	1	0	0	0
Contig_5528	60	296	1	C	1	1	0	T	0	0	0	0	0	0	0	0	0	0	0	0	0	0	1	0	0	0	1	0	0	0	0	0	0
Contig_5528	60	299	1	G	1	1	0	T	0	0	0	0	0	0	0	0	0	0	0	0	0	0	0	1	0	0	0	1	0	0	0	0	0
Contig_5528	60	359	1	T	0	0	1	C	1	0	0	0	0	0	0	0	0	0	0	0	0	0	1	0	0	0	1	0	0	0	0	0	0
Contig_5528	60	386	1	G	0	0	0	A	1	0	0	0	0	0	0	0	0	0	0	0	0	1	0	0	0	0	0	0	0	0	0	0	0
Contig_5528	60	1231	18	G	0	0	3	A	18	6	0	1	0	0	0	1	0	0	0	0	0	18	0	0	0	3	0	0	0	6	0	0	0
Contig_5685	83	1122	4	C	1	0	0	T	3	0	1	0	1	0	0	1	0	0	0	0	0	0	1	0	3	0	0	0	0	0	1	0	0
Contig_5685	83	1329	20	T	19	10	0	C	1	0	0	0	1	0	0	1	0	0	0	0	0	0	1	0	19	0	0	0	10	0	0	0	0
Contig_5690	109	132	0	C	0	0	0	T	0	0	0	0	0	0	0	0	1	0	0	0	0	0	0	0	0	0	0	0	0	0	0	0	0
Contig_5732	22	384	12	A	2	2	4	G	10	1	0	0	1	1	0	1	0	0	0	1	0	2	0	10	0	2	0	4	0	0	0	1	0
Contig_5732	22	390	12	G	11	6	0	T	0	0	1	1	0	0	0	1	0	0	0	0	0	1	0	11	0	0	0	6	0	0	0	1	0
Contig_6135	257	1070	111	C	8	4	22	T	102	23	0	4	1	1	0	1	0	0	1	1	0	1	8	0	102	0	4	0	22	0	0	0	23
Contig_6306	117	383	53	A	53	9	0	G	0	0	5	0	0	0	0	1	0	0	0	0	0	53	0	0	0	9	0	0	0	5	0	0	0
Contig_6306	117	387	53	G	53	9	0	C	0	0	5	0	0	0	0	1	0	0	0	0	0	0	0	53	0	0	0	9	0	0	0	5	0
Contig_6414	133	1346	1	C	1	1	0	T	0	0	0	0	0	0	0	0	0	0	0	0	0	0	1	0	0	0	1	0	0	0	0	0	0
Contig_6485	8	490	7	A	0	0	0	C	7	0	0	0	0	0	0	1	0	0	0	0	0	0	7	0	0	0	0	0	0	0	0	0	0
Contig_6485	8	553	7	C	0	0	0	T	7	0	0	0	0	0	0	1	0	0	0	0	0	0	0	0	7	0	0	0	0	0	0	0	0
Contig_6485	8	709	2	C	2	0	0	T	0	0	0	0	0	0	0	0	0	0	0	0	0	0	2	0	0	0	0	0	0	0	0	0	0
Contig_6485	8	905	0	A	0	0	0	G	0	0	0	0	0	0	0	0	1	0	0	0	0	0	0	0	0	0	0	0	0	0	0	0	0
Contig_6491	76	1080	10	C	8	1	0	T	2	0	0	0	1	0	0	1	0	0	0	0	0	0	8	0	2	0	1	0	0	0	0	0	0
Contig_6515	21	1011	15	G	13	6	0	A	2	0	0	0	1	0	0	1	0	0	0	0	0	2	0	13	0	0	0	6	0	0	0	0	0
Contig_6601	36	358	9	G	1	1	0	A	8	0	0	0	1	0	0	1	0	0	0	0	0	8	0	1	0	0	0	1	0	0	0	0	0
Contig_6601	36	669	1	A	0	0	0	G	1	0	0	0	0	0	0	0	0	0	0	0	0	0	0	1	0	0	0	0	0	0	0	0	0
Contig_6675	30	706	0	T	0	0	0	C	0	0	0	0	0	0	0	0	1	0	0	0	0	0	0	0	0	0	0	0	0	0	0	0	0
Contig_6675	30	1156	3	T	1	0	0	C	2	0	0	0	1	0	0	1	0	0	0	0	0	0	2	0	1	0	0	0	0	0	0	0	0
Contig_6743	59	369	21	G	8	5	0	A	13	1	0	0	1	1	0	1	0	0	0	0	0	13	0	8	0	0	0	5	0	1	0	0	0
Contig_6779	547	513	24	G	0	0	7	A	24	0	0	0	0	0	0	1	0	0	0	0	0	24	0	0	0	7	0	0	0	0	0	0	0
Contig_6863	125	886	30	G	11	1	12	C	19	0	1	0	1	0	0	1	0	0	0	1	0	0	19	11	0	0	12	1	0	0	0	1	0
Contig_6863	125	905	26	G	10	1	9	T	16	0	1	0	1	0	0	1	0	0	0	1	0	0	0	10	16	0	0	1	9	0	0	1	0
Contig_7030	42	732	9	T	0	0	2	C	9	0	0	0	0	0	0	1	0	0	0	0	0	0	9	0	0	0	2	0	0	0	0	0	0
Contig_7215	75	337	17	G	7	0	6	A	10	0	0	0	1	0	0	1	0	0	0	0	0	10	0	7	0	6	0	0	0	0	0	0	0
Contig_7215	75	946	5	T	5	0	0	C	0	0	0	0	0	0	0	1	0	0	0	0	0	0	0	0	5	0	0	0	0	0	0	0	0
Contig_7215	75	1160	9	C	9	4	0	T	0	0	0	0	0	0	0	1	0	0	0	0	0	0	9	0	0	0	4	0	0	0	0	0	0
Contig_7215	75	1188	8	G	8	3	0	A	0	0	0	0	0	0	0	1	0	0	0	0	0	0	0	8	0	0	0	3	0	0	0	0	0
Contig_7215	75	1192	8	A	8	3	0	G	0	0	0	0	0	0	0	1	0	0	0	0	0	8	0	0	0	3	0	0	0	0	0	0	0
Contig_7215	75	1206	8	T	8	3	0	C	0	0	0	0	0	0	0	1	0	0	0	0	0	0	0	0	8	0	0	0	3	0	0	0	0
Contig_7324	67	1476	9	C	6	2	0	T	3	0	0	0	1	0	0	1	0	0	0	0	0	0	6	0	3	0	2	0	0	0	0	0	0
Contig_7342	32	629	1	G	0	0	0	A	1	0	0	0	0	0	0	0	0	0	0	0	0	1	0	0	0	0	0	0	0	0	0	0	0
Contig_7445	128	239	34	G	34	8	0	T	0	0	9	0	0	0	0	1	0	0	0	0	0	0	0	34	0	0	0	8	0	0	0	9	0
Contig_7515	113	586	2	G	2	1	0	A	0	0	0	0	0	0	0	0	0	0	0	0	0	0	0	2	0	0	0	1	0	0	0	0	0
Contig_7515	113	1162	0	G	0	0	0	A	0	0	0	0	0	0	0	0	1	0	0	0	0	0	0	0	0	0	0	0	0	0	0	0	0
Contig_7625	178	350	8	G	8	0	0	A	0	0	3	0	0	0	0	1	0	0	0	0	0	0	0	8	0	0	0	0	0	0	0	3	0
Contig_7625	178	1038	27	G	24	13	0	A	3	0	3	0	1	0	0	1	0	0	0	0	0	3	0	24	0	0	0	13	0	0	0	3	0
Contig_7625	178	1386	10	C	9	3	0	T	1	0	0	0	1	0	0	1	0	0	0	0	0	0	9	0	1	0	3	0	0	0	0	0	0
Contig_7700	10	549	5	C	4	3	0	T	1	0	0	0	1	0	0	1	0	0	0	0	0	0	4	0	1	0	3	0	0	0	0	0	0
Contig_7700	10	560	5	A	4	3	0	G	1	0	0	0	1	0	0	1	0	0	0	0	0	4	0	1	0	3	0	0	0	0	0	0	0
Contig_7766	39	908	5	T	5	5	0	A	0	0	0	0	0	0	0	1	0	0	0	0	0	0	0	0	5	0	0	0	5	0	0	0	0
Contig_7766	39	911	5	A	5	5	0	G	0	0	0	0	0	0	0	1	0	0	0	0	0	5	0	0	0	5	0	0	0	0	0	0	0
Contig_7766	39	932	5	G	5	5	0	A	0	0	0	0	0	0	0	1	0	0	0	0	0	0	0	5	0	0	0	5	0	0	0	0	0
Contig_7897	65	513	2	G	2	1	0	A	0	0	0	0	0	0	0	0	0	0	0	0	0	0	0	2	0	0	0	1	0	0	0	0	0
Contig_7941	271	137	30	G	21	10	0	A	9	0	2	0	1	0	0	1	0	0	0	0	0	9	0	21	0	0	0	10	0	0	0	2	0
Contig_7941	271	257	47	G	38	23	0	A	9	0	3	0	1	0	0	1	0	0	0	0	0	9	0	38	0	0	0	23	0	0	0	3	0
Contig_8351	67	1040	0	G	0	0	0	A	0	0	0	0	0	0	0	0	1	0	0	0	0	0	0	0	0	0	0	0	0	0	0	0	0
Contig_8417	76	742	11	G	10	2	0	A	1	0	0	0	1	0	0	1	0	0	0	0	0	1	0	10	0	0	0	2	0	0	0	0	0
Contig_8417	76	883	9	G	4	1	0	A	5	0	0	0	1	0	0	1	0	0	0	0	0	5	0	4	0	0	0	1	0	0	0	0	0
Contig_8417	76	1568	22	C	4	4	3	A	18	1	0	0	1	1	0	1	0	0	0	1	0	18	4	0	0	3	4	0	0	1	0	0	0
Contig_8417	76	1659	30	G	5	5	3	A	25	0	0	0	1	0	0	1	0	0	0	1	0	25	0	5	0	3	0	5	0	0	0	0	0
Contig_8417	76	1704	30	C	5	5	4	T	25	0	0	0	1	0	0	1	0	0	0	1	0	0	5	0	25	0	5	0	4	0	0	0	0
Contig_8417	76	1708	28	C	0	0	8	T	28	0	0	0	0	0	0	1	0	0	0	0	0	0	0	0	28	0	0	0	8	0	0	0	0
Contig_8455	79	118	0	T	0	0	0	G	0	0	0	0	0	0	0	0	1	0	0	0	0	0	0	0	0	0	0	0	0	0	0	0	0
Contig_8455	79	128	0	A	0	0	0	C	0	0	0	0	0	0	0	0	1	0	0	0	0	0	0	0	0	0	0	0	0	0	0	0	0
Contig_8455	79	129	0	G	0	0	0	A	0	0	0	0	0	0	0	0	1	0	0	0	0	0	0	0	0	0	0	0	0	0	0	0	0
Contig_8455	79	149	0	T	0	0	0	C	0	0	0	0	0	0	0	0	1	0	0	0	0	0	0	0	0	0	0	0	0	0	0	0	0
Contig_8455	79	182	1	T	1	0	0	C	0	0	0	0	0	0	0	0	0	0	0	0	0	0	0	0	1	0	0	0	0	0	0	0	0
Contig_8455	79	362	1	T	1	0	0	C	0	0	0	0	0	0	0	0	0	0	0	0	0	0	0	0	1	0	0	0	0	0	0	0	0
Contig_8455	79	371	1	G	1	0	0	C	0	0	0	0	0	0	0	0	0	0	0	0	0	0	0	1	0	0	0	0	0	0	0	0	0
Contig_8455	79	1275	20	C	5	1	2	G	15	0	0	0	1	0	0	1	0	0	0	1	0	0	5	15	0	0	1	2	0	0	0	0	0
Contig_8455	79	1278	19	T	5	1	2	G	14	0	0	0	1	0	0	1	0	0	0	1	0	0	0	14	5	0	0	2	1	0	0	0	0
Contig_8609	17	24	0	C	0	0	0	G	0	0	0	0	0	0	0	0	1	0	0	0	0	0	0	0	0	0	0	0	0	0	0	0	0
Contig_8609	17	88	0	G	0	0	0	T	0	0	0	0	0	0	0	0	1	0	0	0	0	0	0	0	0	0	0	0	0	0	0	0	0
Contig_8609	17	125	0	T	0	0	0	A	0	0	0	0	0	0	0	0	1	0	0	0	0	0	0	0	0	0	0	0	0	0	0	0	0
Contig_8609	17	163	0	T	0	0	0	C	0	0	0	0	0	0	0	0	1	0	0	0	0	0	0	0	0	0	0	0	0	0	0	0	0
Contig_8609	17	329	0	G	0	0	0	C	0	0	0	0	0	0	0	0	1	0	0	0	0	0	0	0	0	0	0	0	0	0	0	0	0
Contig_8609	17	580	0	C	0	0	0	A	0	0	0	0	0	0	0	0	1	0	0	0	0	0	0	0	0	0	0	0	0	0	0	0	0
Contig_8647	59	254	1	T	1	0	0	C	0	0	0	0	0	0	0	0	0	0	0	0	0	0	0	0	1	0	0	0	0	0	0	0	0
Contig_8647	59	650	5	A	3	1	0	G	2	0	0	0	1	0	0	1	0	0	0	0	0	3	0	2	0	1	0	0	0	0	0	0	0
Contig_8647	59	659	6	T	6	2	0	C	0	0	0	0	0	0	0	1	0	0	0	0	0	0	0	0	6	0	0	0	2	0	0	0	0
Contig_8647	59	815	2	C	1	0	0	T	1	0	1	1	1	0	0	0	0	0	0	0	0	0	1	0	1	0	0	0	0	0	1	0	0
Contig_8647	59	1094	2	C	2	2	0	T	0	0	0	0	0	0	0	0	0	0	0	0	0	0	2	0	0	0	2	0	0	0	0	0	0
Contig_8647	59	1382	9	T	7	4	0	G	2	0	0	0	1	0	0	1	0	0	0	0	0	0	0	2	7	0	0	0	4	0	0	0	0
Contig_8647	59	1428	12	T	10	7	0	C	2	0	0	0	1	0	0	1	0	0	0	0	0	0	2	0	10	0	0	0	7	0	0	0	0
Contig_8647	59	1511	11	C	8	6	0	T	3	1	0	0	1	1	0	1	0	0	0	0	0	0	8	0	3	0	6	0	0	0	0	0	1
Contig_8847	26	1704	11	C	0	0	4	T	11	0	0	0	0	0	0	1	0	0	0	0	0	0	0	0	11	0	0	0	4	0	0	0	0
Contig_8970	127	394	18	C	11	5	0	G	7	0	0	0	1	0	0	1	0	0	0	0	0	0	11	7	0	0	5	0	0	0	0	0	0
Contig_8987	136	316	31	G	2	0	8	T	29	5	0	0	1	0	0	1	0	0	0	0	0	0	0	2	29	0	0	0	8	0	0	0	5
Contig_8987	136	811	35	A	3	0	10	C	32	7	0	0	1	0	0	1	0	0	0	0	0	3	32	0	0	0	10	0	0	0	7	0	0
Contig_8987	136	1351	0	G	0	0	0	A	0	0	0	0	0	0	0	0	1	0	0	0	0	0	0	0	0	0	0	0	0	0	0	0	0
Contig_8987	136	1419	0	G	0	0	0	T	0	0	0	0	0	0	0	0	1	0	0	0	0	0	0	0	0	0	0	0	0	0	0	0	0
Contig_9069	56	467	10	T	0	0	0	G	10	1	0	0	0	0	0	1	0	0	0	0	0	0	0	10	0	0	0	0	0	0	0	1	0
Contig_9172	40	133	15	G	0	0	8	C	15	0	0	0	0	0	0	1	0	0	0	0	0	0	15	0	0	0	8	0	0	0	0	0	0
Contig_9172	40	1476	10	C	10	2	0	T	0	0	0	0	0	0	0	1	0	0	0	0	0	0	10	0	0	0	2	0	0	0	0	0	0
Contig_9218	67	334	7	G	6	2	0	A	1	0	3	0	1	0	0	1	0	0	0	0	0	1	0	6	0	0	0	2	0	0	0	3	0
Contig_9221	77	316	19	T	11	2	4	G	8	0	0	0	1	0	0	1	0	0	0	1	0	0	0	8	11	0	0	4	2	0	0	0	0
Contig_9225	119	45	2	C	2	0	0	G	0	0	0	0	0	0	0	0	0	0	0	0	0	0	2	0	0	0	0	0	0	0	0	0	0
Contig_9225	119	96	3	A	2	0	0	G	1	0	0	0	1	0	0	1	0	0	0	0	0	2	0	1	0	0	0	0	0	0	0	0	0
Contig_9225	119	183	7	A	0	0	0	T	7	0	0	0	0	0	0	1	0	0	0	0	0	0	0	0	7	0	0	0	0	0	0	0	0
Contig_9225	119	265	7	G	1	1	0	A	6	0	0	0	1	0	0	1	0	0	0	0	0	6	0	1	0	0	0	1	0	0	0	0	0
Contig_9333	62	637	21	G	11	4	2	A	10	0	0	0	1	0	0	1	0	0	0	1	0	10	0	11	0	2	0	4	0	0	0	0	0
Contig_9333	62	796	8	G	6	2	0	A	2	0	0	0	1	0	0	1	0	0	0	0	0	2	0	6	0	0	0	2	0	0	0	0	0
Contig_9403	54	783	0	G	0	0	0	T	0	0	0	0	0	0	0	0	1	0	0	0	0	0	0	0	0	0	0	0	0	0	0	0	0
Contig_9430	73	42	10	C	0	0	1	A	9	0	0	1	0	0	0	1	0	0	0	0	0	9	0	0	1	1	0	0	1	0	0	0	0
Contig_9430	73	317	13	A	9	4	0	C	4	0	0	0	1	0	0	1	0	0	0	0	0	9	4	0	0	4	0	0	0	0	0	0	0
Contig_9430	73	325	13	C	9	4	0	A	4	0	0	0	1	0	0	1	0	0	0	0	0	4	9	0	0	0	4	0	0	0	0	0	0
Contig_9430	73	681	30	T	20	10	0	G	10	2	0	0	1	1	0	1	0	0	0	0	0	0	0	10	20	0	0	0	10	0	0	2	0
Contig_9430	73	911	0	C	0	0	0	T	0	0	0	0	0	0	0	0	1	0	0	0	0	0	0	0	0	0	0	0	0	0	0	0	0
Contig_9455	39	1135	14	A	7	5	0	G	7	0	0	0	1	0	0	1	0	0	0	0	0	7	0	7	0	5	0	0	0	0	0	0	0
Contig_9466	84	306	10	C	0	0	2	T	10	0	0	0	0	0	0	1	0	0	0	0	0	0	0	0	10	0	0	0	2	0	0	0	0
Contig_9466	84	944	23	A	20	0	0	G	3	0	0	0	1	0	0	1	0	0	0	0	0	20	0	3	0	0	0	0	0	0	0	0	0
Contig_9466	84	1036	31	G	25	3	0	A	6	0	0	0	1	0	0	1	0	0	0	0	0	6	0	25	0	0	0	3	0	0	0	0	0
Contig_9466	84	1078	36	T	10	6	0	C	26	1	0	0	1	1	0	1	0	0	0	0	0	0	26	0	10	0	0	0	6	0	1	0	0
Contig_9524	573	515	46	C	3	0	1	T	43	1	0	0	1	0	0	1	0	0	0	0	0	0	3	0	43	0	0	0	1	0	0	0	1
Contig_9524	573	524	48	G	46	1	0	A	2	0	1	0	1	0	0	1	0	0	0	0	0	2	0	46	0	0	0	1	0	0	0	1	0
Contig_9524	573	1576	53	G	53	2	0	C	0	0	0	0	0	0	0	1	0	0	0	0	0	0	0	53	0	0	0	2	0	0	0	0	0
Contig_9641	13	191	0	G	0	0	0	T	0	0	0	0	0	0	0	0	1	0	0	0	0	0	0	0	0	0	0	0	0	0	0	0	0
Contig_9641	13	687	1	G	0	0	0	A	1	0	0	0	0	0	0	0	0	0	0	0	0	1	0	0	0	0	0	0	0	0	0	0	0
Contig_9641	13	999	7	G	5	2	0	A	2	0	0	0	1	0	0	1	0	0	0	0	0	2	0	5	0	0	0	2	0	0	0	0	0
Contig_9641	13	1000	7	T	2	2	0	A	5	0	0	0	1	0	0	1	0	0	0	0	0	5	0	0	2	0	0	0	2	0	0	0	0
Contig_9641	13	1074	6	C	2	2	0	T	4	0	0	0	1	0	0	1	0	0	0	0	0	0	2	0	4	0	2	0	0	0	0	0	0
Contig_9641	13	1087	5	C	1	1	0	A	2	0	0	2	1	0	0	1	0	0	1	0	0	2	1	2	0	0	1	1	0	0	0	0	0
Contig_9679	25	1323	0	G	0	0	0	T	0	0	0	0	0	0	0	0	1	0	0	0	0	0	0	0	0	0	0	0	0	0	0	0	0
Contig_9698	96	310	44	T	44	4	0	C	0	0	13	0	0	0	0	1	0	0	0	0	0	0	0	0	44	0	0	0	4	0	0	0	13
Contig_9736	40	276	0	C	0	0	0	A	0	0	0	0	0	0	0	0	1	0	0	0	0	0	0	0	0	0	0	0	0	0	0	0	0
Contig_9736	40	396	0	C	0	0	0	T	0	0	0	0	0	0	0	0	1	0	0	0	0	0	0	0	0	0	0	0	0	0	0	0	0
Contig_9736	40	453	0	C	0	0	0	T	0	0	0	0	0	0	0	0	1	0	0	0	0	0	0	0	0	0	0	0	0	0	0	0	0
Contig_9736	40	927	12	C	0	0	4	T	12	0	0	0	0	0	0	1	0	0	0	0	0	0	0	0	12	0	0	0	4	0	0	0	0
Contig_9736	40	972	12	G	11	3	0	A	1	0	0	0	1	0	0	1	0	0	0	0	0	1	0	11	0	0	0	3	0	0	0	0	0
Contig_9765	517	1046	88	T	87	33	0	C	0	0	5	8	0	0	0	1	0	0	1	0	0	0	0	1	87	0	0	1	33	0	0	0	5
Contig_9930	37	115	15	G	9	9	0	A	6	0	0	0	1	0	0	1	0	0	0	0	0	6	0	9	0	0	0	9	0	0	0	0	0
Contig_9930	37	265	11	G	6	6	2	A	5	0	0	0	1	0	0	1	0	0	0	1	0	5	0	6	0	2	0	6	0	0	0	0	0
Contig_10013	171	109	80	C	19	4	11	G	61	15	0	0	1	1	0	1	0	0	0	1	0	0	19	61	0	0	4	11	0	0	0	15	0
Contig_10013	171	146	85	G	19	6	14	C	64	15	0	2	1	1	0	1	0	0	1	1	0	0	64	19	2	0	14	6	0	0	15	0	0
Contig_10013	171	158	84	A	22	6	15	T	62	13	0	0	1	1	0	1	0	0	0	1	0	22	0	0	62	6	0	0	15	0	0	0	13
Contig_10013	171	160	84	T	21	5	16	C	63	13	0	1	1	1	0	1	0	0	0	1	0	0	63	0	21	0	16	0	5	0	13	0	0
Contig_10013	171	280	89	T	20	6	15	C	69	9	0	0	1	1	0	1	0	0	0	1	0	0	69	0	20	0	15	0	6	0	9	0	0
Contig_10077	192	1007	29	G	25	5	0	T	4	4	1	0	1	1	0	1	0	0	0	0	1	0	0	25	4	0	0	5	0	0	0	1	4
Contig_10100	141	379	27	T	15	5	0	C	11	3	0	1	1	1	0	1	0	0	0	0	0	0	11	1	15	0	0	1	5	0	3	0	0
Contig_10100	141	405	28	T	15	5	0	C	13	2	0	0	1	1	0	1	0	0	0	0	0	0	13	0	15	0	0	0	5	0	2	0	0
Contig_10100	141	524	26	T	22	4	0	C	3	0	2	1	1	0	0	1	0	0	0	0	0	1	3	0	22	0	0	0	4	0	0	0	2
Contig_10100	141	729	5	A	1	0	0	G	4	1	0	1	1	0	0	1	0	0	0	0	0	1	0	4	0	0	0	0	0	0	0	1	0
Contig_10170	78	1354	18	A	11	8	1	G	7	0	0	0	1	0	0	1	0	0	0	1	0	11	0	7	0	8	0	1	0	0	0	0	0
Contig_10170	78	1464	15	T	5	5	0	C	10	0	0	0	1	0	0	1	0	0	0	0	0	0	10	0	5	0	0	0	5	0	0	0	0
Contig_10170	78	1565	8	G	1	1	0	A	7	0	0	0	1	0	0	1	0	0	0	0	0	7	0	1	0	0	0	1	0	0	0	0	0
Contig_10170	78	1566	8	T	5	1	0	A	3	0	0	0	1	0	0	1	0	0	0	0	0	3	0	0	5	0	0	0	1	0	0	0	0
Contig_10174	73	569	15	A	0	0	0	G	14	5	0	4	0	0	0	1	0	0	1	0	0	0	0	14	1	0	0	0	0	0	0	5	0
Contig_10174	73	707	5	G	3	1	0	C	2	0	0	0	1	0	0	1	0	0	0	0	0	0	2	3	0	0	0	1	0	0	0	0	0
Contig_10185	38	338	0	A	0	0	0	G	0	0	0	0	0	0	0	0	1	0	0	0	0	0	0	0	0	0	0	0	0	0	0	0	0
Contig_10185	38	1088	0	T	0	0	0	C	0	0	0	0	0	0	0	0	1	0	0	0	0	0	0	0	0	0	0	0	0	0	0	0	0
Contig_10433	13	300	2	A	1	0	0	G	1	0	0	0	1	0	0	0	0	0	0	0	0	1	0	1	0	0	0	0	0	0	0	0	0
Contig_10433	13	375	6	A	2	0	0	G	4	0	0	0	1	0	0	1	0	0	0	0	0	2	0	4	0	0	0	0	0	0	0	0	0
Contig_10433	13	618	0	C	0	0	0	T	0	0	0	0	0	0	0	0	1	0	0	0	0	0	0	0	0	0	0	0	0	0	0	0	0
Contig_10446	1552	320	377	T	354	96	5	C	23	10	52	7	1	1	0	1	0	0	1	1	1	0	23	0	354	0	5	0	96	0	10	0	52
Contig_10446	1552	438	467	T	5	3	122	C	453	56	0	11	1	1	0	1	0	0	1	1	0	9	453	0	5	0	122	0	3	4	56	0	0
Contig_10446	1552	539	375	A	6	1	83	G	369	60	0	0	1	1	0	1	0	0	0	1	0	6	0	369	0	1	0	83	0	0	0	60	0
Contig_10446	1552	618	366	G	1	1	74	A	365	71	0	0	1	1	0	1	0	0	0	1	0	365	0	1	0	74	0	1	0	71	0	0	0
Contig_10446	1552	699	333	G	325	73	0	A	8	2	66	1	1	1	0	1	0	0	0	0	1	8	0	325	0	0	0	73	0	2	0	66	0
Contig_10446	1552	737	351	C	347	73	3	T	4	0	65	1	1	0	0	1	0	0	0	1	0	0	347	0	4	0	73	0	3	0	65	0	0
Contig_10486	365	662	8	A	0	0	1	G	8	4	0	0	0	0	0	1	0	0	0	0	0	0	0	8	0	0	0	1	0	0	0	4	0
Contig_10486	365	1348	0	C	0	0	0	G	0	0	0	0	0	0	0	0	1	0	0	0	0	0	0	0	0	0	0	0	0	0	0	0	0
Contig_10488	107	447	17	C	15	6	0	A	2	0	1	0	1	0	0	1	0	0	0	0	0	2	15	0	0	0	6	0	0	0	1	0	0
Contig_10488	107	1072	12	T	11	3	0	C	1	0	0	1	1	0	0	1	0	0	0	0	0	0	1	0	11	0	0	0	3	0	0	0	0
Contig_10569	127	1199	2	C	1	0	0	T	1	1	0	0	1	0	0	0	0	0	0	0	0	0	1	0	1	0	0	0	0	0	0	0	1
Contig_10908	47	575	12	C	11	3	0	A	1	0	5	0	1	0	0	1	0	0	0	0	0	1	11	0	0	0	3	0	0	0	5	0	0
Contig_10908	47	884	13	C	13	0	0	T	0	0	10	0	0	0	0	1	0	0	0	0	0	0	13	0	0	0	0	0	0	0	10	0	0
Contig_11010	74	77	0	C	0	0	0	T	0	0	0	0	0	0	0	0	1	0	0	0	0	0	0	0	0	0	0	0	0	0	0	0	0
Contig_11010	74	155	0	G	0	0	0	A	0	0	0	0	0	0	0	0	1	0	0	0	0	0	0	0	0	0	0	0	0	0	0	0	0
Contig_11010	74	527	7	A	0	0	2	G	7	0	0	0	0	0	0	1	0	0	0	0	0	0	0	7	0	0	0	2	0	0	0	0	0
Contig_11010	74	695	13	A	0	0	2	G	13	0	0	0	0	0	0	1	0	0	0	0	0	0	0	13	0	0	0	2	0	0	0	0	0
Contig_11010	74	725	17	T	17	2	0	C	0	0	0	0	0	0	0	1	0	0	0	0	0	0	0	0	17	0	0	0	2	0	0	0	0
Contig_11112	53	129	4	T	2	0	2	C	2	0	1	0	1	0	0	1	0	0	0	0	0	0	2	0	2	0	2	0	0	0	0	0	1
Contig_11112	53	438	13	T	8	3	0	C	0	0	0	5	0	0	0	1	0	0	1	0	0	0	0	5	8	0	0	1	3	0	0	0	0
Contig_11753	119	418	0	C	0	0	0	A	0	0	0	0	0	0	0	0	1	0	0	0	0	0	0	0	0	0	0	0	0	0	0	0	0
Contig_11816	-1	40	0	T	0	0	0	A	0	0	0	0	0	0	0	0	1	0	0	0	0	0	0	0	0	0	0	0	0	0	0	0	0
Contig_11816	-1	103	0	G	0	0	0	A	0	0	0	0	0	0	0	0	1	0	0	0	0	0	0	0	0	0	0	0	0	0	0	0	0
Contig_11816	-1	109	0	C	0	0	0	T	0	0	0	0	0	0	0	0	1	0	0	0	0	0	0	0	0	0	0	0	0	0	0	0	0
Contig_11816	-1	130	0	T	0	0	0	C	0	0	0	0	0	0	0	0	1	0	0	0	0	0	0	0	0	0	0	0	0	0	0	0	0
Contig_11816	-1	172	0	A	0	0	0	G	0	0	0	0	0	0	0	0	1	0	0	0	0	0	0	0	0	0	0	0	0	0	0	0	0
Contig_11816	-1	184	0	A	0	0	0	G	0	0	0	0	0	0	0	0	1	0	0	0	0	0	0	0	0	0	0	0	0	0	0	0	0
Contig_11816	-1	208	0	C	0	0	0	T	0	0	0	0	0	0	0	0	1	0	0	0	0	0	0	0	0	0	0	0	0	0	0	0	0
Contig_11816	-1	232	0	T	0	0	0	C	0	0	0	0	0	0	0	0	1	0	0	0	0	0	0	0	0	0	0	0	0	0	0	0	0
Contig_11816	-1	313	0	T	0	0	0	C	0	0	0	0	0	0	0	0	1	0	0	0	0	0	0	0	0	0	0	0	0	0	0	0	0
Contig_11816	-1	352	0	G	0	0	0	A	0	0	0	0	0	0	0	0	1	0	0	0	0	0	0	0	0	0	0	0	0	0	0	0	0
Contig_11831	82	149	2	C	2	0	0	T	0	0	0	0	0	0	0	0	0	0	0	0	0	0	2	0	0	0	0	0	0	0	0	0	0
Contig_11915	83	1239	18	G	12	4	0	A	6	0	1	0	1	0	0	1	0	0	0	0	0	6	0	12	0	0	0	4	0	0	0	1	0
Contig_11915	83	1397	20	T	5	3	1	G	15	2	0	0	1	1	0	1	0	0	0	1	0	0	0	15	5	0	0	1	3	0	0	2	0
Contig_11947	240	621	31	T	23	10	1	C	8	1	5	0	1	1	0	1	0	0	0	1	1	0	8	0	23	0	1	0	10	0	1	0	5
Contig_11996	16	578	6	A	1	0	1	G	5	0	0	0	1	0	0	1	0	0	0	0	0	1	0	5	0	0	0	1	0	0	0	0	0
Contig_12030	70	359	0	A	0	0	0	G	0	0	0	0	0	0	0	0	1	0	0	0	0	0	0	0	0	0	0	0	0	0	0	0	0
Contig_12030	70	396	2	T	2	1	0	C	0	0	0	0	0	0	0	0	0	0	0	0	0	0	0	0	2	0	0	0	1	0	0	0	0
Contig_12030	70	431	3	C	3	2	0	T	0	0	0	0	0	0	0	1	0	0	0	0	0	0	3	0	0	0	2	0	0	0	0	0	0
Contig_12030	70	1170	21	T	20	3	0	C	1	0	0	0	1	0	0	1	0	0	0	0	0	0	1	0	20	0	0	0	3	0	0	0	0
Contig_12131	37	1383	10	C	7	3	0	A	3	0	0	0	1	0	0	1	0	0	0	0	0	3	7	0	0	0	3	0	0	0	0	0	0
Contig_12235	24	1008	0	C	0	0	0	T	0	0	0	0	0	0	0	0	1	0	0	0	0	0	0	0	0	0	0	0	0	0	0	0	0
Contig_12326	62	388	3	T	0	0	0	G	3	0	0	0	0	0	0	1	0	0	0	0	0	0	0	3	0	0	0	0	0	0	0	0	0
Contig_12326	62	639	1	C	1	0	0	T	0	0	0	0	0	0	0	0	0	0	0	0	0	0	1	0	0	0	0	0	0	0	0	0	0
Contig_12326	62	660	1	T	1	0	0	C	0	0	0	0	0	0	0	0	0	0	0	0	0	0	0	0	1	0	0	0	0	0	0	0	0
Contig_12424	18	697	1	G	1	0	0	A	0	0	0	0	0	0	0	0	0	0	0	0	0	0	0	1	0	0	0	0	0	0	0	0	0
Contig_12678	325	914	6	G	1	0	0	A	5	0	0	0	1	0	0	1	0	0	0	0	0	5	0	1	0	0	0	0	0	0	0	0	0
Contig_12965	115	108	29	C	0	0	6	A	29	0	0	0	0	0	0	1	0	0	0	0	0	29	0	0	0	6	0	0	0	0	0	0	0
Contig_12965	115	199	27	C	10	3	0	G	17	0	0	0	1	0	0	1	0	0	0	0	0	0	10	17	0	0	3	0	0	0	0	0	0
Contig_12965	115	252	28	G	21	4	0	T	7	0	0	0	1	0	0	1	0	0	0	0	0	0	0	21	7	0	0	4	0	0	0	0	0
Contig_12965	115	303	21	C	2	2	2	T	19	0	0	0	1	0	0	1	0	0	0	1	0	0	2	0	19	0	2	0	2	0	0	0	0
Contig_12965	115	842	21	G	4	4	0	A	17	1	0	1	1	1	0	1	0	0	0	0	0	17	0	4	0	0	0	4	0	1	0	0	0
Contig_12965	115	911	0	T	0	0	0	C	0	0	0	0	0	0	0	0	1	0	0	0	0	0	0	0	0	0	0	0	0	0	0	0	0
Contig_13023	32	258	0	C	0	0	0	T	0	0	0	0	0	0	0	0	1	0	0	0	0	0	0	0	0	0	0	0	0	0	0	0	0
Contig_13064	473	272	1	T	0	0	0	C	1	0	0	0	0	0	0	0	0	0	0	0	0	0	1	0	0	0	0	0	0	0	0	0	0
Contig_13064	473	527	222	C	173	39	11	T	49	0	5	15	1	0	0	1	0	0	1	1	0	0	173	0	49	0	39	0	11	0	5	0	0
Contig_13113	49	864	1	C	1	1	0	T	0	0	0	0	0	0	0	0	0	0	0	0	0	0	1	0	0	0	1	0	0	0	0	0	0
Contig_13249	37	328	11	T	6	3	0	G	5	0	0	0	1	0	0	1	0	0	0	0	0	0	0	5	6	0	0	0	3	0	0	0	0
Contig_13249	37	364	13	T	7	4	0	A	6	0	0	0	1	0	0	1	0	0	0	0	0	6	0	0	7	0	0	0	4	0	0	0	0
Contig_13352	170	420	0	A	0	0	0	C	0	0	0	0	0	0	0	0	1	0	0	0	0	0	0	0	0	0	0	0	0	0	0	0	0
Contig_13352	170	565	0	A	0	0	0	C	0	0	0	0	0	0	0	0	1	0	0	0	0	0	0	0	0	0	0	0	0	0	0	0	0
Contig_13685	18	259	0	T	0	0	0	G	0	0	0	0	0	0	0	0	1	0	0	0	0	0	0	0	0	0	0	0	0	0	0	0	0
Contig_13685	18	266	0	A	0	0	0	G	0	0	0	0	0	0	0	0	1	0	0	0	0	0	0	0	0	0	0	0	0	0	0	0	0
Contig_13685	18	312	0	A	0	0	0	C	0	0	0	0	0	0	0	0	1	0	0	0	0	0	0	0	0	0	0	0	0	0	0	0	0
Contig_13685	18	321	0	T	0	0	0	G	0	0	0	0	0	0	0	0	1	0	0	0	0	0	0	0	0	0	0	0	0	0	0	0	0
Contig_13856	77	973	6	A	1	0	0	C	5	0	0	0	1	0	0	1	0	0	0	0	0	1	5	0	0	0	0	0	0	0	0	0	0
Contig_13892	165	175	0	G	0	0	0	A	0	0	0	0	0	0	0	0	1	0	0	0	0	0	0	0	0	0	0	0	0	0	0	0	0
Contig_13892	165	1589	43	G	35	15	0	A	8	1	0	0	1	1	0	1	0	0	0	0	0	8	0	35	0	0	0	15	0	1	0	0	0
Contig_13954	93	331	0	G	0	0	0	A	0	0	0	0	0	0	0	0	1	0	0	0	0	0	0	0	0	0	0	0	0	0	0	0	0
Contig_14180	176	1128	1	G	0	0	0	A	1	1	0	0	0	0	0	0	0	0	0	0	0	1	0	0	0	0	0	0	0	1	0	0	0
Contig_14311	68	819	1	G	1	1	0	T	0	0	0	0	0	0	0	0	0	0	0	0	0	0	0	1	0	0	0	1	0	0	0	0	0
Contig_14387	134	801	14	C	14	7	0	T	0	0	1	0	0	0	0	1	0	0	0	0	0	0	14	0	0	0	7	0	0	0	1	0	0
Contig_14387	134	1005	46	C	25	7	11	T	21	0	0	0	1	0	0	1	0	0	0	1	0	0	25	0	21	0	7	0	11	0	0	0	0
Contig_14881	-1	292	0	A	0	0	0	G	0	0	0	0	0	0	0	0	1	0	0	0	0	0	0	0	0	0	0	0	0	0	0	0	0
Contig_14917	41	1049	1	G	1	0	0	A	0	0	0	0	0	0	0	0	0	0	0	0	0	0	0	1	0	0	0	0	0	0	0	0	0
Contig_14917	41	1139	5	C	2	1	0	T	3	2	0	0	1	1	0	1	0	0	0	0	0	0	2	0	3	0	1	0	0	0	0	0	2
Contig_14917	41	1323	12	G	3	3	0	A	9	0	0	1	1	0	0	1	0	0	0	0	0	9	0	3	0	0	0	3	0	0	0	0	0
Contig_14995	28	220	15	C	0	0	10	T	15	0	0	0	0	0	0	1	0	0	0	0	0	0	0	0	15	0	0	0	10	0	0	0	0
Contig_14995	28	908	0	C	0	0	0	T	0	0	0	0	0	0	0	0	1	0	0	0	0	0	0	0	0	0	0	0	0	0	0	0	0
Contig_14995	28	1553	0	C	0	0	0	T	0	0	0	0	0	0	0	0	1	0	0	0	0	0	0	0	0	0	0	0	0	0	0	0	0
Contig_15058	35	787	12	T	3	1	0	C	9	4	0	0	1	1	0	1	0	0	0	0	0	0	9	0	3	0	0	0	1	0	4	0	0
Contig_15058	35	873	15	A	6	1	0	G	9	5	0	0	1	1	0	1	0	0	0	0	0	6	0	9	0	1	0	0	0	0	0	5	0
Contig_15321	242	495	54	A	35	8	0	T	19	7	0	0	1	1	0	1	0	0	0	0	0	35	0	0	19	8	0	0	0	0	0	0	7
Contig_15321	242	1248	19	T	17	1	2	C	2	0	2	0	1	0	0	1	0	0	0	1	0	0	2	0	17	0	2	0	1	0	0	0	2
Contig_15326	44	595	3	G	3	1	0	A	0	0	0	0	0	0	0	1	0	0	0	0	0	0	0	3	0	0	0	1	0	0	0	0	0
Contig_15326	44	810	15	A	2	0	5	C	13	0	0	0	1	0	0	1	0	0	0	0	0	2	13	0	0	0	5	0	0	0	0	0	0
Contig_15326	44	823	15	C	2	0	5	T	13	0	0	0	1	0	0	1	0	0	0	0	0	0	2	0	13	0	0	0	5	0	0	0	0
Contig_15326	44	1102	5	G	0	0	2	T	5	0	0	0	0	0	0	1	0	0	0	0	0	0	0	0	5	0	0	0	2	0	0	0	0
Contig_15342	326	148	2	A	2	0	0	G	0	0	0	0	0	0	0	0	0	0	0	0	0	2	0	0	0	0	0	0	0	0	0	0	0
Contig_15342	326	220	8	T	8	4	0	C	0	0	0	0	0	0	0	1	0	0	0	0	0	0	0	0	8	0	0	0	4	0	0	0	0
Contig_15342	326	258	7	G	7	4	0	A	0	0	0	0	0	0	0	1	0	0	0	0	0	0	0	7	0	0	0	4	0	0	0	0	0
Contig_15342	326	989	9	C	0	0	1	T	9	0	0	0	0	0	0	1	0	0	0	0	0	0	0	0	9	0	0	0	1	0	0	0	0
Contig_15342	326	1195	15	A	10	5	0	T	5	0	0	1	1	0	0	1	0	0	0	0	0	10	0	0	5	5	0	0	0	0	0	0	0
Contig_15505	79	647	17	A	17	3	0	G	0	0	0	0	0	0	0	1	0	0	0	0	0	17	0	0	0	3	0	0	0	0	0	0	0
Contig_15505	79	1124	7	T	7	5	0	C	0	0	0	0	0	0	0	1	0	0	0	0	0	0	0	0	7	0	0	0	5	0	0	0	0
Contig_15642	41	1356	10	C	0	0	1	T	10	0	0	0	0	0	0	1	0	0	0	0	0	0	0	0	10	0	0	0	1	0	0	0	0
Contig_15687	19	505	0	A	0	0	0	T	0	0	0	0	0	0	0	0	1	0	0	0	0	0	0	0	0	0	0	0	0	0	0	0	0
Contig_15745	54	919	12	T	9	1	0	A	3	0	4	0	1	0	0	1	0	0	0	0	0	3	0	0	9	0	0	0	1	0	0	0	4
Contig_15761	15	374	0	G	0	0	0	A	0	0	0	0	0	0	0	0	1	0	0	0	0	0	0	0	0	0	0	0	0	0	0	0	0
Contig_16262	71	889	32	T	0	0	6	C	31	12	0	1	0	0	0	1	0	0	0	0	0	0	31	0	0	0	6	0	0	0	12	0	0
Contig_16262	71	1065	1	G	0	0	0	T	1	0	0	0	0	0	0	0	0	0	0	0	0	0	0	0	1	0	0	0	0	0	0	0	0
Contig_16548	147	646	71	G	1	0	15	A	70	6	0	0	1	0	0	1	0	0	0	0	0	70	0	1	0	15	0	0	0	6	0	0	0
Contig_16548	147	737	73	G	0	0	17	A	73	5	0	0	0	0	0	1	0	0	0	0	0	73	0	0	0	17	0	0	0	5	0	0	0
Contig_16964	139	575	33	G	15	0	13	A	18	0	0	0	1	0	0	1	0	0	0	0	0	18	0	15	0	13	0	0	0	0	0	0	0
Contig_16964	139	615	28	A	28	11	0	T	0	0	0	0	0	0	0	1	0	0	0	0	0	28	0	0	0	11	0	0	0	0	0	0	0
Contig_16964	139	841	14	C	14	4	0	A	0	0	0	0	0	0	0	1	0	0	0	0	0	0	14	0	0	0	4	0	0	0	0	0	0
Contig_16964	139	1358	11	G	0	0	1	C	11	0	0	1	0	0	0	1	0	0	0	0	0	0	11	0	0	0	1	0	0	0	0	0	0
Contig_17178	343	436	142	A	127	25	0	G	15	15	12	0	1	1	0	1	0	0	0	0	1	127	0	15	0	25	0	0	0	12	0	15	0
Contig_17453	142	268	0	T	0	0	0	G	0	0	0	0	0	0	0	0	1	0	0	0	0	0	0	0	0	0	0	0	0	0	0	0	0
Contig_17482	41	259	10	C	0	0	1	T	10	3	0	0	0	0	0	1	0	0	0	0	0	0	0	0	10	0	0	0	1	0	0	0	3
Contig_17751	168	202	63	C	10	9	0	T	53	1	0	1	1	1	0	1	0	0	0	0	0	0	10	0	53	0	9	0	0	0	0	0	1
Contig_17751	168	1938	0	T	0	0	0	A	0	0	0	0	0	0	0	0	1	0	0	0	0	0	0	0	0	0	0	0	0	0	0	0	0
Contig_18237	66	222	27	C	4	0	9	A	23	5	0	0	1	0	0	1	0	0	0	0	0	23	4	0	0	9	0	0	0	5	0	0	0
Contig_18237	66	306	18	G	15	7	0	A	3	0	0	0	1	0	0	1	0	0	0	0	0	3	0	15	0	0	0	7	0	0	0	0	0
Contig_18237	66	579	10	G	0	0	1	A	10	0	0	0	0	0	0	1	0	0	0	0	0	10	0	0	0	1	0	0	0	0	0	0	0
Contig_18237	66	840	2	G	1	0	0	A	1	0	0	0	1	0	0	0	0	0	0	0	0	1	0	1	0	0	0	0	0	0	0	0	0
Contig_18416	71	86	7	G	4	3	0	T	3	0	0	0	1	0	0	1	0	0	0	0	0	0	0	4	3	0	0	3	0	0	0	0	0
Contig_18416	71	273	20	T	13	6	0	C	7	0	0	0	1	0	0	1	0	0	0	0	0	0	7	0	13	0	0	0	6	0	0	0	0
Contig_18504	149	305	18	G	18	4	0	A	0	0	1	0	0	0	0	1	0	0	0	0	0	0	0	18	0	0	0	4	0	0	0	1	0
Contig_18511	387	708	61	G	61	19	0	A	0	0	1	0	0	0	0	1	0	0	0	0	0	0	0	61	0	0	0	19	0	0	0	1	0
Contig_18511	387	725	57	G	57	18	0	C	0	0	1	0	0	0	0	1	0	0	0	0	0	0	0	57	0	0	0	18	0	0	0	1	0
Contig_18705	137	1176	0	C	0	0	0	T	0	0	0	0	0	0	0	0	1	0	0	0	0	0	0	0	0	0	0	0	0	0	0	0	0
Contig_19013	134	268	33	T	19	5	6	C	14	0	0	0	1	0	0	1	0	0	0	1	0	0	14	0	19	0	6	0	5	0	0	0	0
Contig_19013	134	492	40	C	27	6	2	G	13	0	3	0	1	0	0	1	0	0	0	1	0	0	27	13	0	0	6	2	0	0	3	0	0
Contig_19013	134	1302	9	T	1	0	0	A	8	6	0	0	1	0	0	1	0	0	0	0	0	8	0	0	1	0	0	0	0	6	0	0	0
Contig_19013	134	1319	9	T	9	0	0	C	0	0	6	0	0	0	0	1	0	0	0	0	0	0	0	0	9	0	0	0	0	0	0	0	6
Contig_19013	134	1320	9	T	1	0	0	C	8	6	0	0	1	0	0	1	0	0	0	0	0	0	8	0	1	0	0	0	0	0	6	0	0
Contig_19084	60	747	9	T	1	0	2	C	8	0	1	0	1	0	0	1	0	0	0	0	0	0	8	0	1	0	2	0	0	0	0	0	1
Contig_19712	1065	677	11	A	4	0	0	G	7	0	0	0	1	0	0	1	0	0	0	0	0	4	0	7	0	0	0	0	0	0	0	0	0
Contig_19750	80	1131	33	C	0	0	9	T	33	0	0	0	0	0	0	1	0	0	0	0	0	0	0	0	33	0	0	0	9	0	0	0	0
Contig_19768	23	1042	0	G	0	0	0	A	0	0	0	0	0	0	0	0	1	0	0	0	0	0	0	0	0	0	0	0	0	0	0	0	0
Contig_19768	23	1046	13	G	12	2	1	T	1	0	0	0	1	0	0	1	0	0	0	1	0	0	0	12	1	0	0	2	1	0	0	0	0
Contig_19934	59	1018	0	T	0	0	0	C	0	0	0	0	0	0	0	0	1	0	0	0	0	0	0	0	0	0	0	0	0	0	0	0	0
Contig_20204	124	1573	16	C	0	0	2	T	16	0	0	0	0	0	0	1	0	0	0	0	0	0	0	0	16	0	0	0	2	0	0	0	0
Contig_20228	55	483	6	G	3	2	0	T	3	2	0	0	1	1	0	1	0	0	0	0	0	0	0	3	3	0	0	2	0	0	0	0	2
Contig_20228	55	611	4	A	1	1	0	G	3	2	0	0	1	1	0	1	0	0	0	0	0	1	0	3	0	1	0	0	0	0	0	2	0
Contig_20228	55	700	0	A	0	0	0	T	0	0	0	0	0	0	0	0	1	0	0	0	0	0	0	0	0	0	0	0	0	0	0	0	0
Contig_20228	55	736	0	C	0	0	0	G	0	0	0	0	0	0	0	0	1	0	0	0	0	0	0	0	0	0	0	0	0	0	0	0	0
Contig_20228	55	934	3	A	0	0	0	T	3	0	0	0	0	0	0	1	0	0	0	0	0	0	0	0	3	0	0	0	0	0	0	0	0
Contig_20228	55	1254	18	A	11	4	0	G	7	0	0	0	1	0	0	1	0	0	0	0	0	11	0	7	0	4	0	0	0	0	0	0	0
Contig_20228	55	1275	16	C	6	3	0	T	10	0	0	0	1	0	0	1	0	0	0	0	0	0	6	0	10	0	3	0	0	0	0	0	0
Contig_20228	55	1419	14	G	6	3	1	T	8	0	0	0	1	0	0	1	0	0	0	1	0	0	0	6	8	0	0	3	1	0	0	0	0
Contig_20228	55	1433	12	T	5	2	0	A	7	0	0	0	1	0	0	1	0	0	0	0	0	7	0	0	5	0	0	0	2	0	0	0	0
Contig_20431	142	1077	4	A	4	1	0	G	0	0	0	0	0	0	0	1	0	0	0	0	0	4	0	0	0	1	0	0	0	0	0	0	0
Contig_20431	142	1588	10	G	10	1	0	T	0	0	0	0	0	0	0	1	0	0	0	0	0	0	0	10	0	0	0	1	0	0	0	0	0
Contig_20606	170	1356	6	C	0	0	1	T	6	0	0	0	0	0	0	1	0	0	0	0	0	0	0	0	6	0	0	0	1	0	0	0	0
Contig_20606	170	1380	3	A	3	0	0	T	0	0	0	0	0	0	0	1	0	0	0	0	0	3	0	0	0	0	0	0	0	0	0	0	0
Contig_20705	46	10	0	G	0	0	0	T	0	0	0	0	0	0	0	0	1	0	0	0	0	0	0	0	0	0	0	0	0	0	0	0	0
Contig_20705	46	14	0	T	0	0	0	C	0	0	0	0	0	0	0	0	1	0	0	0	0	0	0	0	0	0	0	0	0	0	0	0	0
Contig_20705	46	1132	2	T	0	0	0	C	2	1	0	0	0	0	0	0	0	0	0	0	0	0	2	0	0	0	0	0	0	0	1	0	0
Contig_20705	46	1375	23	C	18	1	1	T	5	0	2	0	1	0	0	1	0	0	0	1	0	0	18	0	5	0	1	0	1	0	2	0	0
Contig_20705	46	1429	22	T	21	2	0	C	0	0	2	1	0	0	0	1	0	0	0	0	0	0	0	0	21	0	0	0	2	0	0	0	2
Contig_20943	105	200	28	A	2	2	1	G	25	0	0	7	1	0	0	1	0	0	1	1	0	2	1	25	0	2	0	1	0	0	0	0	0
Contig_21162	760	805	5	T	4	0	0	C	1	0	1	0	1	0	0	1	0	0	0	0	0	0	1	0	4	0	0	0	0	0	0	0	1
Contig_21162	760	824	5	T	4	0	0	C	1	0	1	0	1	0	0	1	0	0	0	0	0	0	1	0	4	0	0	0	0	0	0	0	1
Contig_21182	230	1287	6	T	1	0	1	A	5	0	0	0	1	0	0	1	0	0	0	0	0	5	0	0	1	1	0	0	0	0	0	0	0
Contig_21182	230	1307	11	C	2	1	1	T	9	0	0	0	1	0	0	1	0	0	0	1	0	0	2	0	9	0	1	0	1	0	0	0	0
Contig_21182	230	1311	12	G	2	1	1	A	10	0	0	0	1	0	0	1	0	0	0	1	0	10	0	2	0	1	0	1	0	0	0	0	0
Contig_21182	230	1325	14	T	11	3	0	C	3	0	0	0	1	0	0	1	0	0	0	0	0	0	3	0	11	0	0	0	3	0	0	0	0
Contig_21182	230	1334	16	C	2	1	3	T	14	0	0	0	1	0	0	1	0	0	0	1	0	0	2	0	14	0	1	0	3	0	0	0	0
Contig_21314	115	345	3	T	3	0	0	C	0	0	0	0	0	0	0	1	0	0	0	0	0	0	0	0	3	0	0	0	0	0	0	0	0
Contig_21314	115	375	3	G	3	0	0	T	0	0	0	0	0	0	0	1	0	0	0	0	0	0	0	3	0	0	0	0	0	0	0	0	0
Contig_21329	488	763	95	G	19	4	29	A	76	9	5	1	1	1	0	1	0	0	0	1	1	76	0	19	0	29	0	4	0	9	0	5	0
Contig_21329	488	769	96	T	24	5	28	C	72	9	5	0	1	1	0	1	0	0	0	1	1	0	72	0	24	0	28	0	5	0	9	0	5
Contig_21329	488	1380	21	T	10	0	3	G	11	0	0	0	1	0	0	1	0	0	0	0	0	0	0	11	10	0	0	3	0	0	0	0	0
Contig_21329	488	1442	17	A	0	0	1	G	17	0	0	0	0	0	0	1	0	0	0	0	0	0	0	17	0	0	0	1	0	0	0	0	0
Contig_21329	488	1540	20	A	0	0	1	C	20	0	0	0	0	0	0	1	0	0	0	0	0	0	20	0	0	0	1	0	0	0	0	0	0
Contig_21329	488	1555	21	T	21	2	0	C	0	0	0	0	0	0	0	1	0	0	0	0	0	0	0	0	21	0	0	0	2	0	0	0	0
Contig_21543	194	517	18	G	10	2	0	A	8	0	0	0	1	0	0	1	0	0	0	0	0	8	0	10	0	0	0	2	0	0	0	0	0
Contig_21547	57	410	5	G	1	0	2	A	4	0	0	0	1	0	0	1	0	0	0	0	0	4	0	1	0	2	0	0	0	0	0	0	0
Contig_21547	57	437	5	A	1	0	2	T	4	0	0	0	1	0	0	1	0	0	0	0	0	1	0	0	4	0	0	0	2	0	0	0	0
Contig_21547	57	701	23	T	4	0	8	C	19	3	0	0	1	0	0	1	0	0	0	0	0	0	19	0	4	0	8	0	0	0	3	0	0
Contig_21547	57	1202	7	C	2	0	4	T	5	0	0	0	1	0	0	1	0	0	0	0	0	0	2	0	5	0	0	0	4	0	0	0	0
Contig_21621	184	989	17	C	0	0	2	T	17	4	0	0	0	0	0	1	0	0	0	0	0	0	0	0	17	0	0	0	2	0	0	0	4
Contig_22024	52	714	2	T	2	1	0	C	0	0	0	0	0	0	0	0	0	0	0	0	0	0	0	0	2	0	0	0	1	0	0	0	0
Contig_22024	52	1026	8	C	7	0	1	A	1	0	2	0	1	0	0	1	0	0	0	0	0	1	7	0	0	1	0	0	0	0	2	0	0
Contig_22024	52	1027	8	G	7	0	1	A	1	0	2	0	1	0	0	1	0	0	0	0	0	1	0	7	0	1	0	0	0	0	0	2	0
Contig_22024	52	1044	9	T	0	0	1	C	9	2	0	0	0	0	0	1	0	0	0	0	0	0	9	0	0	0	1	0	0	0	2	0	0
Contig_22024	52	1075	10	A	9	0	1	G	1	0	2	0	1	0	0	1	0	0	0	0	0	9	0	1	0	0	0	1	0	2	0	0	0
Contig_22024	52	1107	9	G	9	0	0	C	0	0	2	0	0	0	0	1	0	0	0	0	0	0	0	9	0	0	0	0	0	0	0	2	0
Contig_22024	52	1109	9	A	9	0	0	T	0	0	2	0	0	0	0	1	0	0	0	0	0	9	0	0	0	0	0	0	0	2	0	0	0
Contig_22065	92	1190	41	C	5	5	4	T	36	0	0	0	1	0	0	1	0	0	0	1	0	0	5	0	36	0	5	0	4	0	0	0	0
Contig_22065	92	1200	41	C	5	5	4	G	36	0	0	0	1	0	0	1	0	0	0	1	0	0	5	36	0	0	5	4	0	0	0	0	0
Contig_22065	92	1201	40	T	12	5	4	C	14	0	0	15	1	0	0	1	0	0	1	1	0	0	14	14	12	0	4	0	5	0	0	0	0
Contig_22907	38	428	1	T	1	0	0	G	0	0	0	0	0	0	0	0	0	0	0	0	0	0	0	0	1	0	0	0	0	0	0	0	0
Contig_22907	38	444	1	G	1	0	0	A	0	0	0	0	0	0	0	0	0	0	0	0	0	0	0	1	0	0	0	0	0	0	0	0	0
Contig_22962	55	202	2	A	0	0	0	T	2	0	0	0	0	0	0	0	0	0	0	0	0	0	0	0	2	0	0	0	0	0	0	0	0
Contig_22962	55	1297	35	A	27	5	0	G	8	0	0	0	1	0	0	1	0	0	0	0	0	27	0	8	0	5	0	0	0	0	0	0	0
Contig_23418	369	423	70	C	70	8	0	G	0	0	2	0	0	0	0	1	0	0	0	0	0	0	70	0	0	0	8	0	0	0	2	0	0
Contig_23430	238	111	56	A	1	0	19	G	55	0	1	0	1	0	0	1	0	0	0	0	0	1	0	55	0	0	0	19	0	1	0	0	0
Contig_23430	238	363	41	A	29	10	6	G	12	0	0	0	1	0	0	1	0	0	0	1	0	29	0	12	0	10	0	6	0	0	0	0	0
Contig_23430	238	647	23	T	8	2	7	G	15	0	0	0	1	0	0	1	0	0	0	1	0	0	0	15	8	0	0	7	2	0	0	0	0
Contig_23476	230	1118	51	C	51	16	0	A	0	0	0	0	0	0	0	1	0	0	0	0	0	0	51	0	0	0	16	0	0	0	0	0	0
Contig_23558	84	622	26	C	22	5	2	A	4	0	5	0	1	0	0	1	0	0	0	1	0	4	22	0	0	2	5	0	0	0	5	0	0
Contig_24283	76	1023	4	C	2	0	0	G	2	0	0	0	1	0	0	1	0	0	0	0	0	0	2	2	0	0	0	0	0	0	0	0	0
Contig_24283	76	1055	4	A	3	0	0	T	1	0	0	0	1	0	0	1	0	0	0	0	0	3	0	0	1	0	0	0	0	0	0	0	0
Contig_24554	183	948	21	G	10	3	0	A	11	0	0	0	1	0	0	1	0	0	0	0	0	11	0	10	0	0	0	3	0	0	0	0	0
Contig_24554	183	1155	43	G	42	10	0	T	1	0	6	0	1	0	0	1	0	0	0	0	0	0	0	42	1	0	0	10	0	0	0	6	0
Contig_24832	68	336	16	G	12	4	1	A	4	2	0	1	1	1	0	1	0	0	0	1	0	4	0	12	0	1	0	4	0	2	0	0	0
Contig_24832	68	339	17	G	12	4	1	T	5	2	0	0	1	1	0	1	0	0	0	1	0	0	0	12	5	0	0	4	1	0	0	0	2
Contig_24832	68	345	17	T	12	4	1	G	5	2	0	0	1	1	0	1	0	0	0	1	0	0	0	5	12	0	0	1	4	0	0	2	0
Contig_24832	68	351	18	A	12	4	2	G	6	2	0	0	1	1	0	1	0	0	0	1	0	12	0	6	0	4	0	2	0	0	0	2	0
Contig_25048	135	825	3	G	1	0	0	T	2	1	0	0	1	0	0	1	0	0	0	0	0	0	0	1	2	0	0	0	0	0	0	0	1
Contig_25052	128	255	13	G	6	2	0	A	7	5	0	0	1	1	0	1	0	0	0	0	0	7	0	6	0	0	0	2	0	5	0	0	0
Contig_25052	128	437	23	G	12	7	0	A	11	5	0	0	1	1	0	1	0	0	0	0	0	11	0	12	0	0	0	7	0	5	0	0	0
Contig_25052	128	1148	18	A	0	0	1	G	18	9	0	0	0	0	0	1	0	0	0	0	0	0	0	18	0	0	0	1	0	0	0	9	0
Contig_25195	170	78	0	G	0	0	0	C	0	0	0	0	0	0	0	0	1	0	0	0	0	0	0	0	0	0	0	0	0	0	0	0	0
Contig_25356	226	322	20	C	1	1	7	T	19	0	0	0	1	0	0	1	0	0	0	1	0	0	1	0	19	0	1	0	7	0	0	0	0
Contig_25473	91	104	16	G	4	2	0	T	7	0	0	5	1	0	0	1	0	0	1	0	0	5	0	4	7	3	0	2	0	0	0	0	0
Contig_25879	95	350	7	T	0	0	0	G	7	0	0	0	0	0	0	1	0	0	0	0	0	0	0	7	0	0	0	0	0	0	0	0	0
Contig_26553	62	326	0	G	0	0	0	T	0	0	0	0	0	0	0	0	1	0	0	0	0	0	0	0	0	0	0	0	0	0	0	0	0
Contig_26575	55	1112	1	C	1	0	0	T	0	0	0	0	0	0	0	0	0	0	0	0	0	0	1	0	0	0	0	0	0	0	0	0	0
Contig_26794	42	767	10	T	3	3	0	C	7	2	0	0	1	1	0	1	0	0	0	0	0	0	7	0	3	0	0	0	3	0	2	0	0
Contig_26794	42	1112	6	C	0	0	1	T	6	1	0	0	0	0	0	1	0	0	0	0	0	0	0	0	6	0	0	0	1	0	0	0	1
Contig_26808	64	1024	4	T	0	0	1	C	4	0	0	0	0	0	0	1	0	0	0	0	0	0	4	0	0	0	1	0	0	0	0	0	0
Contig_27048	126	470	11	T	0	0	4	C	11	0	0	0	0	0	0	1	0	0	0	0	0	0	11	0	0	0	4	0	0	0	0	0	0
Contig_27304	3	1187	2	T	1	1	0	C	1	0	0	0	1	0	0	0	0	0	0	0	0	0	1	0	1	0	0	0	1	0	0	0	0
Contig_27354	132	387	55	T	3	0	14	C	52	14	0	0	1	0	0	1	0	0	0	0	0	0	52	0	3	0	14	0	0	0	14	0	0
Contig_27354	132	668	22	T	21	9	0	C	1	0	3	0	1	0	0	1	0	0	0	0	0	0	1	0	21	0	0	0	9	0	0	0	3
Contig_28071	12	213	1	T	1	0	0	A	0	0	0	0	0	0	0	0	0	0	0	0	0	0	0	0	1	0	0	0	0	0	0	0	0
Contig_28071	12	552	0	G	0	0	0	A	0	0	0	0	0	0	0	0	1	0	0	0	0	0	0	0	0	0	0	0	0	0	0	0	0
Contig_28071	12	607	0	A	0	0	0	C	0	0	0	0	0	0	0	0	1	0	0	0	0	0	0	0	0	0	0	0	0	0	0	0	0
Contig_28071	12	834	1	G	1	1	0	A	0	0	0	0	0	0	0	0	0	0	0	0	0	0	0	1	0	0	0	1	0	0	0	0	0
Contig_28071	12	1086	2	G	1	0	1	A	1	0	0	2	1	0	0	0	0	0	1	0	0	1	0	1	0	1	0	0	0	0	0	0	0
Contig_28071	12	1263	3	C	0	0	0	T	3	0	0	0	0	0	0	1	0	0	0	0	0	0	0	0	3	0	0	0	0	0	0	0	0
Contig_28194	85	1510	29	C	23	10	0	T	5	0	0	1	1	0	0	1	0	0	0	0	0	0	23	0	5	0	10	0	0	0	0	0	0
Contig_28437	86	372	7	C	3	3	3	T	4	0	0	0	1	0	0	1	0	0	0	1	0	0	3	0	4	0	3	0	3	0	0	0	0
Contig_28437	86	521	4	G	3	0	1	A	1	0	1	0	1	0	0	1	0	0	0	0	0	1	0	3	0	1	0	0	0	0	0	1	0
Contig_28437	86	602	1	G	1	0	0	A	0	0	0	0	0	0	0	0	0	0	0	0	0	0	0	1	0	0	0	0	0	0	0	0	0
Contig_28479	88	1021	5	G	3	0	0	A	2	0	0	0	1	0	0	1	0	0	0	0	0	2	0	3	0	0	0	0	0	0	0	0	0
Contig_28479	88	1175	7	C	7	2	0	A	0	0	0	0	0	0	0	1	0	0	0	0	0	0	7	0	0	0	2	0	0	0	0	0	0
Contig_28616	70	1086	20	C	0	0	5	T	20	0	0	0	0	0	0	1	0	0	0	0	0	0	0	0	20	0	0	0	5	0	0	0	0
Contig_28616	70	1148	27	T	12	5	4	C	15	0	0	0	1	0	0	1	0	0	0	1	0	0	15	0	12	0	4	0	5	0	0	0	0
Contig_28705	43	505	22	G	4	2	0	A	18	0	0	0	1	0	0	1	0	0	0	0	0	18	0	4	0	0	0	2	0	0	0	0	0
Contig_28705	43	1004	0	T	0	0	0	A	0	0	0	0	0	0	0	0	1	0	0	0	0	0	0	0	0	0	0	0	0	0	0	0	0
Contig_28705	43	1241	5	T	3	2	0	G	2	0	0	0	1	0	0	1	0	0	0	0	0	0	0	2	3	0	0	0	2	0	0	0	0
Contig_28822	44	303	14	A	0	0	4	G	14	0	0	0	0	0	0	1	0	0	0	0	0	0	0	14	0	0	0	4	0	0	0	0	0
Contig_29085	25	734	0	T	0	0	0	C	0	0	0	0	0	0	0	0	1	0	0	0	0	0	0	0	0	0	0	0	0	0	0	0	0
Contig_29085	25	743	0	A	0	0	0	G	0	0	0	0	0	0	0	0	1	0	0	0	0	0	0	0	0	0	0	0	0	0	0	0	0
Contig_29085	25	911	0	G	0	0	0	A	0	0	0	0	0	0	0	0	1	0	0	0	0	0	0	0	0	0	0	0	0	0	0	0	0
Contig_29085	25	977	0	T	0	0	0	C	0	0	0	0	0	0	0	0	1	0	0	0	0	0	0	0	0	0	0	0	0	0	0	0	0
Contig_29085	25	1214	6	C	6	0	0	T	0	0	0	0	0	0	0	1	0	0	0	0	0	0	6	0	0	0	0	0	0	0	0	0	0
Contig_29085	25	1247	6	T	6	0	0	C	0	0	0	0	0	0	0	1	0	0	0	0	0	0	0	0	6	0	0	0	0	0	0	0	0
Contig_29085	25	1249	6	T	0	0	0	G	6	0	0	0	0	0	0	1	0	0	0	0	0	0	0	6	0	0	0	0	0	0	0	0	0
Contig_29085	25	1272	7	A	7	0	0	G	0	0	0	0	0	0	0	1	0	0	0	0	0	7	0	0	0	0	0	0	0	0	0	0	0
Contig_29085	25	1403	3	C	3	0	0	T	0	0	0	0	0	0	0	1	0	0	0	0	0	0	3	0	0	0	0	0	0	0	0	0	0
Contig_29085	25	1508	1	C	0	0	0	T	0	0	0	1	0	0	0	0	0	1	0	0	0	0	0	1	0	0	0	0	0	0	0	0	0
Contig_29085	25	1547	0	A	0	0	0	G	0	0	0	1	0	0	0	0	1	0	0	0	0	0	0	0	0	0	0	0	0	0	0	0	0
Contig_29383	1050	1080	25	T	0	0	1	C	25	22	0	0	0	0	0	1	0	0	0	0	0	0	25	0	0	0	1	0	0	0	22	0	0
Contig_29383	1050	1109	28	C	11	1	0	G	17	17	8	0	1	1	0	1	0	0	0	0	1	0	11	17	0	0	1	0	0	0	8	17	0
Contig_29383	1050	1404	3	T	0	0	0	C	3	2	0	0	0	0	0	1	0	0	0	0	0	0	3	0	0	0	0	0	0	0	2	0	0
Contig_29383	1050	1461	3	T	0	0	0	C	3	2	0	0	0	0	0	1	0	0	0	0	0	0	3	0	0	0	0	0	0	0	2	0	0
Contig_29492	20	343	2	A	0	0	0	G	2	0	0	0	0	0	0	0	0	0	0	0	0	0	0	2	0	0	0	0	0	0	0	0	0
Contig_29508	310	144	37	G	8	1	7	C	27	3	0	2	1	1	0	1	0	0	1	1	0	2	27	8	0	0	7	1	0	1	3	0	0
Contig_29508	310	159	36	C	15	0	7	T	21	1	3	0	1	0	0	1	0	0	0	0	1	0	15	0	21	0	0	0	7	0	3	0	1
Contig_29508	310	186	43	G	8	0	12	T	34	3	0	1	1	0	0	1	0	0	0	0	0	1	0	8	34	1	0	0	12	0	0	0	3
Contig_29508	310	192	42	T	8	0	11	G	34	3	0	1	1	0	0	1	0	0	0	0	0	0	0	34	8	0	0	11	0	0	0	3	0
													270	74	0	403	100	1	21	73	18
													0.472028	0.129371	0	0.704545	0.174825	0.00174825	0.0367133
													0.669975	0.183623	0	1	0.248139	0.00248139	0.0521092
																	504

## Sheet: UTV1_vs_UTT2
Opening ace file 369_basin_mtn_mapping_response.ace
Contig_id	Num_reads_in_contig	SNP_pos	SNP_coverage	MTN_base	MTN_base_count	MTN_reads_match_MTN_base	MTN_base_matches_BASIN_base	BASIN_base	BASIN_base_count	BASIN_reads_match_BASIN_base	BASIN_base_matches_MTN_base_count	Reads_with_OTHER_bases	Do we detect both bases at the SNP with any reads?	Do we detect the SNP with reads from MTN/BASIn?	Are all of the discriminatory bases a subset of the SNPs with both bases from any read?	Did we detect one of the two bases at the SNP position?				Het Mtn	Het Basin	A	C	G	T	A	C	G	T	A	C	G	T
Contig_49	58	659	1	G	0	0	0	A	1	0	0	0	0	0	0	0	0	0	0	0	0	1	0	0	0	0	0	0	0	0	0	0	0
Contig_221	17	1046	0	C	0	0	0	T	0	0	0	0	0	0	0	0	1	0	0	0	0	0	0	0	0	0	0	0	0	0	0	0	0
Contig_268	50	1838	4	G	1	0	1	T	3	2	0	0	1	0	0	1	0	0	0	0	0	0	0	1	3	0	0	0	1	0	0	0	2
Contig_391	104	168	24	A	0	0	7	G	23	4	0	1	0	0	0	1	0	0	0	0	0	0	0	23	1	0	0	7	0	0	0	4	0
Contig_391	104	732	3	T	1	0	0	G	2	2	0	0	1	0	0	1	0	0	0	0	0	0	0	2	1	0	0	0	0	0	0	2	0
Contig_603	126	50	17	T	2	2	2	A	15	6	0	0	1	1	0	1	0	0	0	1	0	15	0	0	2	2	0	0	2	6	0	0	0
Contig_603	126	296	20	A	20	3	0	G	0	0	5	0	0	0	0	1	0	0	0	0	0	20	0	0	0	3	0	0	0	5	0	0	0
Contig_649	363	1160	0	A	0	0	0	C	0	0	0	0	0	0	0	0	1	0	0	0	0	0	0	0	0	0	0	0	0	0	0	0	0
Contig_677	27	689	1	G	1	1	0	C	0	0	0	0	0	0	0	0	0	0	0	0	0	0	0	1	0	0	0	1	0	0	0	0	0
Contig_677	27	695	1	T	0	0	1	A	1	0	0	0	0	0	0	0	0	0	0	0	0	1	0	0	0	1	0	0	0	0	0	0	0
Contig_677	27	1285	3	A	2	0	0	C	1	1	1	0	1	0	0	1	0	0	0	0	1	2	1	0	0	0	0	0	0	1	1	0	0
Contig_804	341	649	50	A	0	0	19	C	50	16	0	0	0	0	0	1	0	0	0	0	0	0	50	0	0	0	19	0	0	0	16	0	0
Contig_804	341	665	46	C	38	17	0	T	8	8	7	0	1	1	0	1	0	0	0	0	1	0	38	0	8	0	17	0	0	0	7	0	8
Contig_804	341	761	35	T	18	5	0	C	17	16	0	0	1	1	0	1	0	0	0	0	0	0	17	0	18	0	0	0	5	0	16	0	0
Contig_822	52	606	13	G	12	2	0	T	1	0	4	0	1	0	0	1	0	0	0	0	0	0	0	12	1	0	0	2	0	0	0	4	0
Contig_899	70	917	12	G	12	4	0	C	0	0	4	0	0	0	0	1	0	0	0	0	0	0	0	12	0	0	0	4	0	0	0	4	0
Contig_899	70	1554	0	A	0	0	0	G	0	0	0	0	0	0	0	0	1	0	0	0	0	0	0	0	0	0	0	0	0	0	0	0	0
Contig_899	70	1686	0	C	0	0	0	T	0	0	0	0	0	0	0	0	1	0	0	0	0	0	0	0	0	0	0	0	0	0	0	0	0
Contig_1120	75	409	0	T	0	0	0	C	0	0	0	0	0	0	0	0	1	0	0	0	0	0	0	0	0	0	0	0	0	0	0	0	0
Contig_1120	75	1084	12	A	12	6	0	G	0	0	3	0	0	0	0	1	0	0	0	0	0	12	0	0	0	6	0	0	0	3	0	0	0
Contig_1142	59	673	0	C	0	0	0	T	0	0	0	0	0	0	0	0	1	0	0	0	0	0	0	0	0	0	0	0	0	0	0	0	0
Contig_1142	59	733	0	G	0	0	0	A	0	0	0	0	0	0	0	0	1	0	0	0	0	0	0	0	0	0	0	0	0	0	0	0	0
Contig_1401	73	56	15	G	0	0	5	A	15	2	0	0	0	0	0	1	0	0	0	0	0	15	0	0	0	5	0	0	0	2	0	0	0
Contig_1401	73	59	15	C	0	0	5	T	15	2	0	0	0	0	0	1	0	0	0	0	0	0	0	0	15	0	0	0	5	0	0	0	2
Contig_1401	73	74	15	G	0	0	5	A	15	2	0	0	0	0	0	1	0	0	0	0	0	15	0	0	0	5	0	0	0	2	0	0	0
Contig_1401	73	89	15	A	0	0	5	T	15	2	0	0	0	0	0	1	0	0	0	0	0	0	0	0	15	0	0	0	5	0	0	0	2
Contig_1401	73	107	15	G	0	0	5	T	15	2	0	0	0	0	0	1	0	0	0	0	0	0	0	0	15	0	0	0	5	0	0	0	2
Contig_1401	73	116	17	A	0	0	6	G	17	2	0	0	0	0	0	1	0	0	0	0	0	0	0	17	0	0	0	6	0	0	0	2	0
Contig_1401	73	131	19	A	0	0	7	T	17	2	0	2	0	0	0	1	0	0	1	0	0	0	2	0	17	0	0	0	7	0	0	0	2
Contig_1401	73	137	19	A	0	0	7	G	19	2	0	0	0	0	0	1	0	0	0	0	0	0	0	19	0	0	0	7	0	0	0	2	0
Contig_1401	73	143	19	A	0	0	7	G	19	2	0	0	0	0	0	1	0	0	0	0	0	0	0	19	0	0	0	7	0	0	0	2	0
Contig_1401	73	144	19	A	0	0	7	T	19	2	0	0	0	0	0	1	0	0	0	0	0	0	0	0	19	0	0	0	7	0	0	0	2
Contig_1401	73	147	19	A	0	0	7	C	19	2	0	0	0	0	0	1	0	0	0	0	0	0	19	0	0	0	7	0	0	0	2	0	0
Contig_1401	73	155	19	G	0	0	7	A	19	2	0	0	0	0	0	1	0	0	0	0	0	19	0	0	0	7	0	0	0	2	0	0	0
Contig_1401	73	157	19	A	0	0	7	G	19	2	0	0	0	0	0	1	0	0	0	0	0	0	0	19	0	0	0	7	0	0	0	2	0
Contig_1401	73	1650	20	A	0	0	7	G	20	10	0	0	0	0	0	1	0	0	0	0	0	0	0	20	0	0	0	7	0	0	0	10	0
Contig_1404	59	279	2	C	2	0	0	T	0	0	0	0	0	0	0	0	0	0	0	0	0	0	2	0	0	0	0	0	0	0	0	0	0
Contig_1404	59	537	0	T	0	0	0	C	0	0	0	0	0	0	0	0	1	0	0	0	0	0	0	0	0	0	0	0	0	0	0	0	0
Contig_1404	59	633	3	T	0	0	2	C	3	0	0	0	0	0	0	1	0	0	0	0	0	0	3	0	0	0	2	0	0	0	0	0	0
Contig_1404	59	1363	42	T	6	0	10	C	36	15	0	0	1	0	0	1	0	0	0	0	0	0	36	0	6	0	10	0	0	0	15	0	0
Contig_1425	39	534	1	C	1	0	0	T	0	0	1	0	0	0	0	0	0	0	0	0	0	0	1	0	0	0	0	0	0	0	1	0	0
Contig_1627	145	244	12	T	3	0	1	A	9	3	1	0	1	0	0	1	0	0	0	0	1	9	0	0	3	1	0	0	0	3	0	0	1
Contig_1627	145	847	62	G	62	17	0	T	0	0	11	0	0	0	0	1	0	0	0	0	0	0	0	62	0	0	0	17	0	0	0	11	0
Contig_1627	145	1267	0	T	0	0	0	G	0	0	0	0	0	0	0	0	1	0	0	0	0	0	0	0	0	0	0	0	0	0	0	0	0
Contig_1627	145	1339	0	A	0	0	0	G	0	0	0	0	0	0	0	0	1	0	0	0	0	0	0	0	0	0	0	0	0	0	0	0	0
Contig_1627	145	1651	5	A	0	0	0	G	5	1	0	0	0	0	0	1	0	0	0	0	0	0	0	5	0	0	0	0	0	0	0	1	0
Contig_1678	54	82	26	T	14	7	1	A	12	5	0	0	1	1	0	1	0	0	0	1	0	12	0	0	14	1	0	0	7	5	0	0	0
Contig_1678	54	444	12	A	5	2	0	G	7	3	0	0	1	1	0	1	0	0	0	0	0	5	0	7	0	2	0	0	0	0	0	3	0
Contig_1678	54	450	10	C	1	0	0	T	8	4	0	1	1	0	0	1	0	0	0	0	0	1	1	0	8	0	0	0	0	0	0	0	4
Contig_1876	5	462	1	A	0	0	0	C	1	0	0	0	0	0	0	0	0	0	0	0	0	0	1	0	0	0	0	0	0	0	0	0	0
Contig_1876	5	582	1	T	0	0	0	G	1	0	0	0	0	0	0	0	0	0	0	0	0	0	0	1	0	0	0	0	0	0	0	0	0
Contig_1936	106	458	19	T	0	0	2	G	17	8	0	2	0	0	0	1	0	0	1	0	0	0	2	17	0	0	0	2	0	0	1	8	0
Contig_1936	106	513	22	T	0	0	4	C	22	10	0	0	0	0	0	1	0	0	0	0	0	0	22	0	0	0	4	0	0	0	10	0	0
Contig_1936	106	548	21	T	0	0	6	C	21	9	0	3	0	0	0	1	0	0	1	0	0	0	21	0	0	0	6	0	0	0	9	0	0
Contig_1936	106	625	23	C	0	0	7	T	23	9	0	0	0	0	0	1	0	0	0	0	0	0	0	0	23	0	0	0	7	0	0	0	9
Contig_1936	106	799	11	T	0	0	4	C	11	3	0	0	0	0	0	1	0	0	0	0	0	0	11	0	0	0	4	0	0	0	3	0	0
Contig_1952	173	38	10	T	0	0	3	C	10	1	0	0	0	0	0	1	0	0	0	0	0	0	10	0	0	0	3	0	0	0	1	0	0
Contig_1952	173	280	16	G	13	8	0	A	3	3	0	0	1	1	0	1	0	0	0	0	0	3	0	13	0	0	0	8	0	3	0	0	0
Contig_1952	173	489	35	G	9	3	0	T	24	6	0	2	1	1	0	1	0	0	1	0	0	0	2	9	24	0	0	3	0	0	0	0	6
Contig_1952	173	654	12	C	3	1	0	G	9	5	0	0	1	1	0	1	0	0	0	0	0	0	3	9	0	0	1	0	0	0	0	5	0
Contig_1964	35	1055	1	G	1	1	0	C	0	0	0	0	0	0	0	0	0	0	0	0	0	0	0	1	0	0	0	1	0	0	0	0	0
Contig_2056	909	214	623	T	10	7	162	C	612	185	0	1	1	1	0	1	0	0	0	1	0	1	612	0	10	0	162	0	7	0	185	0	0
Contig_2056	909	310	7	G	0	0	0	T	7	3	0	0	0	0	0	1	0	0	0	0	0	0	0	0	7	0	0	0	0	0	0	0	3
Contig_2056	909	577	28	A	4	0	8	T	24	8	0	0	1	0	0	1	0	0	0	0	0	4	0	0	24	0	0	0	8	0	0	0	8
Contig_2133	216	584	53	A	4	0	11	G	49	10	0	0	1	0	0	1	0	0	0	0	0	4	0	49	0	0	0	11	0	0	0	10	0
Contig_2133	216	1053	46	C	4	0	22	T	42	9	0	0	1	0	0	1	0	0	0	0	0	0	4	0	42	0	0	0	22	0	0	0	9
Contig_2163	65	1438	11	A	0	0	3	G	11	2	0	0	0	0	0	1	0	0	0	0	0	0	0	11	0	0	0	3	0	0	0	2	0
Contig_2283	115	539	54	T	53	27	0	C	1	1	5	0	1	1	0	1	0	0	0	0	1	0	1	0	53	0	0	0	27	0	1	0	5
Contig_2283	115	667	33	A	5	2	11	G	28	2	2	0	1	1	0	1	0	0	0	1	1	5	0	28	0	2	0	11	0	2	0	2	0
Contig_2283	115	798	8	A	2	2	0	T	6	1	0	0	1	1	0	1	0	0	0	0	0	2	0	0	6	2	0	0	0	0	0	0	1
Contig_2283	115	1154	2	T	1	0	0	C	1	1	0	0	1	0	0	0	0	0	0	0	0	0	1	0	1	0	0	0	0	0	1	0	0
Contig_2377	227	277	45	T	9	5	3	C	36	8	0	1	1	1	0	1	0	0	0	1	0	0	36	0	9	0	3	0	5	0	8	0	0
Contig_2381	112	43	9	C	6	2	0	G	3	3	0	0	1	1	0	1	0	0	0	0	0	0	6	3	0	0	2	0	0	0	0	3	0
Contig_2381	112	329	8	C	6	5	0	T	2	2	0	0	1	1	0	1	0	0	0	0	0	0	6	0	2	0	5	0	0	0	0	0	2
Contig_2381	112	577	26	A	17	6	0	G	8	5	0	1	1	1	0	1	0	0	0	0	0	17	0	8	1	6	0	0	0	0	0	5	1
Contig_2381	112	1038	7	G	6	6	0	A	1	1	0	0	1	1	0	1	0	0	0	0	0	1	0	6	0	0	0	6	0	1	0	0	0
Contig_2570	179	619	37	T	9	0	14	A	28	10	0	0	1	0	0	1	0	0	0	0	0	28	0	0	9	14	0	0	0	10	0	0	0
Contig_2570	179	902	43	C	0	0	19	T	43	11	0	0	0	0	0	1	0	0	0	0	0	0	0	0	43	0	0	0	19	0	0	0	11
Contig_2570	179	928	45	T	17	13	6	A	28	11	0	0	1	1	0	1	0	0	0	1	0	28	0	0	17	6	0	0	13	11	0	0	0
Contig_2634	132	57	2	A	2	1	0	G	0	0	0	0	0	0	0	0	0	0	0	0	0	2	0	0	0	1	0	0	0	0	0	0	0
Contig_2634	132	133	2	C	0	0	1	T	2	0	0	0	0	0	0	0	0	0	0	0	0	0	0	0	2	0	0	0	1	0	0	0	0
Contig_2634	132	134	2	G	2	1	0	C	0	0	0	0	0	0	0	0	0	0	0	0	0	0	0	2	0	0	0	1	0	0	0	0	0
Contig_2634	132	192	19	T	19	3	0	C	0	0	4	0	0	0	0	1	0	0	0	0	0	0	0	0	19	0	0	0	3	0	0	0	4
Contig_2634	132	205	19	G	3	1	2	A	16	3	1	0	1	1	0	1	0	0	0	1	1	16	0	3	0	2	0	1	0	3	0	1	0
Contig_2653	55	564	0	G	0	0	0	A	0	0	0	0	0	0	0	0	1	0	0	0	0	0	0	0	0	0	0	0	0	0	0	0	0
Contig_2668	386	1068	130	A	42	10	35	G	88	12	6	0	1	1	0	1	0	0	0	1	1	42	0	88	0	10	0	35	0	6	0	12	0
Contig_2824	2	848	0	C	0	0	0	T	0	0	0	0	0	0	0	0	1	0	0	0	0	0	0	0	0	0	0	0	0	0	0	0	0
Contig_2824	2	884	0	C	0	0	0	A	0	0	0	0	0	0	0	0	1	0	0	0	0	0	0	0	0	0	0	0	0	0	0	0	0
Contig_2824	2	924	0	C	0	0	0	A	0	0	0	0	0	0	0	0	1	0	0	0	0	0	0	0	0	0	0	0	0	0	0	0	0
Contig_2824	2	1513	0	T	0	0	0	C	0	0	0	0	0	0	0	0	1	0	0	0	0	0	0	0	0	0	0	0	0	0	0	0	0
Contig_3024	8	526	0	T	0	0	0	C	0	0	0	0	0	0	0	0	1	0	0	0	0	0	0	0	0	0	0	0	0	0	0	0	0
Contig_3040	142	1006	34	A	0	0	8	G	34	3	0	0	0	0	0	1	0	0	0	0	0	0	0	34	0	0	0	8	0	0	0	3	0
Contig_3074	56	1548	9	A	2	0	0	G	7	0	0	0	1	0	0	1	0	0	0	0	0	2	0	7	0	0	0	0	0	0	0	0	0
Contig_3081	80	428	13	A	7	6	0	G	6	3	0	0	1	1	0	1	0	0	0	0	0	7	0	6	0	6	0	0	0	0	0	3	0
Contig_3081	80	548	11	G	7	3	0	C	4	2	0	0	1	1	0	1	0	0	0	0	0	0	4	7	0	0	0	3	0	0	2	0	0
Contig_3081	80	557	11	G	7	3	0	A	4	2	0	0	1	1	0	1	0	0	0	0	0	4	0	7	0	0	0	3	0	2	0	0	0
Contig_3115	87	54	11	C	9	4	0	A	2	2	1	0	1	1	0	1	0	0	0	0	1	2	9	0	0	0	4	0	0	2	1	0	0
Contig_3115	87	1010	38	C	17	8	0	T	21	6	4	0	1	1	0	1	0	0	0	0	1	0	17	0	21	0	8	0	0	0	4	0	6
Contig_3238	101	1580	12	C	7	2	0	T	5	2	2	0	1	1	0	1	0	0	0	0	1	0	7	0	5	0	2	0	0	0	2	0	2
Contig_3254	176	456	28	C	13	3	0	G	11	4	3	5	1	1	0	1	0	0	1	0	1	0	13	11	4	0	3	0	1	0	3	4	0
Contig_3254	176	463	29	A	18	4	0	G	11	4	2	1	1	1	0	1	0	0	0	0	1	18	0	11	0	4	0	0	0	2	0	4	0
Contig_3254	176	464	29	T	7	3	1	A	22	6	0	1	1	1	0	1	0	0	0	1	0	22	0	0	7	1	0	0	3	6	0	0	0
Contig_3254	176	487	38	T	14	2	0	G	0	0	0	24	0	0	0	1	0	0	1	0	0	22	2	0	14	2	1	0	2	8	0	0	0
Contig_3254	176	496	39	A	13	3	2	T	26	7	2	0	1	1	0	1	0	0	0	1	1	13	0	0	26	3	0	0	2	2	0	0	7
Contig_3254	176	504	36	T	11	3	2	C	25	9	0	2	1	1	0	1	0	0	1	1	0	0	25	0	11	0	2	0	3	0	9	0	0
Contig_3254	176	505	39	C	39	5	0	A	0	0	10	0	0	0	0	1	0	0	0	0	0	0	39	0	0	0	5	0	0	0	10	0	0
Contig_3254	176	517	42	C	32	3	2	A	10	3	9	0	1	1	0	1	0	0	0	1	1	10	32	0	0	2	3	0	0	3	9	0	0
Contig_3254	176	524	51	A	44	6	0	G	6	3	10	1	1	1	0	1	0	0	0	0	1	44	1	6	0	6	0	0	0	10	0	3	0
Contig_3254	176	529	51	T	44	6	0	C	7	3	10	0	1	1	0	1	0	0	0	0	1	0	7	0	44	0	0	0	6	0	3	0	10
Contig_3330	192	192	32	T	32	16	0	C	0	0	6	0	0	0	0	1	0	0	0	0	0	0	0	0	32	0	0	0	16	0	0	0	6
Contig_3610	87	318	17	A	17	6	0	C	0	0	2	0	0	0	0	1	0	0	0	0	0	17	0	0	0	6	0	0	0	2	0	0	0
Contig_3610	87	1002	4	A	3	3	0	G	1	0	0	0	1	0	0	1	0	0	0	0	0	3	0	1	0	3	0	0	0	0	0	0	0
Contig_3610	87	1370	14	T	13	2	0	A	1	0	3	0	1	0	0	1	0	0	0	0	0	1	0	0	13	0	0	0	2	0	0	0	3
Contig_3610	87	1856	7	A	5	2	0	C	1	0	0	1	1	0	0	1	0	0	0	0	0	5	1	0	1	2	0	0	1	0	0	0	0
Contig_3610	87	1862	7	T	6	3	0	G	1	0	0	0	1	0	0	1	0	0	0	0	0	0	0	1	6	0	0	0	3	0	0	0	0
Contig_3610	87	1865	7	T	6	3	0	G	1	0	0	0	1	0	0	1	0	0	0	0	0	0	0	1	6	0	0	0	3	0	0	0	0
Contig_3610	87	1884	7	G	7	3	0	T	0	0	0	0	0	0	0	1	0	0	0	0	0	0	0	7	0	0	0	3	0	0	0	0	0
Contig_3731	39	172	0	G	0	0	0	A	0	0	0	0	0	0	0	0	1	0	0	0	0	0	0	0	0	0	0	0	0	0	0	0	0
Contig_3731	39	1454	14	C	3	3	4	G	11	4	0	0	1	1	0	1	0	0	0	1	0	0	3	11	0	0	3	4	0	0	0	4	0
Contig_3731	39	1489	14	C	3	3	4	G	11	4	0	0	1	1	0	1	0	0	0	1	0	0	3	11	0	0	3	4	0	0	0	4	0
Contig_3738	677	470	27	T	25	4	0	C	2	0	11	0	1	0	0	1	0	0	0	0	0	0	2	0	25	0	0	0	4	0	0	0	11
Contig_3738	677	1137	45	G	9	4	12	C	36	13	0	0	1	1	0	1	0	0	0	1	0	0	36	9	0	0	12	4	0	0	13	0	0
Contig_3891	7	294	2	A	0	0	0	C	2	0	0	0	0	0	0	0	0	0	0	0	0	0	2	0	0	0	0	0	0	0	0	0	0
Contig_3891	7	300	2	A	2	0	0	T	0	0	0	0	0	0	0	0	0	0	0	0	0	2	0	0	0	0	0	0	0	0	0	0	0
Contig_3891	7	1143	1	A	0	0	0	T	1	0	0	0	0	0	0	0	0	0	0	0	0	0	0	0	1	0	0	0	0	0	0	0	0
Contig_3982	45	581	9	T	4	2	0	C	5	1	0	0	1	1	0	1	0	0	0	0	0	0	5	0	4	0	0	0	2	0	1	0	0
Contig_3982	45	688	5	C	4	3	0	A	1	0	0	0	1	0	0	1	0	0	0	0	0	1	4	0	0	0	3	0	0	0	0	0	0
Contig_3982	45	780	12	T	4	4	0	G	8	1	0	0	1	1	0	1	0	0	0	0	0	0	0	8	4	0	0	0	4	0	0	1	0
Contig_4000	178	282	33	G	2	0	12	T	31	5	2	0	1	0	0	1	0	0	0	0	1	0	0	2	31	0	0	0	12	0	0	2	5
Contig_4100	74	1348	5	T	4	3	0	C	1	0	1	0	1	0	0	1	0	0	0	0	0	0	1	0	4	0	0	0	3	0	0	0	1
Contig_4100	74	1429	7	T	3	3	0	C	4	1	0	0	1	1	0	1	0	0	0	0	0	0	4	0	3	0	0	0	3	0	1	0	0
Contig_4178	64	445	6	C	0	0	0	T	6	2	0	0	0	0	0	1	0	0	0	0	0	0	0	0	6	0	0	0	0	0	0	0	2
Contig_4434	8	435	2	A	2	2	0	T	0	0	0	0	0	0	0	0	0	0	0	0	0	2	0	0	0	2	0	0	0	0	0	0	0
Contig_4437	321	191	1	T	1	1	0	A	0	0	0	0	0	0	0	0	0	0	0	0	0	0	0	0	1	0	0	0	1	0	0	0	0
Contig_4478	22	904	2	C	1	1	0	T	1	1	0	0	1	1	0	0	0	0	0	0	0	0	1	0	1	0	1	0	0	0	0	0	1
Contig_4478	22	1541	0	A	0	0	0	G	0	0	0	0	0	0	0	0	1	0	0	0	0	0	0	0	0	0	0	0	0	0	0	0	0
Contig_4489	51	862	9	T	9	1	0	C	0	0	2	0	0	0	0	1	0	0	0	0	0	0	0	0	9	0	0	0	1	0	0	0	2
Contig_4489	51	1182	12	C	3	3	0	T	9	5	0	0	1	1	0	1	0	0	0	0	0	0	3	0	9	0	3	0	0	0	0	0	5
Contig_4546	103	457	23	G	20	6	0	A	3	0	3	0	1	0	0	1	0	0	0	0	0	3	0	20	0	0	0	6	0	0	0	3	0
Contig_4546	103	1167	13	A	11	6	0	G	2	0	1	0	1	0	0	1	0	0	0	0	0	11	0	2	0	6	0	0	0	1	0	0	0
Contig_4579	147	430	48	A	20	20	0	G	28	8	0	0	1	1	0	1	0	0	0	0	0	20	0	28	0	20	0	0	0	0	0	8	0
Contig_4579	147	838	23	G	23	13	0	A	0	0	6	0	0	0	0	1	0	0	0	0	0	0	0	23	0	0	0	13	0	0	0	6	0
Contig_4579	147	840	23	A	13	13	0	C	10	6	0	0	1	1	0	1	0	0	0	0	0	13	10	0	0	13	0	0	0	0	6	0	0
Contig_4579	147	901	20	A	11	11	0	G	9	5	0	0	1	1	0	1	0	0	0	0	0	11	0	9	0	11	0	0	0	0	0	5	0
Contig_4579	147	1093	8	C	5	2	0	A	3	2	2	0	1	1	0	1	0	0	0	0	1	3	5	0	0	0	2	0	0	2	2	0	0
Contig_4579	147	1221	1	C	1	1	0	T	0	0	0	0	0	0	0	0	0	0	0	0	0	0	1	0	0	0	1	0	0	0	0	0	0
Contig_4579	147	1230	1	T	1	1	0	G	0	0	0	0	0	0	0	0	0	0	0	0	0	0	0	0	1	0	0	0	1	0	0	0	0
Contig_4707	549	444	30	T	3	3	2	C	27	6	0	0	1	1	0	1	0	0	0	1	0	0	27	0	3	0	2	0	3	0	6	0	0
Contig_4718	15	1003	0	A	0	0	0	G	0	0	0	0	0	0	0	0	1	0	0	0	0	0	0	0	0	0	0	0	0	0	0	0	0
Contig_4718	15	1020	0	G	0	0	0	A	0	0	0	0	0	0	0	0	1	0	0	0	0	0	0	0	0	0	0	0	0	0	0	0	0
Contig_4830	47	309	0	T	0	0	0	C	0	0	0	0	0	0	0	0	1	0	0	0	0	0	0	0	0	0	0	0	0	0	0	0	0
Contig_4830	47	651	0	C	0	0	0	A	0	0	0	0	0	0	0	0	1	0	0	0	0	0	0	0	0	0	0	0	0	0	0	0	0
Contig_4974	138	480	45	T	20	11	0	C	25	7	0	0	1	1	0	1	0	0	0	0	0	0	25	0	20	0	0	0	11	0	7	0	0
Contig_4974	138	540	46	T	0	0	11	C	46	5	0	0	0	0	0	1	0	0	0	0	0	0	46	0	0	0	11	0	0	0	5	0	0
Contig_4974	138	570	53	C	29	0	14	T	24	6	0	0	1	0	0	1	0	0	0	0	0	0	29	0	24	0	0	0	14	0	0	0	6
Contig_5119	189	768	69	C	31	6	7	T	38	11	14	0	1	1	0	1	0	0	0	1	1	0	31	0	38	0	6	0	7	0	14	0	11
Contig_5209	38	103	2	C	1	0	1	G	1	0	0	0	1	0	0	0	0	0	0	0	0	0	1	1	0	0	0	1	0	0	0	0	0
Contig_5209	38	528	7	C	7	1	0	T	0	0	3	0	0	0	0	1	0	0	0	0	0	0	7	0	0	0	1	0	0	0	3	0	0
Contig_5209	38	555	7	A	1	1	0	C	6	3	0	0	1	1	0	1	0	0	0	0	0	1	6	0	0	1	0	0	0	0	3	0	0
Contig_5209	38	702	9	A	0	0	4	G	9	0	0	0	0	0	0	1	0	0	0	0	0	0	0	9	0	0	0	4	0	0	0	0	0
Contig_5209	38	858	20	T	2	0	5	C	18	3	0	0	1	0	0	1	0	0	0	0	0	0	18	0	2	0	5	0	0	0	3	0	0
Contig_5209	38	972	18	T	6	3	2	C	11	4	0	1	1	1	0	1	0	0	0	1	0	1	11	0	6	0	2	0	3	0	4	0	0
Contig_5209	38	1263	0	T	0	0	0	C	0	0	0	0	0	0	0	0	1	0	0	0	0	0	0	0	0	0	0	0	0	0	0	0	0
Contig_5209	38	1483	1	C	0	0	0	G	1	1	0	0	0	0	0	0	0	0	0	0	0	0	0	1	0	0	0	0	0	0	0	1	0
Contig_5209	38	1525	1	T	0	0	0	C	1	1	0	0	0	0	0	0	0	0	0	0	0	0	1	0	0	0	0	0	0	0	1	0	0
Contig_5338	211	216	69	A	66	14	1	T	2	1	31	1	1	1	0	1	0	0	0	1	1	66	0	1	2	14	0	0	1	31	0	0	1
Contig_5528	60	296	1	C	1	1	0	T	0	0	0	0	0	0	0	0	0	0	0	0	0	0	1	0	0	0	1	0	0	0	0	0	0
Contig_5528	60	299	1	G	1	1	0	T	0	0	0	0	0	0	0	0	0	0	0	0	0	0	0	1	0	0	0	1	0	0	0	0	0
Contig_5528	60	359	1	T	0	0	1	C	1	0	0	0	0	0	0	0	0	0	0	0	0	0	1	0	0	0	1	0	0	0	0	0	0
Contig_5528	60	386	1	G	0	0	0	A	1	0	0	0	0	0	0	0	0	0	0	0	0	1	0	0	0	0	0	0	0	0	0	0	0
Contig_5528	60	1231	18	G	0	0	3	A	18	6	0	1	0	0	0	1	0	0	0	0	0	18	0	0	0	3	0	0	0	6	0	0	0
Contig_5685	83	1122	4	C	1	0	0	T	3	3	0	0	1	0	0	1	0	0	0	0	0	0	1	0	3	0	0	0	0	0	0	0	3
Contig_5685	83	1329	20	T	19	10	0	C	1	1	3	0	1	1	0	1	0	0	0	0	1	0	1	0	19	0	0	0	10	0	1	0	3
Contig_5690	109	132	0	C	0	0	0	T	0	0	0	0	0	0	0	0	1	0	0	0	0	0	0	0	0	0	0	0	0	0	0	0	0
Contig_5732	22	384	12	A	2	2	4	G	10	0	0	0	1	0	0	1	0	0	0	1	0	2	0	10	0	2	0	4	0	0	0	0	0
Contig_5732	22	390	12	G	11	6	0	T	0	0	0	1	0	0	0	1	0	0	0	0	0	1	0	11	0	0	0	6	0	0	0	0	0
Contig_6135	257	1070	111	C	8	4	22	T	102	24	0	4	1	1	0	1	0	0	1	1	0	1	8	0	102	0	4	0	22	0	0	0	24
Contig_6306	117	383	53	A	53	9	0	G	0	0	15	0	0	0	0	1	0	0	0	0	0	53	0	0	0	9	0	0	0	15	0	0	0
Contig_6306	117	387	53	G	53	9	0	C	0	0	15	0	0	0	0	1	0	0	0	0	0	0	0	53	0	0	0	9	0	0	0	15	0
Contig_6414	133	1346	1	C	1	1	0	T	0	0	0	0	0	0	0	0	0	0	0	0	0	0	1	0	0	0	1	0	0	0	0	0	0
Contig_6485	8	490	7	A	0	0	0	C	7	5	0	0	0	0	0	1	0	0	0	0	0	0	7	0	0	0	0	0	0	0	5	0	0
Contig_6485	8	553	7	C	0	0	0	T	7	5	0	0	0	0	0	1	0	0	0	0	0	0	0	0	7	0	0	0	0	0	0	0	5
Contig_6485	8	709	2	C	2	0	0	T	0	0	1	0	0	0	0	0	0	0	0	0	0	0	2	0	0	0	0	0	0	0	1	0	0
Contig_6485	8	905	0	A	0	0	0	G	0	0	0	0	0	0	0	0	1	0	0	0	0	0	0	0	0	0	0	0	0	0	0	0	0
Contig_6491	76	1080	10	C	8	1	0	T	2	0	5	0	1	0	0	1	0	0	0	0	0	0	8	0	2	0	1	0	0	0	5	0	0
Contig_6515	21	1011	15	G	13	6	0	A	2	2	2	0	1	1	0	1	0	0	0	0	1	2	0	13	0	0	0	6	0	2	0	2	0
Contig_6601	36	358	9	G	1	1	0	A	8	2	0	0	1	1	0	1	0	0	0	0	0	8	0	1	0	0	0	1	0	2	0	0	0
Contig_6601	36	669	1	A	0	0	0	G	1	0	0	0	0	0	0	0	0	0	0	0	0	0	0	1	0	0	0	0	0	0	0	0	0
Contig_6675	30	706	0	T	0	0	0	C	0	0	0	0	0	0	0	0	1	0	0	0	0	0	0	0	0	0	0	0	0	0	0	0	0
Contig_6675	30	1156	3	T	1	0	0	C	2	2	0	0	1	0	0	1	0	0	0	0	0	0	2	0	1	0	0	0	0	0	2	0	0
Contig_6743	59	369	21	G	8	5	0	A	13	8	0	0	1	1	0	1	0	0	0	0	0	13	0	8	0	0	0	5	0	8	0	0	0
Contig_6779	547	513	24	G	0	0	7	A	24	6	0	0	0	0	0	1	0	0	0	0	0	24	0	0	0	7	0	0	0	6	0	0	0
Contig_6863	125	886	30	G	11	1	12	C	19	2	3	0	1	1	0	1	0	0	0	1	1	0	19	11	0	0	12	1	0	0	2	3	0
Contig_6863	125	905	26	G	10	1	9	T	16	3	2	0	1	1	0	1	0	0	0	1	1	0	0	10	16	0	0	1	9	0	0	2	3
Contig_7030	42	732	9	T	0	0	2	C	9	1	0	0	0	0	0	1	0	0	0	0	0	0	9	0	0	0	2	0	0	0	1	0	0
Contig_7215	75	337	17	G	7	0	6	A	10	4	0	0	1	0	0	1	0	0	0	0	0	10	0	7	0	6	0	0	0	4	0	0	0
Contig_7215	75	946	5	T	5	0	0	C	0	0	2	0	0	0	0	1	0	0	0	0	0	0	0	0	5	0	0	0	0	0	0	0	2
Contig_7215	75	1160	9	C	9	4	0	T	0	0	0	0	0	0	0	1	0	0	0	0	0	0	9	0	0	0	4	0	0	0	0	0	0
Contig_7215	75	1188	8	G	8	3	0	A	0	0	0	0	0	0	0	1	0	0	0	0	0	0	0	8	0	0	0	3	0	0	0	0	0
Contig_7215	75	1192	8	A	8	3	0	G	0	0	0	0	0	0	0	1	0	0	0	0	0	8	0	0	0	3	0	0	0	0	0	0	0
Contig_7215	75	1206	8	T	8	3	0	C	0	0	0	0	0	0	0	1	0	0	0	0	0	0	0	0	8	0	0	0	3	0	0	0	0
Contig_7324	67	1476	9	C	6	2	0	T	3	3	0	0	1	1	0	1	0	0	0	0	0	0	6	0	3	0	2	0	0	0	0	0	3
Contig_7342	32	629	1	G	0	0	0	A	1	0	0	0	0	0	0	0	0	0	0	0	0	1	0	0	0	0	0	0	0	0	0	0	0
Contig_7445	128	239	34	G	34	8	0	T	0	0	4	0	0	0	0	1	0	0	0	0	0	0	0	34	0	0	0	8	0	0	0	4	0
Contig_7515	113	586	2	G	2	1	0	A	0	0	0	0	0	0	0	0	0	0	0	0	0	0	0	2	0	0	0	1	0	0	0	0	0
Contig_7515	113	1162	0	G	0	0	0	A	0	0	0	0	0	0	0	0	1	0	0	0	0	0	0	0	0	0	0	0	0	0	0	0	0
Contig_7625	178	350	8	G	8	0	0	A	0	0	2	0	0	0	0	1	0	0	0	0	0	0	0	8	0	0	0	0	0	0	0	2	0
Contig_7625	178	1038	27	G	24	13	0	A	3	1	4	0	1	1	0	1	0	0	0	0	1	3	0	24	0	0	0	13	0	1	0	4	0
Contig_7625	178	1386	10	C	9	3	0	T	1	0	2	0	1	0	0	1	0	0	0	0	0	0	9	0	1	0	3	0	0	0	2	0	0
Contig_7700	10	549	5	C	4	3	0	T	1	0	1	0	1	0	0	1	0	0	0	0	0	0	4	0	1	0	3	0	0	0	1	0	0
Contig_7700	10	560	5	A	4	3	0	G	1	0	1	0	1	0	0	1	0	0	0	0	0	4	0	1	0	3	0	0	0	1	0	0	0
Contig_7766	39	908	5	T	5	5	0	A	0	0	0	0	0	0	0	1	0	0	0	0	0	0	0	0	5	0	0	0	5	0	0	0	0
Contig_7766	39	911	5	A	5	5	0	G	0	0	0	0	0	0	0	1	0	0	0	0	0	5	0	0	0	5	0	0	0	0	0	0	0
Contig_7766	39	932	5	G	5	5	0	A	0	0	0	0	0	0	0	1	0	0	0	0	0	0	0	5	0	0	0	5	0	0	0	0	0
Contig_7897	65	513	2	G	2	1	0	A	0	0	0	0	0	0	0	0	0	0	0	0	0	0	0	2	0	0	0	1	0	0	0	0	0
Contig_7941	271	137	30	G	21	10	0	A	9	9	0	0	1	1	0	1	0	0	0	0	0	9	0	21	0	0	0	10	0	9	0	0	0
Contig_7941	271	257	47	G	38	23	0	A	9	9	0	0	1	1	0	1	0	0	0	0	0	9	0	38	0	0	0	23	0	9	0	0	0
Contig_8351	67	1040	0	G	0	0	0	A	0	0	0	0	0	0	0	0	1	0	0	0	0	0	0	0	0	0	0	0	0	0	0	0	0
Contig_8417	76	742	11	G	10	2	0	A	1	0	1	0	1	0	0	1	0	0	0	0	0	1	0	10	0	0	0	2	0	0	0	1	0
Contig_8417	76	883	9	G	4	1	0	A	5	0	2	0	1	0	0	1	0	0	0	0	0	5	0	4	0	0	0	1	0	0	0	2	0
Contig_8417	76	1568	22	C	4	4	3	A	18	8	0	0	1	1	0	1	0	0	0	1	0	18	4	0	0	3	4	0	0	8	0	0	0
Contig_8417	76	1659	30	G	5	5	3	A	25	15	0	0	1	1	0	1	0	0	0	1	0	25	0	5	0	3	0	5	0	15	0	0	0
Contig_8417	76	1704	30	C	5	5	4	T	25	14	0	0	1	1	0	1	0	0	0	1	0	0	5	0	25	0	5	0	4	0	0	0	14
Contig_8417	76	1708	28	C	0	0	8	T	28	14	0	0	0	0	0	1	0	0	0	0	0	0	0	0	28	0	0	0	8	0	0	0	14
Contig_8455	79	118	0	T	0	0	0	G	0	0	0	0	0	0	0	0	1	0	0	0	0	0	0	0	0	0	0	0	0	0	0	0	0
Contig_8455	79	128	0	A	0	0	0	C	0	0	0	0	0	0	0	0	1	0	0	0	0	0	0	0	0	0	0	0	0	0	0	0	0
Contig_8455	79	129	0	G	0	0	0	A	0	0	0	0	0	0	0	0	1	0	0	0	0	0	0	0	0	0	0	0	0	0	0	0	0
Contig_8455	79	149	0	T	0	0	0	C	0	0	0	0	0	0	0	0	1	0	0	0	0	0	0	0	0	0	0	0	0	0	0	0	0
Contig_8455	79	182	1	T	1	0	0	C	0	0	0	0	0	0	0	0	0	0	0	0	0	0	0	0	1	0	0	0	0	0	0	0	0
Contig_8455	79	362	1	T	1	0	0	C	0	0	0	0	0	0	0	0	0	0	0	0	0	0	0	0	1	0	0	0	0	0	0	0	0
Contig_8455	79	371	1	G	1	0	0	C	0	0	0	0	0	0	0	0	0	0	0	0	0	0	0	1	0	0	0	0	0	0	0	0	0
Contig_8455	79	1275	20	C	5	1	2	G	15	6	0	0	1	1	0	1	0	0	0	1	0	0	5	15	0	0	1	2	0	0	0	6	0
Contig_8455	79	1278	19	T	5	1	2	G	14	5	0	0	1	1	0	1	0	0	0	1	0	0	0	14	5	0	0	2	1	0	0	5	0
Contig_8609	17	24	0	C	0	0	0	G	0	0	0	0	0	0	0	0	1	0	0	0	0	0	0	0	0	0	0	0	0	0	0	0	0
Contig_8609	17	88	0	G	0	0	0	T	0	0	0	0	0	0	0	0	1	0	0	0	0	0	0	0	0	0	0	0	0	0	0	0	0
Contig_8609	17	125	0	T	0	0	0	A	0	0	0	0	0	0	0	0	1	0	0	0	0	0	0	0	0	0	0	0	0	0	0	0	0
Contig_8609	17	163	0	T	0	0	0	C	0	0	0	0	0	0	0	0	1	0	0	0	0	0	0	0	0	0	0	0	0	0	0	0	0
Contig_8609	17	329	0	G	0	0	0	C	0	0	0	0	0	0	0	0	1	0	0	0	0	0	0	0	0	0	0	0	0	0	0	0	0
Contig_8609	17	580	0	C	0	0	0	A	0	0	0	0	0	0	0	0	1	0	0	0	0	0	0	0	0	0	0	0	0	0	0	0	0
Contig_8647	59	254	1	T	1	0	0	C	0	0	0	0	0	0	0	0	0	0	0	0	0	0	0	0	1	0	0	0	0	0	0	0	0
Contig_8647	59	650	5	A	3	1	0	G	2	0	0	0	1	0	0	1	0	0	0	0	0	3	0	2	0	1	0	0	0	0	0	0	0
Contig_8647	59	659	6	T	6	2	0	C	0	0	0	0	0	0	0	1	0	0	0	0	0	0	0	0	6	0	0	0	2	0	0	0	0
Contig_8647	59	815	2	C	1	0	0	T	1	0	0	1	1	0	0	0	0	0	0	0	0	0	1	0	1	0	0	0	0	0	0	0	0
Contig_8647	59	1094	2	C	2	2	0	T	0	0	0	0	0	0	0	0	0	0	0	0	0	0	2	0	0	0	2	0	0	0	0	0	0
Contig_8647	59	1382	9	T	7	4	0	G	2	1	2	0	1	1	0	1	0	0	0	0	1	0	0	2	7	0	0	0	4	0	0	1	2
Contig_8647	59	1428	12	T	10	7	0	C	2	1	2	0	1	1	0	1	0	0	0	0	1	0	2	0	10	0	0	0	7	0	1	0	2
Contig_8647	59	1511	11	C	8	6	0	T	3	1	1	0	1	1	0	1	0	0	0	0	1	0	8	0	3	0	6	0	0	0	1	0	1
Contig_8847	26	1704	11	C	0	0	4	T	11	5	0	0	0	0	0	1	0	0	0	0	0	0	0	0	11	0	0	0	4	0	0	0	5
Contig_8970	127	394	18	C	11	5	0	G	7	5	0	0	1	1	0	1	0	0	0	0	0	0	11	7	0	0	5	0	0	0	0	5	0
Contig_8987	136	316	31	G	2	0	8	T	29	8	0	0	1	0	0	1	0	0	0	0	0	0	0	2	29	0	0	0	8	0	0	0	8
Contig_8987	136	811	35	A	3	0	10	C	32	9	0	0	1	0	0	1	0	0	0	0	0	3	32	0	0	0	10	0	0	0	9	0	0
Contig_8987	136	1351	0	G	0	0	0	A	0	0	0	0	0	0	0	0	1	0	0	0	0	0	0	0	0	0	0	0	0	0	0	0	0
Contig_8987	136	1419	0	G	0	0	0	T	0	0	0	0	0	0	0	0	1	0	0	0	0	0	0	0	0	0	0	0	0	0	0	0	0
Contig_9069	56	467	10	T	0	0	0	G	10	6	0	0	0	0	0	1	0	0	0	0	0	0	0	10	0	0	0	0	0	0	0	6	0
Contig_9172	40	133	15	G	0	0	8	C	15	3	0	0	0	0	0	1	0	0	0	0	0	0	15	0	0	0	8	0	0	0	3	0	0
Contig_9172	40	1476	10	C	10	2	0	T	0	0	4	0	0	0	0	1	0	0	0	0	0	0	10	0	0	0	2	0	0	0	4	0	0
Contig_9218	67	334	7	G	6	2	0	A	1	0	0	0	1	0	0	1	0	0	0	0	0	1	0	6	0	0	0	2	0	0	0	0	0
Contig_9221	77	316	19	T	11	2	4	G	8	4	0	0	1	1	0	1	0	0	0	1	0	0	0	8	11	0	0	4	2	0	0	4	0
Contig_9225	119	45	2	C	2	0	0	G	0	0	0	0	0	0	0	0	0	0	0	0	0	0	2	0	0	0	0	0	0	0	0	0	0
Contig_9225	119	96	3	A	2	0	0	G	1	0	0	0	1	0	0	1	0	0	0	0	0	2	0	1	0	0	0	0	0	0	0	0	0
Contig_9225	119	183	7	A	0	0	0	T	7	2	0	0	0	0	0	1	0	0	0	0	0	0	0	0	7	0	0	0	0	0	0	0	2
Contig_9225	119	265	7	G	1	1	0	A	6	2	0	0	1	1	0	1	0	0	0	0	0	6	0	1	0	0	0	1	0	2	0	0	0
Contig_9333	62	637	21	G	11	4	2	A	10	4	0	0	1	1	0	1	0	0	0	1	0	10	0	11	0	2	0	4	0	4	0	0	0
Contig_9333	62	796	8	G	6	2	0	A	2	1	0	0	1	1	0	1	0	0	0	0	0	2	0	6	0	0	0	2	0	1	0	0	0
Contig_9403	54	783	0	G	0	0	0	T	0	0	0	0	0	0	0	0	1	0	0	0	0	0	0	0	0	0	0	0	0	0	0	0	0
Contig_9430	73	42	10	C	0	0	1	A	9	3	0	1	0	0	0	1	0	0	0	0	0	9	0	0	1	1	0	0	1	3	0	0	0
Contig_9430	73	317	13	A	9	4	0	C	4	4	0	0	1	1	0	1	0	0	0	0	0	9	4	0	0	4	0	0	0	0	4	0	0
Contig_9430	73	325	13	C	9	4	0	A	4	4	0	0	1	1	0	1	0	0	0	0	0	4	9	0	0	0	4	0	0	4	0	0	0
Contig_9430	73	681	30	T	20	10	0	G	10	8	1	0	1	1	0	1	0	0	0	0	1	0	0	10	20	0	0	0	10	0	0	8	1
Contig_9430	73	911	0	C	0	0	0	T	0	0	0	0	0	0	0	0	1	0	0	0	0	0	0	0	0	0	0	0	0	0	0	0	0
Contig_9455	39	1135	14	A	7	5	0	G	7	1	0	0	1	1	0	1	0	0	0	0	0	7	0	7	0	5	0	0	0	0	0	1	0
Contig_9466	84	306	10	C	0	0	2	T	10	3	0	0	0	0	0	1	0	0	0	0	0	0	0	0	10	0	0	0	2	0	0	0	3
Contig_9466	84	944	23	A	20	0	0	G	3	3	2	0	1	0	0	1	0	0	0	0	1	20	0	3	0	0	0	0	0	2	0	3	0
Contig_9466	84	1036	31	G	25	3	0	A	6	6	3	0	1	1	0	1	0	0	0	0	1	6	0	25	0	0	0	3	0	6	0	3	0
Contig_9466	84	1078	36	T	10	6	0	C	26	9	0	0	1	1	0	1	0	0	0	0	0	0	26	0	10	0	0	0	6	0	9	0	0
Contig_9524	573	515	46	C	3	0	1	T	43	5	0	0	1	0	0	1	0	0	0	0	0	0	3	0	43	0	0	0	1	0	0	0	5
Contig_9524	573	524	48	G	46	1	0	A	2	1	6	0	1	1	0	1	0	0	0	0	1	2	0	46	0	0	0	1	0	1	0	6	0
Contig_9524	573	1576	53	G	53	2	0	C	0	0	10	0	0	0	0	1	0	0	0	0	0	0	0	53	0	0	0	2	0	0	0	10	0
Contig_9641	13	191	0	G	0	0	0	T	0	0	0	0	0	0	0	0	1	0	0	0	0	0	0	0	0	0	0	0	0	0	0	0	0
Contig_9641	13	687	1	G	0	0	0	A	1	0	0	0	0	0	0	0	0	0	0	0	0	1	0	0	0	0	0	0	0	0	0	0	0
Contig_9641	13	999	7	G	5	2	0	A	2	0	1	0	1	0	0	1	0	0	0	0	0	2	0	5	0	0	0	2	0	0	0	1	0
Contig_9641	13	1000	7	T	2	2	0	A	5	1	0	0	1	1	0	1	0	0	0	0	0	5	0	0	2	0	0	0	2	1	0	0	0
Contig_9641	13	1074	6	C	2	2	0	T	4	1	0	0	1	1	0	1	0	0	0	0	0	0	2	0	4	0	2	0	0	0	0	0	1
Contig_9641	13	1087	5	C	1	1	0	A	2	0	0	2	1	0	0	1	0	0	1	0	0	2	1	2	0	0	1	1	0	0	0	1	0
Contig_9679	25	1323	0	G	0	0	0	T	0	0	0	0	0	0	0	0	1	0	0	0	0	0	0	0	0	0	0	0	0	0	0	0	0
Contig_9698	96	310	44	T	44	4	0	C	0	0	12	0	0	0	0	1	0	0	0	0	0	0	0	0	44	0	0	0	4	0	0	0	12
Contig_9736	40	276	0	C	0	0	0	A	0	0	0	0	0	0	0	0	1	0	0	0	0	0	0	0	0	0	0	0	0	0	0	0	0
Contig_9736	40	396	0	C	0	0	0	T	0	0	0	0	0	0	0	0	1	0	0	0	0	0	0	0	0	0	0	0	0	0	0	0	0
Contig_9736	40	453	0	C	0	0	0	T	0	0	0	0	0	0	0	0	1	0	0	0	0	0	0	0	0	0	0	0	0	0	0	0	0
Contig_9736	40	927	12	C	0	0	4	T	12	1	0	0	0	0	0	1	0	0	0	0	0	0	0	0	12	0	0	0	4	0	0	0	1
Contig_9736	40	972	12	G	11	3	0	A	1	1	0	0	1	1	0	1	0	0	0	0	0	1	0	11	0	0	0	3	0	1	0	0	0
Contig_9765	517	1046	88	T	87	33	0	C	0	0	9	8	0	0	0	1	0	0	1	0	0	0	0	1	87	0	0	1	33	0	0	0	9
Contig_9930	37	115	15	G	9	9	0	A	6	1	0	0	1	1	0	1	0	0	0	0	0	6	0	9	0	0	0	9	0	1	0	0	0
Contig_9930	37	265	11	G	6	6	2	A	5	0	0	0	1	0	0	1	0	0	0	1	0	5	0	6	0	2	0	6	0	0	0	0	0
Contig_10013	171	109	80	C	19	4	11	G	61	13	0	0	1	1	0	1	0	0	0	1	0	0	19	61	0	0	4	11	0	0	0	13	0
Contig_10013	171	146	85	G	19	6	14	C	64	14	0	2	1	1	0	1	0	0	1	1	0	0	64	19	2	0	14	6	0	0	14	0	0
Contig_10013	171	158	84	A	22	6	15	T	62	14	0	0	1	1	0	1	0	0	0	1	0	22	0	0	62	6	0	0	15	0	0	0	14
Contig_10013	171	160	84	T	21	5	16	C	63	14	0	1	1	1	0	1	0	0	0	1	0	0	63	0	21	0	16	0	5	0	14	0	0
Contig_10013	171	280	89	T	20	6	15	C	69	24	0	0	1	1	0	1	0	0	0	1	0	0	69	0	20	0	15	0	6	0	24	0	0
Contig_10077	192	1007	29	G	25	5	0	T	4	0	4	0	1	0	0	1	0	0	0	0	0	0	0	25	4	0	0	5	0	0	0	4	0
Contig_10100	141	379	27	T	15	5	0	C	11	5	4	1	1	1	0	1	0	0	0	0	1	0	11	1	15	0	0	1	5	0	5	0	4
Contig_10100	141	405	28	T	15	5	0	C	13	8	4	0	1	1	0	1	0	0	0	0	1	0	13	0	15	0	0	0	5	0	8	0	4
Contig_10100	141	524	26	T	22	4	0	C	3	1	9	1	1	1	0	1	0	0	0	0	1	1	3	0	22	0	0	0	4	1	1	0	9
Contig_10100	141	729	5	A	1	0	0	G	4	3	0	1	1	0	0	1	0	0	0	0	0	1	0	4	0	0	0	0	0	0	0	3	0
Contig_10170	78	1354	18	A	11	8	1	G	7	6	0	0	1	1	0	1	0	0	0	1	0	11	0	7	0	8	0	1	0	0	0	6	0
Contig_10170	78	1464	15	T	5	5	0	C	10	7	0	0	1	1	0	1	0	0	0	0	0	0	10	0	5	0	0	0	5	0	7	0	0
Contig_10170	78	1565	8	G	1	1	0	A	7	3	0	0	1	1	0	1	0	0	0	0	0	7	0	1	0	0	0	1	0	3	0	0	0
Contig_10170	78	1566	8	T	5	1	0	A	3	3	0	0	1	1	0	1	0	0	0	0	0	3	0	0	5	0	0	0	1	3	0	0	0
Contig_10174	73	569	15	A	0	0	0	G	14	3	0	4	0	0	0	1	0	0	1	0	0	0	0	14	1	0	0	0	0	0	0	3	0
Contig_10174	73	707	5	G	3	1	0	C	2	1	0	0	1	1	0	1	0	0	0	0	0	0	2	3	0	0	0	1	0	0	1	0	0
Contig_10185	38	338	0	A	0	0	0	G	0	0	0	0	0	0	0	0	1	0	0	0	0	0	0	0	0	0	0	0	0	0	0	0	0
Contig_10185	38	1088	0	T	0	0	0	C	0	0	0	0	0	0	0	0	1	0	0	0	0	0	0	0	0	0	0	0	0	0	0	0	0
Contig_10433	13	300	2	A	1	0	0	G	1	1	0	0	1	0	0	0	0	0	0	0	0	1	0	1	0	0	0	0	0	0	0	1	0
Contig_10433	13	375	6	A	2	0	0	G	4	0	0	0	1	0	0	1	0	0	0	0	0	2	0	4	0	0	0	0	0	0	0	0	0
Contig_10433	13	618	0	C	0	0	0	T	0	0	0	0	0	0	0	0	1	0	0	0	0	0	0	0	0	0	0	0	0	0	0	0	0
Contig_10446	1552	320	377	T	354	96	5	C	23	4	103	7	1	1	0	1	0	0	1	1	1	0	23	0	354	0	5	0	96	0	4	0	103
Contig_10446	1552	438	467	T	5	3	122	C	453	122	0	11	1	1	0	1	0	0	1	1	0	9	453	0	5	0	122	0	3	5	122	0	0
Contig_10446	1552	539	375	A	6	1	83	G	369	96	0	0	1	1	0	1	0	0	0	1	0	6	0	369	0	1	0	83	0	0	0	96	0
Contig_10446	1552	618	366	G	1	1	74	A	365	100	0	0	1	1	0	1	0	0	0	1	0	365	0	1	0	74	0	1	0	100	0	0	0
Contig_10446	1552	699	333	G	325	73	0	A	8	2	98	1	1	1	0	1	0	0	0	0	1	8	0	325	0	0	0	73	0	2	0	98	0
Contig_10446	1552	737	351	C	347	73	3	T	4	0	108	1	1	0	0	1	0	0	0	1	0	0	347	0	4	0	73	0	3	0	108	0	0
Contig_10486	365	662	8	A	0	0	1	G	8	0	0	0	0	0	0	1	0	0	0	0	0	0	0	8	0	0	0	1	0	0	0	0	0
Contig_10486	365	1348	0	C	0	0	0	G	0	0	0	0	0	0	0	0	1	0	0	0	0	0	0	0	0	0	0	0	0	0	0	0	0
Contig_10488	107	447	17	C	15	6	0	A	2	2	0	0	1	1	0	1	0	0	0	0	0	2	15	0	0	0	6	0	0	2	0	0	0
Contig_10488	107	1072	12	T	11	3	0	C	1	1	1	1	1	1	0	1	0	0	0	0	1	0	1	0	11	0	0	0	3	0	1	0	1
Contig_10569	127	1199	2	C	1	0	0	T	1	0	1	0	1	0	0	0	0	0	0	0	0	0	1	0	1	0	0	0	0	0	1	0	0
Contig_10908	47	575	12	C	11	3	0	A	1	1	0	0	1	1	0	1	0	0	0	0	0	1	11	0	0	0	3	0	0	1	0	0	0
Contig_10908	47	884	13	C	13	0	0	T	0	0	0	0	0	0	0	1	0	0	0	0	0	0	13	0	0	0	0	0	0	0	0	0	0
Contig_11010	74	77	0	C	0	0	0	T	0	0	0	0	0	0	0	0	1	0	0	0	0	0	0	0	0	0	0	0	0	0	0	0	0
Contig_11010	74	155	0	G	0	0	0	A	0	0	0	0	0	0	0	0	1	0	0	0	0	0	0	0	0	0	0	0	0	0	0	0	0
Contig_11010	74	527	7	A	0	0	2	G	7	1	0	0	0	0	0	1	0	0	0	0	0	0	0	7	0	0	0	2	0	0	0	1	0
Contig_11010	74	695	13	A	0	0	2	G	13	2	0	0	0	0	0	1	0	0	0	0	0	0	0	13	0	0	0	2	0	0	0	2	0
Contig_11010	74	725	17	T	17	2	0	C	0	0	2	0	0	0	0	1	0	0	0	0	0	0	0	0	17	0	0	0	2	0	0	0	2
Contig_11112	53	129	4	T	2	0	2	C	2	0	1	0	1	0	0	1	0	0	0	0	0	0	2	0	2	0	2	0	0	0	0	0	1
Contig_11112	53	438	13	T	8	3	0	C	0	0	1	5	0	0	0	1	0	0	1	0	0	0	0	5	8	0	0	1	3	0	0	4	1
Contig_11753	119	418	0	C	0	0	0	A	0	0	0	0	0	0	0	0	1	0	0	0	0	0	0	0	0	0	0	0	0	0	0	0	0
Contig_11816	-1	40	0	T	0	0	0	A	0	0	0	0	0	0	0	0	1	0	0	0	0	0	0	0	0	0	0	0	0	0	0	0	0
Contig_11816	-1	103	0	G	0	0	0	A	0	0	0	0	0	0	0	0	1	0	0	0	0	0	0	0	0	0	0	0	0	0	0	0	0
Contig_11816	-1	109	0	C	0	0	0	T	0	0	0	0	0	0	0	0	1	0	0	0	0	0	0	0	0	0	0	0	0	0	0	0	0
Contig_11816	-1	130	0	T	0	0	0	C	0	0	0	0	0	0	0	0	1	0	0	0	0	0	0	0	0	0	0	0	0	0	0	0	0
Contig_11816	-1	172	0	A	0	0	0	G	0	0	0	0	0	0	0	0	1	0	0	0	0	0	0	0	0	0	0	0	0	0	0	0	0
Contig_11816	-1	184	0	A	0	0	0	G	0	0	0	0	0	0	0	0	1	0	0	0	0	0	0	0	0	0	0	0	0	0	0	0	0
Contig_11816	-1	208	0	C	0	0	0	T	0	0	0	0	0	0	0	0	1	0	0	0	0	0	0	0	0	0	0	0	0	0	0	0	0
Contig_11816	-1	232	0	T	0	0	0	C	0	0	0	0	0	0	0	0	1	0	0	0	0	0	0	0	0	0	0	0	0	0	0	0	0
Contig_11816	-1	313	0	T	0	0	0	C	0	0	0	0	0	0	0	0	1	0	0	0	0	0	0	0	0	0	0	0	0	0	0	0	0
Contig_11816	-1	352	0	G	0	0	0	A	0	0	0	0	0	0	0	0	1	0	0	0	0	0	0	0	0	0	0	0	0	0	0	0	0
Contig_11831	82	149	2	C	2	0	0	T	0	0	1	0	0	0	0	0	0	0	0	0	0	0	2	0	0	0	0	0	0	0	1	0	0
Contig_11915	83	1239	18	G	12	4	0	A	6	2	3	0	1	1	0	1	0	0	0	0	1	6	0	12	0	0	0	4	0	2	0	3	0
Contig_11915	83	1397	20	T	5	3	1	G	15	10	0	0	1	1	0	1	0	0	0	1	0	0	0	15	5	0	0	1	3	0	0	10	0
Contig_11947	240	621	31	T	23	10	1	C	8	2	4	0	1	1	0	1	0	0	0	1	1	0	8	0	23	0	1	0	10	0	2	0	4
Contig_11996	16	578	6	A	1	0	1	G	5	1	1	0	1	0	0	1	0	0	0	0	1	1	0	5	0	0	0	1	0	1	0	1	0
Contig_12030	70	359	0	A	0	0	0	G	0	0	0	0	0	0	0	0	1	0	0	0	0	0	0	0	0	0	0	0	0	0	0	0	0
Contig_12030	70	396	2	T	2	1	0	C	0	0	1	0	0	0	0	0	0	0	0	0	0	0	0	0	2	0	0	0	1	0	0	0	1
Contig_12030	70	431	3	C	3	2	0	T	0	0	1	0	0	0	0	1	0	0	0	0	0	0	3	0	0	0	2	0	0	0	1	0	0
Contig_12030	70	1170	21	T	20	3	0	C	1	1	7	0	1	1	0	1	0	0	0	0	1	0	1	0	20	0	0	0	3	0	1	0	7
Contig_12131	37	1383	10	C	7	3	0	A	3	0	2	0	1	0	0	1	0	0	0	0	0	3	7	0	0	0	3	0	0	0	2	0	0
Contig_12235	24	1008	0	C	0	0	0	T	0	0	0	0	0	0	0	0	1	0	0	0	0	0	0	0	0	0	0	0	0	0	0	0	0
Contig_12326	62	388	3	T	0	0	0	G	3	3	0	0	0	0	0	1	0	0	0	0	0	0	0	3	0	0	0	0	0	0	0	3	0
Contig_12326	62	639	1	C	1	0	0	T	0	0	1	0	0	0	0	0	0	0	0	0	0	0	1	0	0	0	0	0	0	0	1	0	0
Contig_12326	62	660	1	T	1	0	0	C	0	0	1	0	0	0	0	0	0	0	0	0	0	0	0	0	1	0	0	0	0	0	0	0	1
Contig_12424	18	697	1	G	1	0	0	A	0	0	0	0	0	0	0	0	0	0	0	0	0	0	0	1	0	0	0	0	0	0	0	0	0
Contig_12678	325	914	6	G	1	0	0	A	5	2	0	0	1	0	0	1	0	0	0	0	0	5	0	1	0	0	0	0	0	2	0	0	0
Contig_12965	115	108	29	C	0	0	6	A	29	9	0	0	0	0	0	1	0	0	0	0	0	29	0	0	0	6	0	0	0	9	0	0	0
Contig_12965	115	199	27	C	10	3	0	G	17	5	0	0	1	1	0	1	0	0	0	0	0	0	10	17	0	0	3	0	0	0	0	5	0
Contig_12965	115	252	28	G	21	4	0	T	7	6	0	0	1	1	0	1	0	0	0	0	0	0	0	21	7	0	0	4	0	0	0	0	6
Contig_12965	115	303	21	C	2	2	2	T	19	2	0	0	1	1	0	1	0	0	0	1	0	0	2	0	19	0	2	0	2	0	0	0	2
Contig_12965	115	842	21	G	4	4	0	A	17	4	0	1	1	1	0	1	0	0	0	0	0	17	0	4	0	0	0	4	0	4	0	0	0
Contig_12965	115	911	0	T	0	0	0	C	0	0	0	0	0	0	0	0	1	0	0	0	0	0	0	0	0	0	0	0	0	0	0	0	0
Contig_13023	32	258	0	C	0	0	0	T	0	0	0	0	0	0	0	0	1	0	0	0	0	0	0	0	0	0	0	0	0	0	0	0	0
Contig_13064	473	272	1	T	0	0	0	C	1	1	0	0	0	0	0	0	0	0	0	0	0	0	1	0	0	0	0	0	0	0	1	0	0
Contig_13064	473	527	222	C	173	39	11	T	49	16	57	15	1	1	0	1	0	0	1	1	1	0	173	0	49	0	39	0	11	0	57	0	16
Contig_13113	49	864	1	C	1	1	0	T	0	0	0	0	0	0	0	0	0	0	0	0	0	0	1	0	0	0	1	0	0	0	0	0	0
Contig_13249	37	328	11	T	6	3	0	G	5	3	0	0	1	1	0	1	0	0	0	0	0	0	0	5	6	0	0	0	3	0	0	3	0
Contig_13249	37	364	13	T	7	4	0	A	6	3	0	0	1	1	0	1	0	0	0	0	0	6	0	0	7	0	0	0	4	3	0	0	0
Contig_13352	170	420	0	A	0	0	0	C	0	0	0	0	0	0	0	0	1	0	0	0	0	0	0	0	0	0	0	0	0	0	0	0	0
Contig_13352	170	565	0	A	0	0	0	C	0	0	0	0	0	0	0	0	1	0	0	0	0	0	0	0	0	0	0	0	0	0	0	0	0
Contig_13685	18	259	0	T	0	0	0	G	0	0	0	0	0	0	0	0	1	0	0	0	0	0	0	0	0	0	0	0	0	0	0	0	0
Contig_13685	18	266	0	A	0	0	0	G	0	0	0	0	0	0	0	0	1	0	0	0	0	0	0	0	0	0	0	0	0	0	0	0	0
Contig_13685	18	312	0	A	0	0	0	C	0	0	0	0	0	0	0	0	1	0	0	0	0	0	0	0	0	0	0	0	0	0	0	0	0
Contig_13685	18	321	0	T	0	0	0	G	0	0	0	0	0	0	0	0	1	0	0	0	0	0	0	0	0	0	0	0	0	0	0	0	0
Contig_13856	77	973	6	A	1	0	0	C	5	3	0	0	1	0	0	1	0	0	0	0	0	1	5	0	0	0	0	0	0	0	3	0	0
Contig_13892	165	175	0	G	0	0	0	A	0	0	0	0	0	0	0	0	1	0	0	0	0	0	0	0	0	0	0	0	0	0	0	0	0
Contig_13892	165	1589	43	G	35	15	0	A	8	4	6	0	1	1	0	1	0	0	0	0	1	8	0	35	0	0	0	15	0	4	0	6	0
Contig_13954	93	331	0	G	0	0	0	A	0	0	0	0	0	0	0	0	1	0	0	0	0	0	0	0	0	0	0	0	0	0	0	0	0
Contig_14180	176	1128	1	G	0	0	0	A	1	0	0	0	0	0	0	0	0	0	0	0	0	1	0	0	0	0	0	0	0	0	0	0	0
Contig_14311	68	819	1	G	1	1	0	T	0	0	0	0	0	0	0	0	0	0	0	0	0	0	0	1	0	0	0	1	0	0	0	0	0
Contig_14387	134	801	14	C	14	7	0	T	0	0	0	0	0	0	0	1	0	0	0	0	0	0	14	0	0	0	7	0	0	0	0	0	0
Contig_14387	134	1005	46	C	25	7	11	T	21	6	8	0	1	1	0	1	0	0	0	1	1	0	25	0	21	0	7	0	11	0	8	0	6
Contig_14881	-1	292	0	A	0	0	0	G	0	0	0	0	0	0	0	0	1	0	0	0	0	0	0	0	0	0	0	0	0	0	0	0	0
Contig_14917	41	1049	1	G	1	0	0	A	0	0	0	0	0	0	0	0	0	0	0	0	0	0	0	1	0	0	0	0	0	0	0	0	0
Contig_14917	41	1139	5	C	2	1	0	T	3	1	0	0	1	1	0	1	0	0	0	0	0	0	2	0	3	0	1	0	0	0	0	0	1
Contig_14917	41	1323	12	G	3	3	0	A	9	2	0	1	1	1	0	1	0	0	0	0	0	9	0	3	0	0	0	3	0	2	0	0	0
Contig_14995	28	220	15	C	0	0	10	T	15	2	0	0	0	0	0	1	0	0	0	0	0	0	0	0	15	0	0	0	10	0	0	0	2
Contig_14995	28	908	0	C	0	0	0	T	0	0	0	0	0	0	0	0	1	0	0	0	0	0	0	0	0	0	0	0	0	0	0	0	0
Contig_14995	28	1553	0	C	0	0	0	T	0	0	0	0	0	0	0	0	1	0	0	0	0	0	0	0	0	0	0	0	0	0	0	0	0
Contig_15058	35	787	12	T	3	1	0	C	9	4	0	0	1	1	0	1	0	0	0	0	0	0	9	0	3	0	0	0	1	0	4	0	0
Contig_15058	35	873	15	A	6	1	0	G	9	3	0	0	1	1	0	1	0	0	0	0	0	6	0	9	0	1	0	0	0	0	0	3	0
Contig_15321	242	495	54	A	35	8	0	T	19	12	6	0	1	1	0	1	0	0	0	0	1	35	0	0	19	8	0	0	0	6	0	0	12
Contig_15321	242	1248	19	T	17	1	2	C	2	0	5	0	1	0	0	1	0	0	0	1	0	0	2	0	17	0	2	0	1	0	0	0	5
Contig_15326	44	595	3	G	3	1	0	A	0	0	2	0	0	0	0	1	0	0	0	0	0	0	0	3	0	0	0	1	0	0	0	2	0
Contig_15326	44	810	15	A	2	0	5	C	13	5	0	0	1	0	0	1	0	0	0	0	0	2	13	0	0	0	5	0	0	0	5	0	0
Contig_15326	44	823	15	C	2	0	5	T	13	5	0	0	1	0	0	1	0	0	0	0	0	0	2	0	13	0	0	0	5	0	0	0	5
Contig_15326	44	1102	5	G	0	0	2	T	5	1	0	0	0	0	0	1	0	0	0	0	0	0	0	0	5	0	0	0	2	0	0	0	1
Contig_15342	326	148	2	A	2	0	0	G	0	0	0	0	0	0	0	0	0	0	0	0	0	2	0	0	0	0	0	0	0	0	0	0	0
Contig_15342	326	220	8	T	8	4	0	C	0	0	1	0	0	0	0	1	0	0	0	0	0	0	0	0	8	0	0	0	4	0	0	0	1
Contig_15342	326	258	7	G	7	4	0	A	0	0	1	0	0	0	0	1	0	0	0	0	0	0	0	7	0	0	0	4	0	0	0	1	0
Contig_15342	326	989	9	C	0	0	1	T	9	5	0	0	0	0	0	1	0	0	0	0	0	0	0	0	9	0	0	0	1	0	0	0	5
Contig_15342	326	1195	15	A	10	5	0	T	5	2	2	1	1	1	0	1	0	0	0	0	1	10	0	0	5	5	0	0	0	2	0	0	2
Contig_15505	79	647	17	A	17	3	0	G	0	0	5	0	0	0	0	1	0	0	0	0	0	17	0	0	0	3	0	0	0	5	0	0	0
Contig_15505	79	1124	7	T	7	5	0	C	0	0	0	0	0	0	0	1	0	0	0	0	0	0	0	0	7	0	0	0	5	0	0	0	0
Contig_15642	41	1356	10	C	0	0	1	T	10	4	0	0	0	0	0	1	0	0	0	0	0	0	0	0	10	0	0	0	1	0	0	0	4
Contig_15687	19	505	0	A	0	0	0	T	0	0	0	0	0	0	0	0	1	0	0	0	0	0	0	0	0	0	0	0	0	0	0	0	0
Contig_15745	54	919	12	T	9	1	0	A	3	3	0	0	1	1	0	1	0	0	0	0	0	3	0	0	9	0	0	0	1	3	0	0	0
Contig_15761	15	374	0	G	0	0	0	A	0	0	0	0	0	0	0	0	1	0	0	0	0	0	0	0	0	0	0	0	0	0	0	0	0
Contig_16262	71	889	32	T	0	0	6	C	31	4	0	1	0	0	0	1	0	0	0	0	0	0	31	0	0	0	6	0	0	0	4	0	0
Contig_16262	71	1065	1	G	0	0	0	T	1	0	0	0	0	0	0	0	0	0	0	0	0	0	0	0	1	0	0	0	0	0	0	0	0
Contig_16548	147	646	71	G	1	0	15	A	70	23	0	0	1	0	0	1	0	0	0	0	0	70	0	1	0	15	0	0	0	23	0	0	0
Contig_16548	147	737	73	G	0	0	17	A	73	22	0	0	0	0	0	1	0	0	0	0	0	73	0	0	0	17	0	0	0	22	0	0	0
Contig_16964	139	575	33	G	15	0	13	A	18	3	5	0	1	0	0	1	0	0	0	0	1	18	0	15	0	13	0	0	0	3	0	5	0
Contig_16964	139	615	28	A	28	11	0	T	0	0	8	0	0	0	0	1	0	0	0	0	0	28	0	0	0	11	0	0	0	8	0	0	0
Contig_16964	139	841	14	C	14	4	0	A	0	0	7	0	0	0	0	1	0	0	0	0	0	0	14	0	0	0	4	0	0	0	7	0	0
Contig_16964	139	1358	11	G	0	0	1	C	11	1	0	1	0	0	0	1	0	0	0	0	0	0	11	0	0	0	1	0	0	0	1	0	0
Contig_17178	343	436	142	A	127	25	0	G	15	0	26	0	1	0	0	1	0	0	0	0	0	127	0	15	0	25	0	0	0	26	0	0	0
Contig_17453	142	268	0	T	0	0	0	G	0	0	0	0	0	0	0	0	1	0	0	0	0	0	0	0	0	0	0	0	0	0	0	0	0
Contig_17482	41	259	10	C	0	0	1	T	10	2	0	0	0	0	0	1	0	0	0	0	0	0	0	0	10	0	0	0	1	0	0	0	2
Contig_17751	168	202	63	C	10	9	0	T	53	15	1	1	1	1	0	1	0	0	0	0	1	0	10	0	53	0	9	0	0	0	1	0	15
Contig_17751	168	1938	0	T	0	0	0	A	0	0	0	0	0	0	0	0	1	0	0	0	0	0	0	0	0	0	0	0	0	0	0	0	0
Contig_18237	66	222	27	C	4	0	9	A	23	4	4	0	1	0	0	1	0	0	0	0	1	23	4	0	0	9	0	0	0	4	4	0	0
Contig_18237	66	306	18	G	15	7	0	A	3	0	8	0	1	0	0	1	0	0	0	0	0	3	0	15	0	0	0	7	0	0	0	8	0
Contig_18237	66	579	10	G	0	0	1	A	10	2	0	0	0	0	0	1	0	0	0	0	0	10	0	0	0	1	0	0	0	2	0	0	0
Contig_18237	66	840	2	G	1	0	0	A	1	1	0	0	1	0	0	0	0	0	0	0	0	1	0	1	0	0	0	0	0	1	0	0	0
Contig_18416	71	86	7	G	4	3	0	T	3	3	0	0	1	1	0	1	0	0	0	0	0	0	0	4	3	0	0	3	0	0	0	0	3
Contig_18416	71	273	20	T	13	6	0	C	7	6	0	0	1	1	0	1	0	0	0	0	0	0	7	0	13	0	0	0	6	0	6	0	0
Contig_18504	149	305	18	G	18	4	0	A	0	0	2	0	0	0	0	1	0	0	0	0	0	0	0	18	0	0	0	4	0	0	0	2	0
Contig_18511	387	708	61	G	61	19	0	A	0	0	11	0	0	0	0	1	0	0	0	0	0	0	0	61	0	0	0	19	0	0	0	11	0
Contig_18511	387	725	57	G	57	18	0	C	0	0	10	0	0	0	0	1	0	0	0	0	0	0	0	57	0	0	0	18	0	0	0	10	0
Contig_18705	137	1176	0	C	0	0	0	T	0	0	0	0	0	0	0	0	1	0	0	0	0	0	0	0	0	0	0	0	0	0	0	0	0
Contig_19013	134	268	33	T	19	5	6	C	14	5	0	0	1	1	0	1	0	0	0	1	0	0	14	0	19	0	6	0	5	0	5	0	0
Contig_19013	134	492	40	C	27	6	2	G	13	11	0	0	1	1	0	1	0	0	0	1	0	0	27	13	0	0	6	2	0	0	0	11	0
Contig_19013	134	1302	9	T	1	0	0	A	8	0	0	0	1	0	0	1	0	0	0	0	0	8	0	0	1	0	0	0	0	0	0	0	0
Contig_19013	134	1319	9	T	9	0	0	C	0	0	0	0	0	0	0	1	0	0	0	0	0	0	0	0	9	0	0	0	0	0	0	0	0
Contig_19013	134	1320	9	T	1	0	0	C	8	0	0	0	1	0	0	1	0	0	0	0	0	0	8	0	1	0	0	0	0	0	0	0	0
Contig_19084	60	747	9	T	1	0	2	C	8	2	0	0	1	0	0	1	0	0	0	0	0	0	8	0	1	0	2	0	0	0	2	0	0
Contig_19712	1065	677	11	A	4	0	0	G	7	2	4	0	1	0	0	1	0	0	0	0	1	4	0	7	0	0	0	0	0	4	0	2	0
Contig_19750	80	1131	33	C	0	0	9	T	33	11	0	0	0	0	0	1	0	0	0	0	0	0	0	0	33	0	0	0	9	0	0	0	11
Contig_19768	23	1042	0	G	0	0	0	A	0	0	0	0	0	0	0	0	1	0	0	0	0	0	0	0	0	0	0	0	0	0	0	0	0
Contig_19768	23	1046	13	G	12	2	1	T	1	0	5	0	1	0	0	1	0	0	0	1	0	0	0	12	1	0	0	2	1	0	0	5	0
Contig_19934	59	1018	0	T	0	0	0	C	0	0	0	0	0	0	0	0	1	0	0	0	0	0	0	0	0	0	0	0	0	0	0	0	0
Contig_20204	124	1573	16	C	0	0	2	T	16	6	0	0	0	0	0	1	0	0	0	0	0	0	0	0	16	0	0	0	2	0	0	0	6
Contig_20228	55	483	6	G	3	2	0	T	3	1	0	0	1	1	0	1	0	0	0	0	0	0	0	3	3	0	0	2	0	0	0	0	1
Contig_20228	55	611	4	A	1	1	0	G	3	1	0	0	1	1	0	1	0	0	0	0	0	1	0	3	0	1	0	0	0	0	0	1	0
Contig_20228	55	700	0	A	0	0	0	T	0	0	0	0	0	0	0	0	1	0	0	0	0	0	0	0	0	0	0	0	0	0	0	0	0
Contig_20228	55	736	0	C	0	0	0	G	0	0	0	0	0	0	0	0	1	0	0	0	0	0	0	0	0	0	0	0	0	0	0	0	0
Contig_20228	55	934	3	A	0	0	0	T	3	3	0	0	0	0	0	1	0	0	0	0	0	0	0	0	3	0	0	0	0	0	0	0	3
Contig_20228	55	1254	18	A	11	4	0	G	7	6	0	0	1	1	0	1	0	0	0	0	0	11	0	7	0	4	0	0	0	0	0	6	0
Contig_20228	55	1275	16	C	6	3	0	T	10	4	0	0	1	1	0	1	0	0	0	0	0	0	6	0	10	0	3	0	0	0	0	0	4
Contig_20228	55	1419	14	G	6	3	1	T	8	2	0	0	1	1	0	1	0	0	0	1	0	0	0	6	8	0	0	3	1	0	0	0	2
Contig_20228	55	1433	12	T	5	2	0	A	7	2	0	0	1	1	0	1	0	0	0	0	0	7	0	0	5	0	0	0	2	2	0	0	0
Contig_20431	142	1077	4	A	4	1	0	G	0	0	0	0	0	0	0	1	0	0	0	0	0	4	0	0	0	1	0	0	0	0	0	0	0
Contig_20431	142	1588	10	G	10	1	0	T	0	0	3	0	0	0	0	1	0	0	0	0	0	0	0	10	0	0	0	1	0	0	0	3	0
Contig_20606	170	1356	6	C	0	0	1	T	6	2	0	0	0	0	0	1	0	0	0	0	0	0	0	0	6	0	0	0	1	0	0	0	2
Contig_20606	170	1380	3	A	3	0	0	T	0	0	2	0	0	0	0	1	0	0	0	0	0	3	0	0	0	0	0	0	0	2	0	0	0
Contig_20705	46	10	0	G	0	0	0	T	0	0	0	0	0	0	0	0	1	0	0	0	0	0	0	0	0	0	0	0	0	0	0	0	0
Contig_20705	46	14	0	T	0	0	0	C	0	0	0	0	0	0	0	0	1	0	0	0	0	0	0	0	0	0	0	0	0	0	0	0	0
Contig_20705	46	1132	2	T	0	0	0	C	2	1	0	0	0	0	0	0	0	0	0	0	0	0	2	0	0	0	0	0	0	0	1	0	0
Contig_20705	46	1375	23	C	18	1	1	T	5	2	4	0	1	1	0	1	0	0	0	1	1	0	18	0	5	0	1	0	1	0	4	0	2
Contig_20705	46	1429	22	T	21	2	0	C	0	0	5	1	0	0	0	1	0	0	0	0	0	0	0	0	21	0	0	0	2	0	0	0	5
Contig_20943	105	200	28	A	2	2	1	G	25	11	0	7	1	1	0	1	0	0	1	1	0	2	1	25	0	2	0	1	0	0	1	11	0
Contig_21162	760	805	5	T	4	0	0	C	1	1	0	0	1	0	0	1	0	0	0	0	0	0	1	0	4	0	0	0	0	0	1	0	0
Contig_21162	760	824	5	T	4	0	0	C	1	1	0	0	1	0	0	1	0	0	0	0	0	0	1	0	4	0	0	0	0	0	1	0	0
Contig_21182	230	1287	6	T	1	0	1	A	5	0	0	0	1	0	0	1	0	0	0	0	0	5	0	0	1	1	0	0	0	0	0	0	0
Contig_21182	230	1307	11	C	2	1	1	T	9	2	0	0	1	1	0	1	0	0	0	1	0	0	2	0	9	0	1	0	1	0	0	0	2
Contig_21182	230	1311	12	G	2	1	1	A	10	2	0	0	1	1	0	1	0	0	0	1	0	10	0	2	0	1	0	1	0	2	0	0	0
Contig_21182	230	1325	14	T	11	3	0	C	3	0	3	0	1	0	0	1	0	0	0	0	0	0	3	0	11	0	0	0	3	0	0	0	3
Contig_21182	230	1334	16	C	2	1	3	T	14	3	0	0	1	1	0	1	0	0	0	1	0	0	2	0	14	0	1	0	3	0	0	0	3
Contig_21314	115	345	3	T	3	0	0	C	0	0	0	0	0	0	0	1	0	0	0	0	0	0	0	0	3	0	0	0	0	0	0	0	0
Contig_21314	115	375	3	G	3	0	0	T	0	0	0	0	0	0	0	1	0	0	0	0	0	0	0	3	0	0	0	0	0	0	0	0	0
Contig_21329	488	763	95	G	19	4	29	A	76	14	5	1	1	1	0	1	0	0	0	1	1	76	0	19	0	29	0	4	0	14	0	5	0
Contig_21329	488	769	96	T	24	5	28	C	72	14	5	0	1	1	0	1	0	0	0	1	1	0	72	0	24	0	28	0	5	0	14	0	5
Contig_21329	488	1380	21	T	10	0	3	G	11	6	3	0	1	0	0	1	0	0	0	0	1	0	0	11	10	0	0	3	0	0	0	6	3
Contig_21329	488	1442	17	A	0	0	1	G	17	8	0	0	0	0	0	1	0	0	0	0	0	0	0	17	0	0	0	1	0	0	0	8	0
Contig_21329	488	1540	20	A	0	0	1	C	20	11	0	0	0	0	0	1	0	0	0	0	0	0	20	0	0	0	1	0	0	0	11	0	0
Contig_21329	488	1555	21	T	21	2	0	C	0	0	11	0	0	0	0	1	0	0	0	0	0	0	0	0	21	0	0	0	2	0	0	0	11
Contig_21543	194	517	18	G	10	2	0	A	8	0	0	0	1	0	0	1	0	0	0	0	0	8	0	10	0	0	0	2	0	0	0	0	0
Contig_21547	57	410	5	G	1	0	2	A	4	0	0	0	1	0	0	1	0	0	0	0	0	4	0	1	0	2	0	0	0	0	0	0	0
Contig_21547	57	437	5	A	1	0	2	T	4	0	0	0	1	0	0	1	0	0	0	0	0	1	0	0	4	0	0	0	2	0	0	0	0
Contig_21547	57	701	23	T	4	0	8	C	19	2	0	0	1	0	0	1	0	0	0	0	0	0	19	0	4	0	8	0	0	0	2	0	0
Contig_21547	57	1202	7	C	2	0	4	T	5	0	0	0	1	0	0	1	0	0	0	0	0	0	2	0	5	0	0	0	4	0	0	0	0
Contig_21621	184	989	17	C	0	0	2	T	17	9	0	0	0	0	0	1	0	0	0	0	0	0	0	0	17	0	0	0	2	0	0	0	9
Contig_22024	52	714	2	T	2	1	0	C	0	0	0	0	0	0	0	0	0	0	0	0	0	0	0	0	2	0	0	0	1	0	0	0	0
Contig_22024	52	1026	8	C	7	0	1	A	1	0	3	0	1	0	0	1	0	0	0	0	0	1	7	0	0	1	0	0	0	0	3	0	0
Contig_22024	52	1027	8	G	7	0	1	A	1	0	3	0	1	0	0	1	0	0	0	0	0	1	0	7	0	1	0	0	0	0	0	3	0
Contig_22024	52	1044	9	T	0	0	1	C	9	3	0	0	0	0	0	1	0	0	0	0	0	0	9	0	0	0	1	0	0	0	3	0	0
Contig_22024	52	1075	10	A	9	0	1	G	1	0	3	0	1	0	0	1	0	0	0	0	0	9	0	1	0	0	0	1	0	3	0	0	0
Contig_22024	52	1107	9	G	9	0	0	C	0	0	3	0	0	0	0	1	0	0	0	0	0	0	0	9	0	0	0	0	0	0	0	3	0
Contig_22024	52	1109	9	A	9	0	0	T	0	0	3	0	0	0	0	1	0	0	0	0	0	9	0	0	0	0	0	0	0	3	0	0	0
Contig_22065	92	1190	41	C	5	5	4	T	36	18	0	0	1	1	0	1	0	0	0	1	0	0	5	0	36	0	5	0	4	0	0	0	18
Contig_22065	92	1200	41	C	5	5	4	G	36	18	0	0	1	1	0	1	0	0	0	1	0	0	5	36	0	0	5	4	0	0	0	18	0
Contig_22065	92	1201	40	T	12	5	4	C	14	4	0	15	1	1	0	1	0	0	1	1	0	0	14	14	12	0	4	0	5	0	4	13	0
Contig_22907	38	428	1	T	1	0	0	G	0	0	1	0	0	0	0	0	0	0	0	0	0	0	0	0	1	0	0	0	0	0	0	0	1
Contig_22907	38	444	1	G	1	0	0	A	0	0	1	0	0	0	0	0	0	0	0	0	0	0	0	1	0	0	0	0	0	0	0	1	0
Contig_22962	55	202	2	A	0	0	0	T	2	2	0	0	0	0	0	0	0	0	0	0	0	0	0	0	2	0	0	0	0	0	0	0	2
Contig_22962	55	1297	35	A	27	5	0	G	8	8	7	0	1	1	0	1	0	0	0	0	1	27	0	8	0	5	0	0	0	7	0	8	0
Contig_23418	369	423	70	C	70	8	0	G	0	0	29	0	0	0	0	1	0	0	0	0	0	0	70	0	0	0	8	0	0	0	29	0	0
Contig_23430	238	111	56	A	1	0	19	G	55	14	0	0	1	0	0	1	0	0	0	0	0	1	0	55	0	0	0	19	0	0	0	14	0
Contig_23430	238	363	41	A	29	10	6	G	12	4	14	0	1	1	0	1	0	0	0	1	1	29	0	12	0	10	0	6	0	14	0	4	0
Contig_23430	238	647	23	T	8	2	7	G	15	6	1	0	1	1	0	1	0	0	0	1	1	0	0	15	8	0	0	7	2	0	0	6	1
Contig_23476	230	1118	51	C	51	16	0	A	0	0	16	0	0	0	0	1	0	0	0	0	0	0	51	0	0	0	16	0	0	0	16	0	0
Contig_23558	84	622	26	C	22	5	2	A	4	2	4	0	1	1	0	1	0	0	0	1	1	4	22	0	0	2	5	0	0	2	4	0	0
Contig_24283	76	1023	4	C	2	0	0	G	2	1	2	0	1	0	0	1	0	0	0	0	1	0	2	2	0	0	0	0	0	0	2	1	0
Contig_24283	76	1055	4	A	3	0	0	T	1	1	2	0	1	0	0	1	0	0	0	0	1	3	0	0	1	0	0	0	0	2	0	0	1
Contig_24554	183	948	21	G	10	3	0	A	11	8	0	0	1	1	0	1	0	0	0	0	0	11	0	10	0	0	0	3	0	8	0	0	0
Contig_24554	183	1155	43	G	42	10	0	T	1	1	7	0	1	1	0	1	0	0	0	0	1	0	0	42	1	0	0	10	0	0	0	7	1
Contig_24832	68	336	16	G	12	4	1	A	4	0	1	1	1	0	0	1	0	0	0	1	0	4	0	12	0	1	0	4	0	0	0	1	0
Contig_24832	68	339	17	G	12	4	1	T	5	0	1	0	1	0	0	1	0	0	0	1	0	0	0	12	5	0	0	4	1	0	0	1	0
Contig_24832	68	345	17	T	12	4	1	G	5	0	1	0	1	0	0	1	0	0	0	1	0	0	0	5	12	0	0	1	4	0	0	0	1
Contig_24832	68	351	18	A	12	4	2	G	6	0	1	0	1	0	0	1	0	0	0	1	0	12	0	6	0	4	0	2	0	1	0	0	0
Contig_25048	135	825	3	G	1	0	0	T	2	0	0	0	1	0	0	1	0	0	0	0	0	0	0	1	2	0	0	0	0	0	0	0	0
Contig_25052	128	255	13	G	6	2	0	A	7	2	0	0	1	1	0	1	0	0	0	0	0	7	0	6	0	0	0	2	0	2	0	0	0
Contig_25052	128	437	23	G	12	7	0	A	11	3	0	0	1	1	0	1	0	0	0	0	0	11	0	12	0	0	0	7	0	3	0	0	0
Contig_25052	128	1148	18	A	0	0	1	G	18	1	0	0	0	0	0	1	0	0	0	0	0	0	0	18	0	0	0	1	0	0	0	1	0
Contig_25195	170	78	0	G	0	0	0	C	0	0	0	0	0	0	0	0	1	0	0	0	0	0	0	0	0	0	0	0	0	0	0	0	0
Contig_25356	226	322	20	C	1	1	7	T	19	3	0	0	1	1	0	1	0	0	0	1	0	0	1	0	19	0	1	0	7	0	0	0	3
Contig_25473	91	104	16	G	4	2	0	T	7	5	0	5	1	1	0	1	0	0	1	0	0	5	0	4	7	3	0	2	0	1	0	0	5
Contig_25879	95	350	7	T	0	0	0	G	7	3	0	0	0	0	0	1	0	0	0	0	0	0	0	7	0	0	0	0	0	0	0	3	0
Contig_26553	62	326	0	G	0	0	0	T	0	0	0	0	0	0	0	0	1	0	0	0	0	0	0	0	0	0	0	0	0	0	0	0	0
Contig_26575	55	1112	1	C	1	0	0	T	0	0	1	0	0	0	0	0	0	0	0	0	0	0	1	0	0	0	0	0	0	0	1	0	0
Contig_26794	42	767	10	T	3	3	0	C	7	3	0	0	1	1	0	1	0	0	0	0	0	0	7	0	3	0	0	0	3	0	3	0	0
Contig_26794	42	1112	6	C	0	0	1	T	6	1	0	0	0	0	0	1	0	0	0	0	0	0	0	0	6	0	0	0	1	0	0	0	1
Contig_26808	64	1024	4	T	0	0	1	C	4	0	0	0	0	0	0	1	0	0	0	0	0	0	4	0	0	0	1	0	0	0	0	0	0
Contig_27048	126	470	11	T	0	0	4	C	11	2	0	0	0	0	0	1	0	0	0	0	0	0	11	0	0	0	4	0	0	0	2	0	0
Contig_27304	3	1187	2	T	1	1	0	C	1	1	0	0	1	1	0	0	0	0	0	0	0	0	1	0	1	0	0	0	1	0	1	0	0
Contig_27354	132	387	55	T	3	0	14	C	52	13	0	0	1	0	0	1	0	0	0	0	0	0	52	0	3	0	14	0	0	0	13	0	0
Contig_27354	132	668	22	T	21	9	0	C	1	0	1	0	1	0	0	1	0	0	0	0	0	0	1	0	21	0	0	0	9	0	0	0	1
Contig_28071	12	213	1	T	1	0	0	A	0	0	0	0	0	0	0	0	0	0	0	0	0	0	0	0	1	0	0	0	0	0	0	0	0
Contig_28071	12	552	0	G	0	0	0	A	0	0	0	0	0	0	0	0	1	0	0	0	0	0	0	0	0	0	0	0	0	0	0	0	0
Contig_28071	12	607	0	A	0	0	0	C	0	0	0	0	0	0	0	0	1	0	0	0	0	0	0	0	0	0	0	0	0	0	0	0	0
Contig_28071	12	834	1	G	1	1	0	A	0	0	0	0	0	0	0	0	0	0	0	0	0	0	0	1	0	0	0	1	0	0	0	0	0
Contig_28071	12	1086	2	G	1	0	1	A	1	0	0	2	1	0	0	0	0	0	1	0	0	1	0	1	0	1	0	0	0	0	0	0	0
Contig_28071	12	1263	3	C	0	0	0	T	3	1	0	0	0	0	0	1	0	0	0	0	0	0	0	0	3	0	0	0	0	0	0	0	1
Contig_28194	85	1510	29	C	23	10	0	T	5	3	5	1	1	1	0	1	0	0	0	0	1	0	23	0	5	0	10	0	0	0	5	0	3
Contig_28437	86	372	7	C	3	3	3	T	4	0	0	0	1	0	0	1	0	0	0	1	0	0	3	0	4	0	3	0	3	0	0	0	0
Contig_28437	86	521	4	G	3	0	1	A	1	0	1	0	1	0	0	1	0	0	0	0	0	1	0	3	0	1	0	0	0	0	0	1	0
Contig_28437	86	602	1	G	1	0	0	A	0	0	0	0	0	0	0	0	0	0	0	0	0	0	0	1	0	0	0	0	0	0	0	0	0
Contig_28479	88	1021	5	G	3	0	0	A	2	2	0	0	1	0	0	1	0	0	0	0	0	2	0	3	0	0	0	0	0	2	0	0	0
Contig_28479	88	1175	7	C	7	2	0	A	0	0	2	0	0	0	0	1	0	0	0	0	0	0	7	0	0	0	2	0	0	0	2	0	0
Contig_28616	70	1086	20	C	0	0	5	T	20	5	0	0	0	0	0	1	0	0	0	0	0	0	0	0	20	0	0	0	5	0	0	0	5
Contig_28616	70	1148	27	T	12	5	4	C	15	6	0	0	1	1	0	1	0	0	0	1	0	0	15	0	12	0	4	0	5	0	6	0	0
Contig_28705	43	505	22	G	4	2	0	A	18	7	0	0	1	1	0	1	0	0	0	0	0	18	0	4	0	0	0	2	0	7	0	0	0
Contig_28705	43	1004	0	T	0	0	0	A	0	0	0	0	0	0	0	0	1	0	0	0	0	0	0	0	0	0	0	0	0	0	0	0	0
Contig_28705	43	1241	5	T	3	2	0	G	2	2	0	0	1	1	0	1	0	0	0	0	0	0	0	2	3	0	0	0	2	0	0	2	0
Contig_28822	44	303	14	A	0	0	4	G	14	2	0	0	0	0	0	1	0	0	0	0	0	0	0	14	0	0	0	4	0	0	0	2	0
Contig_29085	25	734	0	T	0	0	0	C	0	0	0	0	0	0	0	0	1	0	0	0	0	0	0	0	0	0	0	0	0	0	0	0	0
Contig_29085	25	743	0	A	0	0	0	G	0	0	0	0	0	0	0	0	1	0	0	0	0	0	0	0	0	0	0	0	0	0	0	0	0
Contig_29085	25	911	0	G	0	0	0	A	0	0	0	0	0	0	0	0	1	0	0	0	0	0	0	0	0	0	0	0	0	0	0	0	0
Contig_29085	25	977	0	T	0	0	0	C	0	0	0	0	0	0	0	0	1	0	0	0	0	0	0	0	0	0	0	0	0	0	0	0	0
Contig_29085	25	1214	6	C	6	0	0	T	0	0	2	0	0	0	0	1	0	0	0	0	0	0	6	0	0	0	0	0	0	0	2	0	0
Contig_29085	25	1247	6	T	6	0	0	C	0	0	2	0	0	0	0	1	0	0	0	0	0	0	0	0	6	0	0	0	0	0	0	0	2
Contig_29085	25	1249	6	T	0	0	0	G	6	2	0	0	0	0	0	1	0	0	0	0	0	0	0	6	0	0	0	0	0	0	0	2	0
Contig_29085	25	1272	7	A	7	0	0	G	0	0	3	0	0	0	0	1	0	0	0	0	0	7	0	0	0	0	0	0	0	3	0	0	0
Contig_29085	25	1403	3	C	3	0	0	T	0	0	3	0	0	0	0	1	0	0	0	0	0	0	3	0	0	0	0	0	0	0	3	0	0
Contig_29085	25	1508	1	C	0	0	0	T	0	0	0	1	0	0	0	0	0	1	0	0	0	0	0	1	0	0	0	0	0	0	0	1	0
Contig_29085	25	1547	0	A	0	0	0	G	0	0	0	1	0	0	0	0	1	0	0	0	0	0	0	0	0	0	0	0	0	0	0	0	0
Contig_29383	1050	1080	25	T	0	0	1	C	25	1	0	0	0	0	0	1	0	0	0	0	0	0	25	0	0	0	1	0	0	0	1	0	0
Contig_29383	1050	1109	28	C	11	1	0	G	17	0	1	0	1	0	0	1	0	0	0	0	0	0	11	17	0	0	1	0	0	0	1	0	0
Contig_29383	1050	1404	3	T	0	0	0	C	3	0	0	0	0	0	0	1	0	0	0	0	0	0	3	0	0	0	0	0	0	0	0	0	0
Contig_29383	1050	1461	3	T	0	0	0	C	3	0	0	0	0	0	0	1	0	0	0	0	0	0	3	0	0	0	0	0	0	0	0	0	0
Contig_29492	20	343	2	A	0	0	0	G	2	0	0	0	0	0	0	0	0	0	0	0	0	0	0	2	0	0	0	0	0	0	0	0	0
Contig_29508	310	144	37	G	8	1	7	C	27	7	3	2	1	1	0	1	0	0	1	1	1	2	27	8	0	0	7	1	0	0	7	3	0
Contig_29508	310	159	36	C	15	0	7	T	21	5	5	0	1	0	0	1	0	0	0	0	1	0	15	0	21	0	0	0	7	0	5	0	5
Contig_29508	310	186	43	G	8	0	12	T	34	8	4	1	1	0	0	1	0	0	0	0	1	1	0	8	34	1	0	0	12	0	0	4	8
Contig_29508	310	192	42	T	8	0	11	G	34	8	4	1	1	0	0	1	0	0	0	0	1	0	0	34	8	0	0	11	0	0	0	8	4
													270	166	0	403	100	1	21	73	67
													0.472028	0.29021	0	0.704545	0.174825	0.00174825	0.0367133
													0.669975	0.411911	0	1	0.248139	0.00248139	0.0521092
																	504

## Sheet: UTV3_vs_UTT2
Opening ace file 369_basin_mtn_mapping_response.ace
Contig_id	Num_reads_in_contig	SNP_pos	SNP_coverage	MTN_base	MTN_base_count	MTN_reads_match_MTN_base	MTN_base_matches_BASIN_base	BASIN_base	BASIN_base_count	BASIN_reads_match_BASIN_base	BASIN_base_matches_MTN_base_count	Reads_with_OTHER_bases	Do we detect both bases at the SNP with any reads?	Do we detect the SNP with reads from MTN/BASIn?	Are all of the discriminatory bases a subset of the SNPs with both bases from any read?	Did we detect one of the two bases at the SNP position?				Het Mtn	Het Basin	A	C	G	T	A	C	G	T	A	C	G	T
Contig_49	58	659	1	G	0	0	0	A	1	0	0	0	0	0	0	0	0	0	0	0	0	1	0	0	0	0	0	0	0	0	0	0	0
Contig_221	17	1046	0	C	0	0	0	T	0	0	0	0	0	0	0	0	1	0	0	0	0	0	0	0	0	0	0	0	0	0	0	0	0
Contig_268	50	1838	4	G	1	1	0	T	3	2	0	0	1	1	0	1	0	0	0	0	0	0	0	1	3	0	0	1	0	0	0	0	2
Contig_391	104	168	24	A	0	0	12	G	23	4	0	1	0	0	0	1	0	0	0	0	0	0	0	23	1	0	0	12	1	0	0	4	0
Contig_391	104	732	3	T	1	1	0	G	2	2	0	0	1	1	0	1	0	0	0	0	0	0	0	2	1	0	0	0	1	0	0	2	0
Contig_603	126	50	17	T	2	0	7	A	15	6	0	0	1	0	0	1	0	0	0	0	0	15	0	0	2	7	0	0	0	6	0	0	0
Contig_603	126	296	20	A	20	12	0	G	0	0	5	0	0	0	0	1	0	0	0	0	0	20	0	0	0	12	0	0	0	5	0	0	0
Contig_649	363	1160	0	A	0	0	0	C	0	0	0	0	0	0	0	0	1	0	0	0	0	0	0	0	0	0	0	0	0	0	0	0	0
Contig_677	27	689	1	G	1	0	0	C	0	0	0	0	0	0	0	0	0	0	0	0	0	0	0	1	0	0	0	0	0	0	0	0	0
Contig_677	27	695	1	T	0	0	0	A	1	0	0	0	0	0	0	0	0	0	0	0	0	1	0	0	0	0	0	0	0	0	0	0	0
Contig_677	27	1285	3	A	2	1	0	C	1	1	1	0	1	1	0	1	0	0	0	0	1	2	1	0	0	1	0	0	0	1	1	0	0
Contig_804	341	649	50	A	0	0	15	C	50	16	0	0	0	0	0	1	0	0	0	0	0	0	50	0	0	0	15	0	0	0	16	0	0
Contig_804	341	665	46	C	38	14	0	T	8	8	7	0	1	1	0	1	0	0	0	0	1	0	38	0	8	0	14	0	0	0	7	0	8
Contig_804	341	761	35	T	18	13	0	C	17	16	0	0	1	1	0	1	0	0	0	0	0	0	17	0	18	0	0	0	13	0	16	0	0
Contig_822	52	606	13	G	12	6	1	T	1	0	4	0	1	0	0	1	0	0	0	1	0	0	0	12	1	0	0	6	1	0	0	4	0
Contig_899	70	917	12	G	12	4	0	C	0	0	4	0	0	0	0	1	0	0	0	0	0	0	0	12	0	0	0	4	0	0	0	4	0
Contig_899	70	1554	0	A	0	0	0	G	0	0	0	0	0	0	0	0	1	0	0	0	0	0	0	0	0	0	0	0	0	0	0	0	0
Contig_899	70	1686	0	C	0	0	0	T	0	0	0	0	0	0	0	0	1	0	0	0	0	0	0	0	0	0	0	0	0	0	0	0	0
Contig_1120	75	409	0	T	0	0	0	C	0	0	0	0	0	0	0	0	1	0	0	0	0	0	0	0	0	0	0	0	0	0	0	0	0
Contig_1120	75	1084	12	A	12	3	0	G	0	0	3	0	0	0	0	1	0	0	0	0	0	12	0	0	0	3	0	0	0	3	0	0	0
Contig_1142	59	673	0	C	0	0	0	T	0	0	0	0	0	0	0	0	1	0	0	0	0	0	0	0	0	0	0	0	0	0	0	0	0
Contig_1142	59	733	0	G	0	0	0	A	0	0	0	0	0	0	0	0	1	0	0	0	0	0	0	0	0	0	0	0	0	0	0	0	0
Contig_1401	73	56	15	G	0	0	8	A	15	2	0	0	0	0	0	1	0	0	0	0	0	15	0	0	0	8	0	0	0	2	0	0	0
Contig_1401	73	59	15	C	0	0	8	T	15	2	0	0	0	0	0	1	0	0	0	0	0	0	0	0	15	0	0	0	8	0	0	0	2
Contig_1401	73	74	15	G	0	0	8	A	15	2	0	0	0	0	0	1	0	0	0	0	0	15	0	0	0	8	0	0	0	2	0	0	0
Contig_1401	73	89	15	A	0	0	8	T	15	2	0	0	0	0	0	1	0	0	0	0	0	0	0	0	15	0	0	0	8	0	0	0	2
Contig_1401	73	107	15	G	0	0	8	T	15	2	0	0	0	0	0	1	0	0	0	0	0	0	0	0	15	0	0	0	8	0	0	0	2
Contig_1401	73	116	17	A	0	0	9	G	17	2	0	0	0	0	0	1	0	0	0	0	0	0	0	17	0	0	0	9	0	0	0	2	0
Contig_1401	73	131	19	A	0	0	8	T	17	2	0	2	0	0	0	1	0	0	1	0	0	0	2	0	17	0	2	0	8	0	0	0	2
Contig_1401	73	137	19	A	0	0	10	G	19	2	0	0	0	0	0	1	0	0	0	0	0	0	0	19	0	0	0	10	0	0	0	2	0
Contig_1401	73	143	19	A	0	0	10	G	19	2	0	0	0	0	0	1	0	0	0	0	0	0	0	19	0	0	0	10	0	0	0	2	0
Contig_1401	73	144	19	A	0	0	10	T	19	2	0	0	0	0	0	1	0	0	0	0	0	0	0	0	19	0	0	0	10	0	0	0	2
Contig_1401	73	147	19	A	0	0	10	C	19	2	0	0	0	0	0	1	0	0	0	0	0	0	19	0	0	0	10	0	0	0	2	0	0
Contig_1401	73	155	19	G	0	0	10	A	19	2	0	0	0	0	0	1	0	0	0	0	0	19	0	0	0	10	0	0	0	2	0	0	0
Contig_1401	73	157	19	A	0	0	10	G	19	2	0	0	0	0	0	1	0	0	0	0	0	0	0	19	0	0	0	10	0	0	0	2	0
Contig_1401	73	1650	20	A	0	0	1	G	20	10	0	0	0	0	0	1	0	0	0	0	0	0	0	20	0	0	0	1	0	0	0	10	0
Contig_1404	59	279	2	C	2	2	0	T	0	0	0	0	0	0	0	0	0	0	0	0	0	0	2	0	0	0	2	0	0	0	0	0	0
Contig_1404	59	537	0	T	0	0	0	C	0	0	0	0	0	0	0	0	1	0	0	0	0	0	0	0	0	0	0	0	0	0	0	0	0
Contig_1404	59	633	3	T	0	0	1	C	3	0	0	0	0	0	0	1	0	0	0	0	0	0	3	0	0	0	1	0	0	0	0	0	0
Contig_1404	59	1363	42	T	6	6	11	C	36	15	0	0	1	1	0	1	0	0	0	1	0	0	36	0	6	0	11	0	6	0	15	0	0
Contig_1425	39	534	1	C	1	0	0	T	0	0	1	0	0	0	0	0	0	0	0	0	0	0	1	0	0	0	0	0	0	0	1	0	0
Contig_1627	145	244	12	T	3	2	2	A	9	3	1	0	1	1	0	1	0	0	0	1	1	9	0	0	3	2	0	0	2	3	0	0	1
Contig_1627	145	847	62	G	62	30	0	T	0	0	11	0	0	0	0	1	0	0	0	0	0	0	0	62	0	0	0	30	0	0	0	11	0
Contig_1627	145	1267	0	T	0	0	0	G	0	0	0	0	0	0	0	0	1	0	0	0	0	0	0	0	0	0	0	0	0	0	0	0	0
Contig_1627	145	1339	0	A	0	0	0	G	0	0	0	0	0	0	0	0	1	0	0	0	0	0	0	0	0	0	0	0	0	0	0	0	0
Contig_1627	145	1651	5	A	0	0	4	G	5	1	0	0	0	0	0	1	0	0	0	0	0	0	0	5	0	0	0	4	0	0	0	1	0
Contig_1678	54	82	26	T	14	7	2	A	12	5	0	0	1	1	0	1	0	0	0	1	0	12	0	0	14	2	0	0	7	5	0	0	0
Contig_1678	54	444	12	A	5	2	4	G	7	3	0	0	1	1	0	1	0	0	0	1	0	5	0	7	0	2	0	4	0	0	0	3	0
Contig_1678	54	450	10	C	1	1	4	T	8	4	0	1	1	1	0	1	0	0	0	1	0	1	1	0	8	0	1	0	4	0	0	0	4
Contig_1876	5	462	1	A	0	0	1	C	1	0	0	0	0	0	0	0	0	0	0	0	0	0	1	0	0	0	1	0	0	0	0	0	0
Contig_1876	5	582	1	T	0	0	1	G	1	0	0	0	0	0	0	0	0	0	0	0	0	0	0	1	0	0	0	1	0	0	0	0	0
Contig_1936	106	458	19	T	0	0	7	G	17	8	0	2	0	0	0	1	0	0	1	0	0	0	2	17	0	0	1	7	0	0	1	8	0
Contig_1936	106	513	22	T	0	0	8	C	22	10	0	0	0	0	0	1	0	0	0	0	0	0	22	0	0	0	8	0	0	0	10	0	0
Contig_1936	106	548	21	T	0	0	6	C	21	9	0	3	0	0	0	1	0	0	1	0	0	0	21	0	0	0	6	0	0	0	9	0	0
Contig_1936	106	625	23	C	0	0	7	T	23	9	0	0	0	0	0	1	0	0	0	0	0	0	0	0	23	0	0	0	7	0	0	0	9
Contig_1936	106	799	11	T	0	0	3	C	11	3	0	0	0	0	0	1	0	0	0	0	0	0	11	0	0	0	3	0	0	0	3	0	0
Contig_1952	173	38	10	T	0	0	6	C	10	1	0	0	0	0	0	1	0	0	0	0	0	0	10	0	0	0	6	0	0	0	1	0	0
Contig_1952	173	280	16	G	13	5	0	A	3	3	0	0	1	1	0	1	0	0	0	0	0	3	0	13	0	0	0	5	0	3	0	0	0
Contig_1952	173	489	35	G	9	6	3	T	24	6	0	2	1	1	0	1	0	0	1	1	0	0	2	9	24	0	0	6	3	0	0	0	6
Contig_1952	173	654	12	C	3	2	1	G	9	5	0	0	1	1	0	1	0	0	0	1	0	0	3	9	0	0	2	1	0	0	0	5	0
Contig_1964	35	1055	1	G	1	0	0	C	0	0	0	0	0	0	0	0	0	0	0	0	0	0	0	1	0	0	0	0	0	0	0	0	0
Contig_2056	909	214	623	T	10	3	260	C	612	185	0	1	1	1	0	1	0	0	0	1	0	1	612	0	10	1	260	0	3	0	185	0	0
Contig_2056	909	310	7	G	0	0	4	T	7	3	0	0	0	0	0	1	0	0	0	0	0	0	0	0	7	0	0	0	4	0	0	0	3
Contig_2056	909	577	28	A	4	4	6	T	24	8	0	0	1	1	0	1	0	0	0	1	0	4	0	0	24	4	0	0	6	0	0	0	8
Contig_2133	216	584	53	A	4	4	18	G	49	10	0	0	1	1	0	1	0	0	0	1	0	4	0	49	0	4	0	18	0	0	0	10	0
Contig_2133	216	1053	46	C	4	4	11	T	42	9	0	0	1	1	0	1	0	0	0	1	0	0	4	0	42	0	4	0	11	0	0	0	9
Contig_2163	65	1438	11	A	0	0	6	G	11	2	0	0	0	0	0	1	0	0	0	0	0	0	0	11	0	0	0	6	0	0	0	2	0
Contig_2283	115	539	54	T	53	7	0	C	1	1	5	0	1	1	0	1	0	0	0	0	1	0	1	0	53	0	0	0	7	0	1	0	5
Contig_2283	115	667	33	A	5	0	5	G	28	2	2	0	1	0	0	1	0	0	0	0	1	5	0	28	0	0	0	5	0	2	0	2	0
Contig_2283	115	798	8	A	2	0	2	T	6	1	0	0	1	0	0	1	0	0	0	0	0	2	0	0	6	0	0	0	2	0	0	0	1
Contig_2283	115	1154	2	T	1	1	0	C	1	1	0	0	1	1	0	0	0	0	0	0	0	0	1	0	1	0	0	0	1	0	1	0	0
Contig_2377	227	277	45	T	9	4	25	C	36	8	0	1	1	1	0	1	0	0	0	1	0	0	36	0	9	0	25	0	4	0	8	0	0
Contig_2381	112	43	9	C	6	4	0	G	3	3	0	0	1	1	0	1	0	0	0	0	0	0	6	3	0	0	4	0	0	0	0	3	0
Contig_2381	112	329	8	C	6	1	0	T	2	2	0	0	1	1	0	1	0	0	0	0	0	0	6	0	2	0	1	0	0	0	0	0	2
Contig_2381	112	577	26	A	17	11	0	G	8	5	0	1	1	1	0	1	0	0	0	0	0	17	0	8	1	11	0	0	0	0	0	5	1
Contig_2381	112	1038	7	G	6	0	0	A	1	1	0	0	1	0	0	1	0	0	0	0	0	1	0	6	0	0	0	0	0	1	0	0	0
Contig_2570	179	619	37	T	9	9	3	A	28	10	0	0	1	1	0	1	0	0	0	1	0	28	0	0	9	3	0	0	9	10	0	0	0
Contig_2570	179	902	43	C	0	0	13	T	43	11	0	0	0	0	0	1	0	0	0	0	0	0	0	0	43	0	0	0	13	0	0	0	11
Contig_2570	179	928	45	T	17	3	11	A	28	11	0	0	1	1	0	1	0	0	0	1	0	28	0	0	17	11	0	0	3	11	0	0	0
Contig_2634	132	57	2	A	2	1	0	G	0	0	0	0	0	0	0	0	0	0	0	0	0	2	0	0	0	1	0	0	0	0	0	0	0
Contig_2634	132	133	2	C	0	0	1	T	2	0	0	0	0	0	0	0	0	0	0	0	0	0	0	0	2	0	0	0	1	0	0	0	0
Contig_2634	132	134	2	G	2	1	0	C	0	0	0	0	0	0	0	0	0	0	0	0	0	0	0	2	0	0	0	1	0	0	0	0	0
Contig_2634	132	192	19	T	19	3	0	C	0	0	4	0	0	0	0	1	0	0	0	0	0	0	0	0	19	0	0	0	3	0	0	0	4
Contig_2634	132	205	19	G	3	1	2	A	16	3	1	0	1	1	0	1	0	0	0	1	1	16	0	3	0	2	0	1	0	3	0	1	0
Contig_2653	55	564	0	G	0	0	0	A	0	0	0	0	0	0	0	0	1	0	0	0	0	0	0	0	0	0	0	0	0	0	0	0	0
Contig_2668	386	1068	130	A	42	15	13	G	88	12	6	0	1	1	0	1	0	0	0	1	1	42	0	88	0	15	0	13	0	6	0	12	0
Contig_2824	2	848	0	C	0	0	0	T	0	0	0	0	0	0	0	0	1	0	0	0	0	0	0	0	0	0	0	0	0	0	0	0	0
Contig_2824	2	884	0	C	0	0	0	A	0	0	0	0	0	0	0	0	1	0	0	0	0	0	0	0	0	0	0	0	0	0	0	0	0
Contig_2824	2	924	0	C	0	0	0	A	0	0	0	0	0	0	0	0	1	0	0	0	0	0	0	0	0	0	0	0	0	0	0	0	0
Contig_2824	2	1513	0	T	0	0	0	C	0	0	0	0	0	0	0	0	1	0	0	0	0	0	0	0	0	0	0	0	0	0	0	0	0
Contig_3024	8	526	0	T	0	0	0	C	0	0	0	0	0	0	0	0	1	0	0	0	0	0	0	0	0	0	0	0	0	0	0	0	0
Contig_3040	142	1006	34	A	0	0	19	G	34	3	0	0	0	0	0	1	0	0	0	0	0	0	0	34	0	0	0	19	0	0	0	3	0
Contig_3074	56	1548	9	A	2	2	4	G	7	0	0	0	1	0	0	1	0	0	0	1	0	2	0	7	0	2	0	4	0	0	0	0	0
Contig_3081	80	428	13	A	7	1	0	G	6	3	0	0	1	1	0	1	0	0	0	0	0	7	0	6	0	1	0	0	0	0	0	3	0
Contig_3081	80	548	11	G	7	4	0	C	4	2	0	0	1	1	0	1	0	0	0	0	0	0	4	7	0	0	0	4	0	0	2	0	0
Contig_3081	80	557	11	G	7	4	0	A	4	2	0	0	1	1	0	1	0	0	0	0	0	4	0	7	0	0	0	4	0	2	0	0	0
Contig_3115	87	54	11	C	9	1	0	A	2	2	1	0	1	1	0	1	0	0	0	0	1	2	9	0	0	0	1	0	0	2	1	0	0
Contig_3115	87	1010	38	C	17	5	15	T	21	6	4	0	1	1	0	1	0	0	0	1	1	0	17	0	21	0	5	0	15	0	4	0	6
Contig_3238	101	1580	12	C	7	3	2	T	5	2	2	0	1	1	0	1	0	0	0	1	1	0	7	0	5	0	3	0	2	0	2	0	2
Contig_3254	176	456	28	C	13	7	6	G	11	4	3	5	1	1	0	1	0	0	1	1	1	0	13	11	4	0	7	6	3	0	3	4	0
Contig_3254	176	463	29	A	18	11	6	G	11	4	2	1	1	1	0	1	0	0	0	1	1	18	0	11	0	11	0	6	0	2	0	4	0
Contig_3254	176	464	29	T	7	3	14	A	22	6	0	1	1	1	0	1	0	0	0	1	0	22	0	0	7	14	0	0	3	6	0	0	0
Contig_3254	176	487	38	T	14	10	0	G	0	0	0	24	0	0	0	1	0	0	1	0	0	22	2	0	14	12	1	0	10	8	0	0	0
Contig_3254	176	496	39	A	13	7	16	T	26	7	2	0	1	1	0	1	0	0	0	1	1	13	0	0	26	7	0	0	16	2	0	0	7
Contig_3254	176	504	36	T	11	7	13	C	25	9	0	2	1	1	0	1	0	0	1	1	0	0	25	0	11	0	13	0	7	0	9	0	0
Contig_3254	176	505	39	C	39	22	0	A	0	0	10	0	0	0	0	1	0	0	0	0	0	0	39	0	0	0	22	0	0	0	10	0	0
Contig_3254	176	517	42	C	32	20	3	A	10	3	9	0	1	1	0	1	0	0	0	1	1	10	32	0	0	3	20	0	0	3	9	0	0
Contig_3254	176	524	51	A	44	27	2	G	6	3	10	1	1	1	0	1	0	0	0	1	1	44	1	6	0	27	1	2	0	10	0	3	0
Contig_3254	176	529	51	T	44	27	3	C	7	3	10	0	1	1	0	1	0	0	0	1	1	0	7	0	44	0	3	0	27	0	3	0	10
Contig_3330	192	192	32	T	32	9	0	C	0	0	6	0	0	0	0	1	0	0	0	0	0	0	0	0	32	0	0	0	9	0	0	0	6
Contig_3610	87	318	17	A	17	8	0	C	0	0	2	0	0	0	0	1	0	0	0	0	0	17	0	0	0	8	0	0	0	2	0	0	0
Contig_3610	87	1002	4	A	3	0	1	G	1	0	0	0	1	0	0	1	0	0	0	0	0	3	0	1	0	0	0	1	0	0	0	0	0
Contig_3610	87	1370	14	T	13	8	1	A	1	0	3	0	1	0	0	1	0	0	0	1	0	1	0	0	13	1	0	0	8	0	0	0	3
Contig_3610	87	1856	7	A	5	1	1	C	1	0	0	1	1	0	0	1	0	0	0	1	0	5	1	0	1	1	1	0	0	0	0	0	0
Contig_3610	87	1862	7	T	6	1	1	G	1	0	0	0	1	0	0	1	0	0	0	1	0	0	0	1	6	0	0	1	1	0	0	0	0
Contig_3610	87	1865	7	T	6	1	1	G	1	0	0	0	1	0	0	1	0	0	0	1	0	0	0	1	6	0	0	1	1	0	0	0	0
Contig_3610	87	1884	7	G	7	2	0	T	0	0	0	0	0	0	0	1	0	0	0	0	0	0	0	7	0	0	0	2	0	0	0	0	0
Contig_3731	39	172	0	G	0	0	0	A	0	0	0	0	0	0	0	0	1	0	0	0	0	0	0	0	0	0	0	0	0	0	0	0	0
Contig_3731	39	1454	14	C	3	0	3	G	11	4	0	0	1	0	0	1	0	0	0	0	0	0	3	11	0	0	0	3	0	0	0	4	0
Contig_3731	39	1489	14	C	3	0	3	G	11	4	0	0	1	0	0	1	0	0	0	0	0	0	3	11	0	0	0	3	0	0	0	4	0
Contig_3738	677	470	27	T	25	8	2	C	2	0	11	0	1	0	0	1	0	0	0	1	0	0	2	0	25	0	2	0	8	0	0	0	11
Contig_3738	677	1137	45	G	9	5	9	C	36	13	0	0	1	1	0	1	0	0	0	1	0	0	36	9	0	0	9	5	0	0	13	0	0
Contig_3891	7	294	2	A	0	0	1	C	2	0	0	0	0	0	0	0	0	0	0	0	0	0	2	0	0	0	1	0	0	0	0	0	0
Contig_3891	7	300	2	A	2	1	0	T	0	0	0	0	0	0	0	0	0	0	0	0	0	2	0	0	0	1	0	0	0	0	0	0	0
Contig_3891	7	1143	1	A	0	0	1	T	1	0	0	0	0	0	0	0	0	0	0	0	0	0	0	0	1	0	0	0	1	0	0	0	0
Contig_3982	45	581	9	T	4	2	0	C	5	1	0	0	1	1	0	1	0	0	0	0	0	0	5	0	4	0	0	0	2	0	1	0	0
Contig_3982	45	688	5	C	4	1	0	A	1	0	0	0	1	0	0	1	0	0	0	0	0	1	4	0	0	0	1	0	0	0	0	0	0
Contig_3982	45	780	12	T	4	0	2	G	8	1	0	0	1	0	0	1	0	0	0	0	0	0	0	8	4	0	0	2	0	0	0	1	0
Contig_4000	178	282	33	G	2	0	12	T	31	5	2	0	1	0	0	1	0	0	0	0	1	0	0	2	31	0	0	0	12	0	0	2	5
Contig_4100	74	1348	5	T	4	0	1	C	1	0	1	0	1	0	0	1	0	0	0	0	0	0	1	0	4	0	1	0	0	0	0	0	1
Contig_4100	74	1429	7	T	3	0	3	C	4	1	0	0	1	0	0	1	0	0	0	0	0	0	4	0	3	0	3	0	0	0	1	0	0
Contig_4178	64	445	6	C	0	0	4	T	6	2	0	0	0	0	0	1	0	0	0	0	0	0	0	0	6	0	0	0	4	0	0	0	2
Contig_4434	8	435	2	A	2	0	0	T	0	0	0	0	0	0	0	0	0	0	0	0	0	2	0	0	0	0	0	0	0	0	0	0	0
Contig_4437	321	191	1	T	1	0	0	A	0	0	0	0	0	0	0	0	0	0	0	0	0	0	0	0	1	0	0	0	0	0	0	0	0
Contig_4478	22	904	2	C	1	0	0	T	1	1	0	0	1	0	0	0	0	0	0	0	0	0	1	0	1	0	0	0	0	0	0	0	1
Contig_4478	22	1541	0	A	0	0	0	G	0	0	0	0	0	0	0	0	1	0	0	0	0	0	0	0	0	0	0	0	0	0	0	0	0
Contig_4489	51	862	9	T	9	6	0	C	0	0	2	0	0	0	0	1	0	0	0	0	0	0	0	0	9	0	0	0	6	0	0	0	2
Contig_4489	51	1182	12	C	3	0	4	T	9	5	0	0	1	0	0	1	0	0	0	0	0	0	3	0	9	0	0	0	4	0	0	0	5
Contig_4546	103	457	23	G	20	11	1	A	3	0	3	0	1	0	0	1	0	0	0	1	0	3	0	20	0	1	0	11	0	0	0	3	0
Contig_4546	103	1167	13	A	11	4	2	G	2	0	1	0	1	0	0	1	0	0	0	1	0	11	0	2	0	4	0	2	0	1	0	0	0
Contig_4579	147	430	48	A	20	0	15	G	28	8	0	0	1	0	0	1	0	0	0	0	0	20	0	28	0	0	0	15	0	0	0	8	0
Contig_4579	147	838	23	G	23	4	0	A	0	0	6	0	0	0	0	1	0	0	0	0	0	0	0	23	0	0	0	4	0	0	0	6	0
Contig_4579	147	840	23	A	13	0	4	C	10	6	0	0	1	0	0	1	0	0	0	0	0	13	10	0	0	0	4	0	0	0	6	0	0
Contig_4579	147	901	20	A	11	0	4	G	9	5	0	0	1	0	0	1	0	0	0	0	0	11	0	9	0	0	0	4	0	0	0	5	0
Contig_4579	147	1093	8	C	5	1	1	A	3	2	2	0	1	1	0	1	0	0	0	1	1	3	5	0	0	1	1	0	0	2	2	0	0
Contig_4579	147	1221	1	C	1	0	0	T	0	0	0	0	0	0	0	0	0	0	0	0	0	0	1	0	0	0	0	0	0	0	0	0	0
Contig_4579	147	1230	1	T	1	0	0	G	0	0	0	0	0	0	0	0	0	0	0	0	0	0	0	0	1	0	0	0	0	0	0	0	0
Contig_4707	549	444	30	T	3	0	19	C	27	6	0	0	1	0	0	1	0	0	0	0	0	0	27	0	3	0	19	0	0	0	6	0	0
Contig_4718	15	1003	0	A	0	0	0	G	0	0	0	0	0	0	0	0	1	0	0	0	0	0	0	0	0	0	0	0	0	0	0	0	0
Contig_4718	15	1020	0	G	0	0	0	A	0	0	0	0	0	0	0	0	1	0	0	0	0	0	0	0	0	0	0	0	0	0	0	0	0
Contig_4830	47	309	0	T	0	0	0	C	0	0	0	0	0	0	0	0	1	0	0	0	0	0	0	0	0	0	0	0	0	0	0	0	0
Contig_4830	47	651	0	C	0	0	0	A	0	0	0	0	0	0	0	0	1	0	0	0	0	0	0	0	0	0	0	0	0	0	0	0	0
Contig_4974	138	480	45	T	20	9	16	C	25	7	0	0	1	1	0	1	0	0	0	1	0	0	25	0	20	0	16	0	9	0	7	0	0
Contig_4974	138	540	46	T	0	0	28	C	46	5	0	0	0	0	0	1	0	0	0	0	0	0	46	0	0	0	28	0	0	0	5	0	0
Contig_4974	138	570	53	C	29	29	0	T	24	6	0	0	1	1	0	1	0	0	0	0	0	0	29	0	24	0	29	0	0	0	0	0	6
Contig_5119	189	768	69	C	31	11	13	T	38	11	14	0	1	1	0	1	0	0	0	1	1	0	31	0	38	0	11	0	13	0	14	0	11
Contig_5209	38	103	2	C	1	1	0	G	1	0	0	0	1	0	0	0	0	0	0	0	0	0	1	1	0	0	1	0	0	0	0	0	0
Contig_5209	38	528	7	C	7	3	0	T	0	0	3	0	0	0	0	1	0	0	0	0	0	0	7	0	0	0	3	0	0	0	3	0	0
Contig_5209	38	555	7	A	1	0	3	C	6	3	0	0	1	0	0	1	0	0	0	0	0	1	6	0	0	0	3	0	0	0	3	0	0
Contig_5209	38	702	9	A	0	0	1	G	9	0	0	0	0	0	0	1	0	0	0	0	0	0	0	9	0	0	0	1	0	0	0	0	0
Contig_5209	38	858	20	T	2	2	3	C	18	3	0	0	1	1	0	1	0	0	0	1	0	0	18	0	2	0	3	0	2	0	3	0	0
Contig_5209	38	972	18	T	6	2	2	C	11	4	0	1	1	1	0	1	0	0	0	1	0	1	11	0	6	0	2	0	2	0	4	0	0
Contig_5209	38	1263	0	T	0	0	0	C	0	0	0	0	0	0	0	0	1	0	0	0	0	0	0	0	0	0	0	0	0	0	0	0	0
Contig_5209	38	1483	1	C	0	0	0	G	1	1	0	0	0	0	0	0	0	0	0	0	0	0	0	1	0	0	0	0	0	0	0	1	0
Contig_5209	38	1525	1	T	0	0	0	C	1	1	0	0	0	0	0	0	0	0	0	0	0	0	1	0	0	0	0	0	0	0	1	0	0
Contig_5338	211	216	69	A	66	20	0	T	2	1	31	1	1	1	0	1	0	0	0	0	1	66	0	1	2	20	0	1	0	31	0	0	1
Contig_5528	60	296	1	C	1	0	0	T	0	0	0	0	0	0	0	0	0	0	0	0	0	0	1	0	0	0	0	0	0	0	0	0	0
Contig_5528	60	299	1	G	1	0	0	T	0	0	0	0	0	0	0	0	0	0	0	0	0	0	0	1	0	0	0	0	0	0	0	0	0
Contig_5528	60	359	1	T	0	0	0	C	1	0	0	0	0	0	0	0	0	0	0	0	0	0	1	0	0	0	0	0	0	0	0	0	0
Contig_5528	60	386	1	G	0	0	1	A	1	0	0	0	0	0	0	0	0	0	0	0	0	1	0	0	0	1	0	0	0	0	0	0	0
Contig_5528	60	1231	18	G	0	0	3	A	18	6	0	1	0	0	0	1	0	0	0	0	0	18	0	0	0	3	0	0	0	6	0	0	0
Contig_5685	83	1122	4	C	1	0	0	T	3	3	0	0	1	0	0	1	0	0	0	0	0	0	1	0	3	0	0	0	0	0	0	0	3
Contig_5685	83	1329	20	T	19	6	0	C	1	1	3	0	1	1	0	1	0	0	0	0	1	0	1	0	19	0	0	0	6	0	1	0	3
Contig_5690	109	132	0	C	0	0	0	T	0	0	0	0	0	0	0	0	1	0	0	0	0	0	0	0	0	0	0	0	0	0	0	0	0
Contig_5732	22	384	12	A	2	0	5	G	10	0	0	0	1	0	0	1	0	0	0	0	0	2	0	10	0	0	0	5	0	0	0	0	0
Contig_5732	22	390	12	G	11	4	0	T	0	0	0	1	0	0	0	1	0	0	0	0	0	1	0	11	0	1	0	4	0	0	0	0	0
Contig_6135	257	1070	111	C	8	4	33	T	102	24	0	4	1	1	0	1	0	0	1	1	0	1	8	0	102	1	4	0	33	0	0	0	24
Contig_6306	117	383	53	A	53	24	0	G	0	0	15	0	0	0	0	1	0	0	0	0	0	53	0	0	0	24	0	0	0	15	0	0	0
Contig_6306	117	387	53	G	53	24	0	C	0	0	15	0	0	0	0	1	0	0	0	0	0	0	0	53	0	0	0	24	0	0	0	15	0
Contig_6414	133	1346	1	C	1	0	0	T	0	0	0	0	0	0	0	0	0	0	0	0	0	0	1	0	0	0	0	0	0	0	0	0	0
Contig_6485	8	490	7	A	0	0	2	C	7	5	0	0	0	0	0	1	0	0	0	0	0	0	7	0	0	0	2	0	0	0	5	0	0
Contig_6485	8	553	7	C	0	0	2	T	7	5	0	0	0	0	0	1	0	0	0	0	0	0	0	0	7	0	0	0	2	0	0	0	5
Contig_6485	8	709	2	C	2	1	0	T	0	0	1	0	0	0	0	0	0	0	0	0	0	0	2	0	0	0	1	0	0	0	1	0	0
Contig_6485	8	905	0	A	0	0	0	G	0	0	0	0	0	0	0	0	1	0	0	0	0	0	0	0	0	0	0	0	0	0	0	0	0
Contig_6491	76	1080	10	C	8	2	2	T	2	0	5	0	1	0	0	1	0	0	0	1	0	0	8	0	2	0	2	0	2	0	5	0	0
Contig_6515	21	1011	15	G	13	5	0	A	2	2	2	0	1	1	0	1	0	0	0	0	1	2	0	13	0	0	0	5	0	2	0	2	0
Contig_6601	36	358	9	G	1	0	6	A	8	2	0	0	1	0	0	1	0	0	0	0	0	8	0	1	0	6	0	0	0	2	0	0	0
Contig_6601	36	669	1	A	0	0	1	G	1	0	0	0	0	0	0	0	0	0	0	0	0	0	0	1	0	0	0	1	0	0	0	0	0
Contig_6675	30	706	0	T	0	0	0	C	0	0	0	0	0	0	0	0	1	0	0	0	0	0	0	0	0	0	0	0	0	0	0	0	0
Contig_6675	30	1156	3	T	1	1	0	C	2	2	0	0	1	1	0	1	0	0	0	0	0	0	2	0	1	0	0	0	1	0	2	0	0
Contig_6743	59	369	21	G	8	3	4	A	13	8	0	0	1	1	0	1	0	0	0	1	0	13	0	8	0	4	0	3	0	8	0	0	0
Contig_6779	547	513	24	G	0	0	11	A	24	6	0	0	0	0	0	1	0	0	0	0	0	24	0	0	0	11	0	0	0	6	0	0	0
Contig_6863	125	886	30	G	11	6	5	C	19	2	3	0	1	1	0	1	0	0	0	1	1	0	19	11	0	0	5	6	0	0	2	3	0
Contig_6863	125	905	26	G	10	6	4	T	16	3	2	0	1	1	0	1	0	0	0	1	1	0	0	10	16	0	0	6	4	0	0	2	3
Contig_7030	42	732	9	T	0	0	6	C	9	1	0	0	0	0	0	1	0	0	0	0	0	0	9	0	0	0	6	0	0	0	1	0	0
Contig_7215	75	337	17	G	7	7	0	A	10	4	0	0	1	1	0	1	0	0	0	0	0	10	0	7	0	0	0	7	0	4	0	0	0
Contig_7215	75	946	5	T	5	3	0	C	0	0	2	0	0	0	0	1	0	0	0	0	0	0	0	0	5	0	0	0	3	0	0	0	2
Contig_7215	75	1160	9	C	9	5	0	T	0	0	0	0	0	0	0	1	0	0	0	0	0	0	9	0	0	0	5	0	0	0	0	0	0
Contig_7215	75	1188	8	G	8	5	0	A	0	0	0	0	0	0	0	1	0	0	0	0	0	0	0	8	0	0	0	5	0	0	0	0	0
Contig_7215	75	1192	8	A	8	5	0	G	0	0	0	0	0	0	0	1	0	0	0	0	0	8	0	0	0	5	0	0	0	0	0	0	0
Contig_7215	75	1206	8	T	8	5	0	C	0	0	0	0	0	0	0	1	0	0	0	0	0	0	0	0	8	0	0	0	5	0	0	0	0
Contig_7324	67	1476	9	C	6	4	0	T	3	3	0	0	1	1	0	1	0	0	0	0	0	0	6	0	3	0	4	0	0	0	0	0	3
Contig_7342	32	629	1	G	0	0	1	A	1	0	0	0	0	0	0	0	0	0	0	0	0	1	0	0	0	1	0	0	0	0	0	0	0
Contig_7445	128	239	34	G	34	13	0	T	0	0	4	0	0	0	0	1	0	0	0	0	0	0	0	34	0	0	0	13	0	0	0	4	0
Contig_7515	113	586	2	G	2	1	0	A	0	0	0	0	0	0	0	0	0	0	0	0	0	0	0	2	0	0	0	1	0	0	0	0	0
Contig_7515	113	1162	0	G	0	0	0	A	0	0	0	0	0	0	0	0	1	0	0	0	0	0	0	0	0	0	0	0	0	0	0	0	0
Contig_7625	178	350	8	G	8	3	0	A	0	0	2	0	0	0	0	1	0	0	0	0	0	0	0	8	0	0	0	3	0	0	0	2	0
Contig_7625	178	1038	27	G	24	4	2	A	3	1	4	0	1	1	0	1	0	0	0	1	1	3	0	24	0	2	0	4	0	1	0	4	0
Contig_7625	178	1386	10	C	9	4	1	T	1	0	2	0	1	0	0	1	0	0	0	1	0	0	9	0	1	0	4	0	1	0	2	0	0
Contig_7700	10	549	5	C	4	0	1	T	1	0	1	0	1	0	0	1	0	0	0	0	0	0	4	0	1	0	0	0	1	0	1	0	0
Contig_7700	10	560	5	A	4	0	1	G	1	0	1	0	1	0	0	1	0	0	0	0	0	4	0	1	0	0	0	1	0	1	0	0	0
Contig_7766	39	908	5	T	5	0	0	A	0	0	0	0	0	0	0	1	0	0	0	0	0	0	0	0	5	0	0	0	0	0	0	0	0
Contig_7766	39	911	5	A	5	0	0	G	0	0	0	0	0	0	0	1	0	0	0	0	0	5	0	0	0	0	0	0	0	0	0	0	0
Contig_7766	39	932	5	G	5	0	0	A	0	0	0	0	0	0	0	1	0	0	0	0	0	0	0	5	0	0	0	0	0	0	0	0	0
Contig_7897	65	513	2	G	2	1	0	A	0	0	0	0	0	0	0	0	0	0	0	0	0	0	0	2	0	0	0	1	0	0	0	0	0
Contig_7941	271	137	30	G	21	9	0	A	9	9	0	0	1	1	0	1	0	0	0	0	0	9	0	21	0	0	0	9	0	9	0	0	0
Contig_7941	271	257	47	G	38	12	0	A	9	9	0	0	1	1	0	1	0	0	0	0	0	9	0	38	0	0	0	12	0	9	0	0	0
Contig_8351	67	1040	0	G	0	0	0	A	0	0	0	0	0	0	0	0	1	0	0	0	0	0	0	0	0	0	0	0	0	0	0	0	0
Contig_8417	76	742	11	G	10	7	1	A	1	0	1	0	1	0	0	1	0	0	0	1	0	1	0	10	0	1	0	7	0	0	0	1	0
Contig_8417	76	883	9	G	4	1	5	A	5	0	2	0	1	0	0	1	0	0	0	1	0	5	0	4	0	5	0	1	0	0	0	2	0
Contig_8417	76	1568	22	C	4	0	6	A	18	8	0	0	1	0	0	1	0	0	0	0	0	18	4	0	0	6	0	0	0	8	0	0	0
Contig_8417	76	1659	30	G	5	0	7	A	25	15	0	0	1	0	0	1	0	0	0	0	0	25	0	5	0	7	0	0	0	15	0	0	0
Contig_8417	76	1704	30	C	5	0	7	T	25	14	0	0	1	0	0	1	0	0	0	0	0	0	5	0	25	0	0	0	7	0	0	0	14
Contig_8417	76	1708	28	C	0	0	6	T	28	14	0	0	0	0	0	1	0	0	0	0	0	0	0	0	28	0	0	0	6	0	0	0	14
Contig_8455	79	118	0	T	0	0	0	G	0	0	0	0	0	0	0	0	1	0	0	0	0	0	0	0	0	0	0	0	0	0	0	0	0
Contig_8455	79	128	0	A	0	0	0	C	0	0	0	0	0	0	0	0	1	0	0	0	0	0	0	0	0	0	0	0	0	0	0	0	0
Contig_8455	79	129	0	G	0	0	0	A	0	0	0	0	0	0	0	0	1	0	0	0	0	0	0	0	0	0	0	0	0	0	0	0	0
Contig_8455	79	149	0	T	0	0	0	C	0	0	0	0	0	0	0	0	1	0	0	0	0	0	0	0	0	0	0	0	0	0	0	0	0
Contig_8455	79	182	1	T	1	1	0	C	0	0	0	0	0	0	0	0	0	0	0	0	0	0	0	0	1	0	0	0	1	0	0	0	0
Contig_8455	79	362	1	T	1	1	0	C	0	0	0	0	0	0	0	0	0	0	0	0	0	0	0	0	1	0	0	0	1	0	0	0	0
Contig_8455	79	371	1	G	1	1	0	C	0	0	0	0	0	0	0	0	0	0	0	0	0	0	0	1	0	0	0	1	0	0	0	0	0
Contig_8455	79	1275	20	C	5	4	7	G	15	6	0	0	1	1	0	1	0	0	0	1	0	0	5	15	0	0	4	7	0	0	0	6	0
Contig_8455	79	1278	19	T	5	4	7	G	14	5	0	0	1	1	0	1	0	0	0	1	0	0	0	14	5	0	0	7	4	0	0	5	0
Contig_8609	17	24	0	C	0	0	0	G	0	0	0	0	0	0	0	0	1	0	0	0	0	0	0	0	0	0	0	0	0	0	0	0	0
Contig_8609	17	88	0	G	0	0	0	T	0	0	0	0	0	0	0	0	1	0	0	0	0	0	0	0	0	0	0	0	0	0	0	0	0
Contig_8609	17	125	0	T	0	0	0	A	0	0	0	0	0	0	0	0	1	0	0	0	0	0	0	0	0	0	0	0	0	0	0	0	0
Contig_8609	17	163	0	T	0	0	0	C	0	0	0	0	0	0	0	0	1	0	0	0	0	0	0	0	0	0	0	0	0	0	0	0	0
Contig_8609	17	329	0	G	0	0	0	C	0	0	0	0	0	0	0	0	1	0	0	0	0	0	0	0	0	0	0	0	0	0	0	0	0
Contig_8609	17	580	0	C	0	0	0	A	0	0	0	0	0	0	0	0	1	0	0	0	0	0	0	0	0	0	0	0	0	0	0	0	0
Contig_8647	59	254	1	T	1	1	0	C	0	0	0	0	0	0	0	0	0	0	0	0	0	0	0	0	1	0	0	0	1	0	0	0	0
Contig_8647	59	650	5	A	3	2	2	G	2	0	0	0	1	0	0	1	0	0	0	1	0	3	0	2	0	2	0	2	0	0	0	0	0
Contig_8647	59	659	6	T	6	4	0	C	0	0	0	0	0	0	0	1	0	0	0	0	0	0	0	0	6	0	0	0	4	0	0	0	0
Contig_8647	59	815	2	C	1	0	1	T	1	0	0	1	1	0	0	0	0	0	0	0	0	0	1	0	1	0	0	0	1	0	0	0	0
Contig_8647	59	1094	2	C	2	0	0	T	0	0	0	0	0	0	0	0	0	0	0	0	0	0	2	0	0	0	0	0	0	0	0	0	0
Contig_8647	59	1382	9	T	7	1	1	G	2	1	2	0	1	1	0	1	0	0	0	1	1	0	0	2	7	0	0	1	1	0	0	1	2
Contig_8647	59	1428	12	T	10	1	1	C	2	1	2	0	1	1	0	1	0	0	0	1	1	0	2	0	10	0	1	0	1	0	1	0	2
Contig_8647	59	1511	11	C	8	1	1	T	3	1	1	0	1	1	0	1	0	0	0	1	1	0	8	0	3	0	1	0	1	0	1	0	1
Contig_8847	26	1704	11	C	0	0	2	T	11	5	0	0	0	0	0	1	0	0	0	0	0	0	0	0	11	0	0	0	2	0	0	0	5
Contig_8970	127	394	18	C	11	6	2	G	7	5	0	0	1	1	0	1	0	0	0	1	0	0	11	7	0	0	6	2	0	0	0	5	0
Contig_8987	136	316	31	G	2	2	8	T	29	8	0	0	1	1	0	1	0	0	0	1	0	0	0	2	29	0	0	2	8	0	0	0	8
Contig_8987	136	811	35	A	3	3	6	C	32	9	0	0	1	1	0	1	0	0	0	1	0	3	32	0	0	3	6	0	0	0	9	0	0
Contig_8987	136	1351	0	G	0	0	0	A	0	0	0	0	0	0	0	0	1	0	0	0	0	0	0	0	0	0	0	0	0	0	0	0	0
Contig_8987	136	1419	0	G	0	0	0	T	0	0	0	0	0	0	0	0	1	0	0	0	0	0	0	0	0	0	0	0	0	0	0	0	0
Contig_9069	56	467	10	T	0	0	3	G	10	6	0	0	0	0	0	1	0	0	0	0	0	0	0	10	0	0	0	3	0	0	0	6	0
Contig_9172	40	133	15	G	0	0	4	C	15	3	0	0	0	0	0	1	0	0	0	0	0	0	15	0	0	0	4	0	0	0	3	0	0
Contig_9172	40	1476	10	C	10	4	0	T	0	0	4	0	0	0	0	1	0	0	0	0	0	0	10	0	0	0	4	0	0	0	4	0	0
Contig_9218	67	334	7	G	6	1	1	A	1	0	0	0	1	0	0	1	0	0	0	1	0	1	0	6	0	1	0	1	0	0	0	0	0
Contig_9221	77	316	19	T	11	9	0	G	8	4	0	0	1	1	0	1	0	0	0	0	0	0	0	8	11	0	0	0	9	0	0	4	0
Contig_9225	119	45	2	C	2	2	0	G	0	0	0	0	0	0	0	0	0	0	0	0	0	0	2	0	0	0	2	0	0	0	0	0	0
Contig_9225	119	96	3	A	2	2	1	G	1	0	0	0	1	0	0	1	0	0	0	1	0	2	0	1	0	2	0	1	0	0	0	0	0
Contig_9225	119	183	7	A	0	0	5	T	7	2	0	0	0	0	0	1	0	0	0	0	0	0	0	0	7	0	0	0	5	0	0	0	2
Contig_9225	119	265	7	G	1	0	4	A	6	2	0	0	1	0	0	1	0	0	0	0	0	6	0	1	0	4	0	0	0	2	0	0	0
Contig_9333	62	637	21	G	11	7	4	A	10	4	0	0	1	1	0	1	0	0	0	1	0	10	0	11	0	4	0	7	0	4	0	0	0
Contig_9333	62	796	8	G	6	4	1	A	2	1	0	0	1	1	0	1	0	0	0	1	0	2	0	6	0	1	0	4	0	1	0	0	0
Contig_9403	54	783	0	G	0	0	0	T	0	0	0	0	0	0	0	0	1	0	0	0	0	0	0	0	0	0	0	0	0	0	0	0	0
Contig_9430	73	42	10	C	0	0	5	A	9	3	0	1	0	0	0	1	0	0	0	0	0	9	0	0	1	5	0	0	0	3	0	0	0
Contig_9430	73	317	13	A	9	5	0	C	4	4	0	0	1	1	0	1	0	0	0	0	0	9	4	0	0	5	0	0	0	0	4	0	0
Contig_9430	73	325	13	C	9	5	0	A	4	4	0	0	1	1	0	1	0	0	0	0	0	4	9	0	0	0	5	0	0	4	0	0	0
Contig_9430	73	681	30	T	20	9	0	G	10	8	1	0	1	1	0	1	0	0	0	0	1	0	0	10	20	0	0	0	9	0	0	8	1
Contig_9430	73	911	0	C	0	0	0	T	0	0	0	0	0	0	0	0	1	0	0	0	0	0	0	0	0	0	0	0	0	0	0	0	0
Contig_9455	39	1135	14	A	7	2	6	G	7	1	0	0	1	1	0	1	0	0	0	1	0	7	0	7	0	2	0	6	0	0	0	1	0
Contig_9466	84	306	10	C	0	0	5	T	10	3	0	0	0	0	0	1	0	0	0	0	0	0	0	0	10	0	0	0	5	0	0	0	3
Contig_9466	84	944	23	A	20	18	0	G	3	3	2	0	1	1	0	1	0	0	0	0	1	20	0	3	0	18	0	0	0	2	0	3	0
Contig_9466	84	1036	31	G	25	19	0	A	6	6	3	0	1	1	0	1	0	0	0	0	1	6	0	25	0	0	0	19	0	6	0	3	0
Contig_9466	84	1078	36	T	10	4	16	C	26	9	0	0	1	1	0	1	0	0	0	1	0	0	26	0	10	0	16	0	4	0	9	0	0
Contig_9524	573	515	46	C	3	3	36	T	43	5	0	0	1	1	0	1	0	0	0	1	0	0	3	0	43	0	3	0	36	0	0	0	5
Contig_9524	573	524	48	G	46	38	1	A	2	1	6	0	1	1	0	1	0	0	0	1	1	2	0	46	0	1	0	38	0	1	0	6	0
Contig_9524	573	1576	53	G	53	41	0	C	0	0	10	0	0	0	0	1	0	0	0	0	0	0	0	53	0	0	0	41	0	0	0	10	0
Contig_9641	13	191	0	G	0	0	0	T	0	0	0	0	0	0	0	0	1	0	0	0	0	0	0	0	0	0	0	0	0	0	0	0	0
Contig_9641	13	687	1	G	0	0	1	A	1	0	0	0	0	0	0	0	0	0	0	0	0	1	0	0	0	1	0	0	0	0	0	0	0
Contig_9641	13	999	7	G	5	2	2	A	2	0	1	0	1	0	0	1	0	0	0	1	0	2	0	5	0	2	0	2	0	0	0	1	0
Contig_9641	13	1000	7	T	2	0	4	A	5	1	0	0	1	0	0	1	0	0	0	0	0	5	0	0	2	4	0	0	0	1	0	0	0
Contig_9641	13	1074	6	C	2	0	3	T	4	1	0	0	1	0	0	1	0	0	0	0	0	0	2	0	4	0	0	0	3	0	0	0	1
Contig_9641	13	1087	5	C	1	0	2	A	2	0	0	2	1	0	0	1	0	0	1	0	0	2	1	2	0	2	0	0	0	0	0	1	0
Contig_9679	25	1323	0	G	0	0	0	T	0	0	0	0	0	0	0	0	1	0	0	0	0	0	0	0	0	0	0	0	0	0	0	0	0
Contig_9698	96	310	44	T	44	15	0	C	0	0	12	0	0	0	0	1	0	0	0	0	0	0	0	0	44	0	0	0	15	0	0	0	12
Contig_9736	40	276	0	C	0	0	0	A	0	0	0	0	0	0	0	0	1	0	0	0	0	0	0	0	0	0	0	0	0	0	0	0	0
Contig_9736	40	396	0	C	0	0	0	T	0	0	0	0	0	0	0	0	1	0	0	0	0	0	0	0	0	0	0	0	0	0	0	0	0
Contig_9736	40	453	0	C	0	0	0	T	0	0	0	0	0	0	0	0	1	0	0	0	0	0	0	0	0	0	0	0	0	0	0	0	0
Contig_9736	40	927	12	C	0	0	7	T	12	1	0	0	0	0	0	1	0	0	0	0	0	0	0	0	12	0	0	0	7	0	0	0	1
Contig_9736	40	972	12	G	11	8	0	A	1	1	0	0	1	1	0	1	0	0	0	0	0	1	0	11	0	0	0	8	0	1	0	0	0
Contig_9765	517	1046	88	T	87	40	0	C	0	0	9	8	0	0	0	1	0	0	1	0	0	0	0	1	87	0	0	0	40	0	0	0	9
Contig_9930	37	115	15	G	9	0	5	A	6	1	0	0	1	0	0	1	0	0	0	0	0	6	0	9	0	5	0	0	0	1	0	0	0
Contig_9930	37	265	11	G	6	0	3	A	5	0	0	0	1	0	0	1	0	0	0	0	0	5	0	6	0	3	0	0	0	0	0	0	0
Contig_10013	171	109	80	C	19	15	22	G	61	13	0	0	1	1	0	1	0	0	0	1	0	0	19	61	0	0	15	22	0	0	0	13	0
Contig_10013	171	146	85	G	19	13	21	C	64	14	0	2	1	1	0	1	0	0	1	1	0	0	64	19	2	0	21	13	2	0	14	0	0
Contig_10013	171	158	84	A	22	16	20	T	62	14	0	0	1	1	0	1	0	0	0	1	0	22	0	0	62	16	0	0	20	0	0	0	14
Contig_10013	171	160	84	T	21	16	20	C	63	14	0	1	1	1	0	1	0	0	0	1	0	0	63	0	21	0	20	0	16	0	14	0	0
Contig_10013	171	280	89	T	20	14	21	C	69	24	0	0	1	1	0	1	0	0	0	1	0	0	69	0	20	0	21	0	14	0	24	0	0
Contig_10077	192	1007	29	G	25	15	0	T	4	0	4	0	1	0	0	1	0	0	0	0	0	0	0	25	4	0	0	15	0	0	0	4	0
Contig_10100	141	379	27	T	15	6	3	C	11	5	4	1	1	1	0	1	0	0	0	1	1	0	11	1	15	0	3	0	6	0	5	0	4
Contig_10100	141	405	28	T	15	6	3	C	13	8	4	0	1	1	0	1	0	0	0	1	1	0	13	0	15	0	3	0	6	0	8	0	4
Contig_10100	141	524	26	T	22	7	2	C	3	1	9	1	1	1	0	1	0	0	0	1	1	1	3	0	22	0	2	0	7	1	1	0	9
Contig_10100	141	729	5	A	1	1	0	G	4	3	0	1	1	1	0	1	0	0	0	0	0	1	0	4	0	1	0	0	0	0	0	3	0
Contig_10170	78	1354	18	A	11	3	0	G	7	6	0	0	1	1	0	1	0	0	0	0	0	11	0	7	0	3	0	0	0	0	0	6	0
Contig_10170	78	1464	15	T	5	0	3	C	10	7	0	0	1	0	0	1	0	0	0	0	0	0	10	0	5	0	3	0	0	0	7	0	0
Contig_10170	78	1565	8	G	1	0	4	A	7	3	0	0	1	0	0	1	0	0	0	0	0	7	0	1	0	4	0	0	0	3	0	0	0
Contig_10170	78	1566	8	T	5	4	0	A	3	3	0	0	1	1	0	1	0	0	0	0	0	3	0	0	5	0	0	0	4	3	0	0	0
Contig_10174	73	569	15	A	0	0	6	G	14	3	0	4	0	0	0	1	0	0	1	0	0	0	0	14	1	0	0	6	1	0	0	3	0
Contig_10174	73	707	5	G	3	2	1	C	2	1	0	0	1	1	0	1	0	0	0	1	0	0	2	3	0	0	1	2	0	0	1	0	0
Contig_10185	38	338	0	A	0	0	0	G	0	0	0	0	0	0	0	0	1	0	0	0	0	0	0	0	0	0	0	0	0	0	0	0	0
Contig_10185	38	1088	0	T	0	0	0	C	0	0	0	0	0	0	0	0	1	0	0	0	0	0	0	0	0	0	0	0	0	0	0	0	0
Contig_10433	13	300	2	A	1	1	0	G	1	1	0	0	1	1	0	0	0	0	0	0	0	1	0	1	0	1	0	0	0	0	0	1	0
Contig_10433	13	375	6	A	2	2	4	G	4	0	0	0	1	0	0	1	0	0	0	1	0	2	0	4	0	2	0	4	0	0	0	0	0
Contig_10433	13	618	0	C	0	0	0	T	0	0	0	0	0	0	0	0	1	0	0	0	0	0	0	0	0	0	0	0	0	0	0	0	0
Contig_10446	1552	320	377	T	354	103	4	C	23	4	103	7	1	1	0	1	0	0	1	1	1	0	23	0	354	0	4	0	103	0	4	0	103
Contig_10446	1552	438	467	T	5	2	153	C	453	122	0	11	1	1	0	1	0	0	1	1	0	9	453	0	5	0	153	0	2	5	122	0	0
Contig_10446	1552	539	375	A	6	5	130	G	369	96	0	0	1	1	0	1	0	0	0	1	0	6	0	369	0	5	0	130	0	0	0	96	0
Contig_10446	1552	618	366	G	1	0	120	A	365	100	0	0	1	0	0	1	0	0	0	0	0	365	0	1	0	120	0	0	0	100	0	0	0
Contig_10446	1552	699	333	G	325	88	4	A	8	2	98	1	1	1	0	1	0	0	0	1	1	8	0	325	0	4	0	88	0	2	0	98	0
Contig_10446	1552	737	351	C	347	101	1	T	4	0	108	1	1	0	0	1	0	0	0	1	0	0	347	0	4	0	101	0	1	0	108	0	0
Contig_10486	365	662	8	A	0	0	3	G	8	0	0	0	0	0	0	1	0	0	0	0	0	0	0	8	0	0	0	3	0	0	0	0	0
Contig_10486	365	1348	0	C	0	0	0	G	0	0	0	0	0	0	0	0	1	0	0	0	0	0	0	0	0	0	0	0	0	0	0	0	0
Contig_10488	107	447	17	C	15	8	0	A	2	2	0	0	1	1	0	1	0	0	0	0	0	2	15	0	0	0	8	0	0	2	0	0	0
Contig_10488	107	1072	12	T	11	7	0	C	1	1	1	1	1	1	0	1	0	0	0	0	1	0	1	0	11	0	0	0	7	0	1	0	1
Contig_10569	127	1199	2	C	1	0	0	T	1	0	1	0	1	0	0	0	0	0	0	0	0	0	1	0	1	0	0	0	0	0	1	0	0
Contig_10908	47	575	12	C	11	3	0	A	1	1	0	0	1	1	0	1	0	0	0	0	0	1	11	0	0	0	3	0	0	1	0	0	0
Contig_10908	47	884	13	C	13	3	0	T	0	0	0	0	0	0	0	1	0	0	0	0	0	0	13	0	0	0	3	0	0	0	0	0	0
Contig_11010	74	77	0	C	0	0	0	T	0	0	0	0	0	0	0	0	1	0	0	0	0	0	0	0	0	0	0	0	0	0	0	0	0
Contig_11010	74	155	0	G	0	0	0	A	0	0	0	0	0	0	0	0	1	0	0	0	0	0	0	0	0	0	0	0	0	0	0	0	0
Contig_11010	74	527	7	A	0	0	4	G	7	1	0	0	0	0	0	1	0	0	0	0	0	0	0	7	0	0	0	4	0	0	0	1	0
Contig_11010	74	695	13	A	0	0	9	G	13	2	0	0	0	0	0	1	0	0	0	0	0	0	0	13	0	0	0	9	0	0	0	2	0
Contig_11010	74	725	17	T	17	13	0	C	0	0	2	0	0	0	0	1	0	0	0	0	0	0	0	0	17	0	0	0	13	0	0	0	2
Contig_11112	53	129	4	T	2	0	0	C	2	0	1	0	1	0	0	1	0	0	0	0	0	0	2	0	2	0	0	0	0	0	0	0	1
Contig_11112	53	438	13	T	8	4	0	C	0	0	1	5	0	0	0	1	0	0	1	0	0	0	0	5	8	0	0	0	4	0	0	4	1
Contig_11753	119	418	0	C	0	0	0	A	0	0	0	0	0	0	0	0	1	0	0	0	0	0	0	0	0	0	0	0	0	0	0	0	0
Contig_11816	-1	40	0	T	0	0	0	A	0	0	0	0	0	0	0	0	1	0	0	0	0	0	0	0	0	0	0	0	0	0	0	0	0
Contig_11816	-1	103	0	G	0	0	0	A	0	0	0	0	0	0	0	0	1	0	0	0	0	0	0	0	0	0	0	0	0	0	0	0	0
Contig_11816	-1	109	0	C	0	0	0	T	0	0	0	0	0	0	0	0	1	0	0	0	0	0	0	0	0	0	0	0	0	0	0	0	0
Contig_11816	-1	130	0	T	0	0	0	C	0	0	0	0	0	0	0	0	1	0	0	0	0	0	0	0	0	0	0	0	0	0	0	0	0
Contig_11816	-1	172	0	A	0	0	0	G	0	0	0	0	0	0	0	0	1	0	0	0	0	0	0	0	0	0	0	0	0	0	0	0	0
Contig_11816	-1	184	0	A	0	0	0	G	0	0	0	0	0	0	0	0	1	0	0	0	0	0	0	0	0	0	0	0	0	0	0	0	0
Contig_11816	-1	208	0	C	0	0	0	T	0	0	0	0	0	0	0	0	1	0	0	0	0	0	0	0	0	0	0	0	0	0	0	0	0
Contig_11816	-1	232	0	T	0	0	0	C	0	0	0	0	0	0	0	0	1	0	0	0	0	0	0	0	0	0	0	0	0	0	0	0	0
Contig_11816	-1	313	0	T	0	0	0	C	0	0	0	0	0	0	0	0	1	0	0	0	0	0	0	0	0	0	0	0	0	0	0	0	0
Contig_11816	-1	352	0	G	0	0	0	A	0	0	0	0	0	0	0	0	1	0	0	0	0	0	0	0	0	0	0	0	0	0	0	0	0
Contig_11831	82	149	2	C	2	1	0	T	0	0	1	0	0	0	0	0	0	0	0	0	0	0	2	0	0	0	1	0	0	0	1	0	0
Contig_11915	83	1239	18	G	12	4	4	A	6	2	3	0	1	1	0	1	0	0	0	1	1	6	0	12	0	4	0	4	0	2	0	3	0
Contig_11915	83	1397	20	T	5	2	2	G	15	10	0	0	1	1	0	1	0	0	0	1	0	0	0	15	5	0	0	2	2	0	0	10	0
Contig_11947	240	621	31	T	23	4	4	C	8	2	4	0	1	1	0	1	0	0	0	1	1	0	8	0	23	0	4	0	4	0	2	0	4
Contig_11996	16	578	6	A	1	0	3	G	5	1	1	0	1	0	0	1	0	0	0	0	1	1	0	5	0	0	0	3	0	1	0	1	0
Contig_12030	70	359	0	A	0	0	0	G	0	0	0	0	0	0	0	0	1	0	0	0	0	0	0	0	0	0	0	0	0	0	0	0	0
Contig_12030	70	396	2	T	2	0	0	C	0	0	1	0	0	0	0	0	0	0	0	0	0	0	0	0	2	0	0	0	0	0	0	0	1
Contig_12030	70	431	3	C	3	0	0	T	0	0	1	0	0	0	0	1	0	0	0	0	0	0	3	0	0	0	0	0	0	0	1	0	0
Contig_12030	70	1170	21	T	20	10	0	C	1	1	7	0	1	1	0	1	0	0	0	0	1	0	1	0	20	0	0	0	10	0	1	0	7
Contig_12131	37	1383	10	C	7	2	3	A	3	0	2	0	1	0	0	1	0	0	0	1	0	3	7	0	0	3	2	0	0	0	2	0	0
Contig_12235	24	1008	0	C	0	0	0	T	0	0	0	0	0	0	0	0	1	0	0	0	0	0	0	0	0	0	0	0	0	0	0	0	0
Contig_12326	62	388	3	T	0	0	0	G	3	3	0	0	0	0	0	1	0	0	0	0	0	0	0	3	0	0	0	0	0	0	0	3	0
Contig_12326	62	639	1	C	1	0	0	T	0	0	1	0	0	0	0	0	0	0	0	0	0	0	1	0	0	0	0	0	0	0	1	0	0
Contig_12326	62	660	1	T	1	0	0	C	0	0	1	0	0	0	0	0	0	0	0	0	0	0	0	0	1	0	0	0	0	0	0	0	1
Contig_12424	18	697	1	G	1	1	0	A	0	0	0	0	0	0	0	0	0	0	0	0	0	0	0	1	0	0	0	1	0	0	0	0	0
Contig_12678	325	914	6	G	1	1	3	A	5	2	0	0	1	1	0	1	0	0	0	1	0	5	0	1	0	3	0	1	0	2	0	0	0
Contig_12965	115	108	29	C	0	0	14	A	29	9	0	0	0	0	0	1	0	0	0	0	0	29	0	0	0	14	0	0	0	9	0	0	0
Contig_12965	115	199	27	C	10	7	12	G	17	5	0	0	1	1	0	1	0	0	0	1	0	0	10	17	0	0	7	12	0	0	0	5	0
Contig_12965	115	252	28	G	21	17	1	T	7	6	0	0	1	1	0	1	0	0	0	1	0	0	0	21	7	0	0	17	1	0	0	0	6
Contig_12965	115	303	21	C	2	0	15	T	19	2	0	0	1	0	0	1	0	0	0	0	0	0	2	0	19	0	0	0	15	0	0	0	2
Contig_12965	115	842	21	G	4	0	12	A	17	4	0	1	1	0	0	1	0	0	0	0	0	17	0	4	0	12	0	0	0	4	0	0	0
Contig_12965	115	911	0	T	0	0	0	C	0	0	0	0	0	0	0	0	1	0	0	0	0	0	0	0	0	0	0	0	0	0	0	0	0
Contig_13023	32	258	0	C	0	0	0	T	0	0	0	0	0	0	0	0	1	0	0	0	0	0	0	0	0	0	0	0	0	0	0	0	0
Contig_13064	473	272	1	T	0	0	0	C	1	1	0	0	0	0	0	0	0	0	0	0	0	0	1	0	0	0	0	0	0	0	1	0	0
Contig_13064	473	527	222	C	173	72	22	T	49	16	57	15	1	1	0	1	0	0	1	1	1	0	173	0	49	0	72	0	22	0	57	0	16
Contig_13113	49	864	1	C	1	0	0	T	0	0	0	0	0	0	0	0	0	0	0	0	0	0	1	0	0	0	0	0	0	0	0	0	0
Contig_13249	37	328	11	T	6	3	2	G	5	3	0	0	1	1	0	1	0	0	0	1	0	0	0	5	6	0	0	2	3	0	0	3	0
Contig_13249	37	364	13	T	7	3	3	A	6	3	0	0	1	1	0	1	0	0	0	1	0	6	0	0	7	3	0	0	3	3	0	0	0
Contig_13352	170	420	0	A	0	0	0	C	0	0	0	0	0	0	0	0	1	0	0	0	0	0	0	0	0	0	0	0	0	0	0	0	0
Contig_13352	170	565	0	A	0	0	0	C	0	0	0	0	0	0	0	0	1	0	0	0	0	0	0	0	0	0	0	0	0	0	0	0	0
Contig_13685	18	259	0	T	0	0	0	G	0	0	0	0	0	0	0	0	1	0	0	0	0	0	0	0	0	0	0	0	0	0	0	0	0
Contig_13685	18	266	0	A	0	0	0	G	0	0	0	0	0	0	0	0	1	0	0	0	0	0	0	0	0	0	0	0	0	0	0	0	0
Contig_13685	18	312	0	A	0	0	0	C	0	0	0	0	0	0	0	0	1	0	0	0	0	0	0	0	0	0	0	0	0	0	0	0	0
Contig_13685	18	321	0	T	0	0	0	G	0	0	0	0	0	0	0	0	1	0	0	0	0	0	0	0	0	0	0	0	0	0	0	0	0
Contig_13856	77	973	6	A	1	1	2	C	5	3	0	0	1	1	0	1	0	0	0	1	0	1	5	0	0	1	2	0	0	0	3	0	0
Contig_13892	165	175	0	G	0	0	0	A	0	0	0	0	0	0	0	0	1	0	0	0	0	0	0	0	0	0	0	0	0	0	0	0	0
Contig_13892	165	1589	43	G	35	14	3	A	8	4	6	0	1	1	0	1	0	0	0	1	1	8	0	35	0	3	0	14	0	4	0	6	0
Contig_13954	93	331	0	G	0	0	0	A	0	0	0	0	0	0	0	0	1	0	0	0	0	0	0	0	0	0	0	0	0	0	0	0	0
Contig_14180	176	1128	1	G	0	0	0	A	1	0	0	0	0	0	0	0	0	0	0	0	0	1	0	0	0	0	0	0	0	0	0	0	0
Contig_14311	68	819	1	G	1	0	0	T	0	0	0	0	0	0	0	0	0	0	0	0	0	0	0	1	0	0	0	0	0	0	0	0	0
Contig_14387	134	801	14	C	14	6	0	T	0	0	0	0	0	0	0	1	0	0	0	0	0	0	14	0	0	0	6	0	0	0	0	0	0
Contig_14387	134	1005	46	C	25	10	4	T	21	6	8	0	1	1	0	1	0	0	0	1	1	0	25	0	21	0	10	0	4	0	8	0	6
Contig_14881	-1	292	0	A	0	0	0	G	0	0	0	0	0	0	0	0	1	0	0	0	0	0	0	0	0	0	0	0	0	0	0	0	0
Contig_14917	41	1049	1	G	1	1	0	A	0	0	0	0	0	0	0	0	0	0	0	0	0	0	0	1	0	0	0	1	0	0	0	0	0
Contig_14917	41	1139	5	C	2	1	0	T	3	1	0	0	1	1	0	1	0	0	0	0	0	0	2	0	3	0	1	0	0	0	0	0	1
Contig_14917	41	1323	12	G	3	0	7	A	9	2	0	1	1	0	0	1	0	0	0	0	0	9	0	3	0	7	0	0	0	2	0	0	0
Contig_14995	28	220	15	C	0	0	3	T	15	2	0	0	0	0	0	1	0	0	0	0	0	0	0	0	15	0	0	0	3	0	0	0	2
Contig_14995	28	908	0	C	0	0	0	T	0	0	0	0	0	0	0	0	1	0	0	0	0	0	0	0	0	0	0	0	0	0	0	0	0
Contig_14995	28	1553	0	C	0	0	0	T	0	0	0	0	0	0	0	0	1	0	0	0	0	0	0	0	0	0	0	0	0	0	0	0	0
Contig_15058	35	787	12	T	3	2	1	C	9	4	0	0	1	1	0	1	0	0	0	1	0	0	9	0	3	0	1	0	2	0	4	0	0
Contig_15058	35	873	15	A	6	5	1	G	9	3	0	0	1	1	0	1	0	0	0	1	0	6	0	9	0	5	0	1	0	0	0	3	0
Contig_15321	242	495	54	A	35	21	0	T	19	12	6	0	1	1	0	1	0	0	0	0	1	35	0	0	19	21	0	0	0	6	0	0	12
Contig_15321	242	1248	19	T	17	9	0	C	2	0	5	0	1	0	0	1	0	0	0	0	0	0	2	0	17	0	0	0	9	0	0	0	5
Contig_15326	44	595	3	G	3	0	0	A	0	0	2	0	0	0	0	1	0	0	0	0	0	0	0	3	0	0	0	0	0	0	0	2	0
Contig_15326	44	810	15	A	2	2	3	C	13	5	0	0	1	1	0	1	0	0	0	1	0	2	13	0	0	2	3	0	0	0	5	0	0
Contig_15326	44	823	15	C	2	2	3	T	13	5	0	0	1	1	0	1	0	0	0	1	0	0	2	0	13	0	2	0	3	0	0	0	5
Contig_15326	44	1102	5	G	0	0	2	T	5	1	0	0	0	0	0	1	0	0	0	0	0	0	0	0	5	0	0	0	2	0	0	0	1
Contig_15342	326	148	2	A	2	2	0	G	0	0	0	0	0	0	0	0	0	0	0	0	0	2	0	0	0	2	0	0	0	0	0	0	0
Contig_15342	326	220	8	T	8	3	0	C	0	0	1	0	0	0	0	1	0	0	0	0	0	0	0	0	8	0	0	0	3	0	0	0	1
Contig_15342	326	258	7	G	7	2	0	A	0	0	1	0	0	0	0	1	0	0	0	0	0	0	0	7	0	0	0	2	0	0	0	1	0
Contig_15342	326	989	9	C	0	0	3	T	9	5	0	0	0	0	0	1	0	0	0	0	0	0	0	0	9	0	0	0	3	0	0	0	5
Contig_15342	326	1195	15	A	10	3	3	T	5	2	2	1	1	1	0	1	0	0	0	1	1	10	0	0	5	3	0	0	3	2	0	0	2
Contig_15505	79	647	17	A	17	9	0	G	0	0	5	0	0	0	0	1	0	0	0	0	0	17	0	0	0	9	0	0	0	5	0	0	0
Contig_15505	79	1124	7	T	7	2	0	C	0	0	0	0	0	0	0	1	0	0	0	0	0	0	0	0	7	0	0	0	2	0	0	0	0
Contig_15642	41	1356	10	C	0	0	5	T	10	4	0	0	0	0	0	1	0	0	0	0	0	0	0	0	10	0	0	0	5	0	0	0	4
Contig_15687	19	505	0	A	0	0	0	T	0	0	0	0	0	0	0	0	1	0	0	0	0	0	0	0	0	0	0	0	0	0	0	0	0
Contig_15745	54	919	12	T	9	4	0	A	3	3	0	0	1	1	0	1	0	0	0	0	0	3	0	0	9	0	0	0	4	3	0	0	0
Contig_15761	15	374	0	G	0	0	0	A	0	0	0	0	0	0	0	0	1	0	0	0	0	0	0	0	0	0	0	0	0	0	0	0	0
Contig_16262	71	889	32	T	0	0	9	C	31	4	0	1	0	0	0	1	0	0	0	0	0	0	31	0	0	0	9	0	0	0	4	0	0
Contig_16262	71	1065	1	G	0	0	1	T	1	0	0	0	0	0	0	0	0	0	0	0	0	0	0	0	1	0	0	0	1	0	0	0	0
Contig_16548	147	646	71	G	1	1	26	A	70	23	0	0	1	1	0	1	0	0	0	1	0	70	0	1	0	26	0	1	0	23	0	0	0
Contig_16548	147	737	73	G	0	0	29	A	73	22	0	0	0	0	0	1	0	0	0	0	0	73	0	0	0	29	0	0	0	22	0	0	0
Contig_16964	139	575	33	G	15	10	2	A	18	3	5	0	1	1	0	1	0	0	0	1	1	18	0	15	0	2	0	10	0	3	0	5	0
Contig_16964	139	615	28	A	28	9	0	T	0	0	8	0	0	0	0	1	0	0	0	0	0	28	0	0	0	9	0	0	0	8	0	0	0
Contig_16964	139	841	14	C	14	3	0	A	0	0	7	0	0	0	0	1	0	0	0	0	0	0	14	0	0	0	3	0	0	0	7	0	0
Contig_16964	139	1358	11	G	0	0	9	C	11	1	0	1	0	0	0	1	0	0	0	0	0	0	11	0	0	0	9	0	0	0	1	0	0
Contig_17178	343	436	142	A	127	64	0	G	15	0	26	0	1	0	0	1	0	0	0	0	0	127	0	15	0	64	0	0	0	26	0	0	0
Contig_17453	142	268	0	T	0	0	0	G	0	0	0	0	0	0	0	0	1	0	0	0	0	0	0	0	0	0	0	0	0	0	0	0	0
Contig_17482	41	259	10	C	0	0	4	T	10	2	0	0	0	0	0	1	0	0	0	0	0	0	0	0	10	0	0	0	4	0	0	0	2
Contig_17751	168	202	63	C	10	0	37	T	53	15	1	1	1	0	0	1	0	0	0	0	1	0	10	0	53	0	0	0	37	0	1	0	15
Contig_17751	168	1938	0	T	0	0	0	A	0	0	0	0	0	0	0	0	1	0	0	0	0	0	0	0	0	0	0	0	0	0	0	0	0
Contig_18237	66	222	27	C	4	0	5	A	23	4	4	0	1	0	0	1	0	0	0	0	1	23	4	0	0	5	0	0	0	4	4	0	0
Contig_18237	66	306	18	G	15	0	3	A	3	0	8	0	1	0	0	1	0	0	0	0	0	3	0	15	0	3	0	0	0	0	0	8	0
Contig_18237	66	579	10	G	0	0	7	A	10	2	0	0	0	0	0	1	0	0	0	0	0	10	0	0	0	7	0	0	0	2	0	0	0
Contig_18237	66	840	2	G	1	1	0	A	1	1	0	0	1	1	0	0	0	0	0	0	0	1	0	1	0	0	0	1	0	1	0	0	0
Contig_18416	71	86	7	G	4	1	0	T	3	3	0	0	1	1	0	1	0	0	0	0	0	0	0	4	3	0	0	1	0	0	0	0	3
Contig_18416	71	273	20	T	13	7	1	C	7	6	0	0	1	1	0	1	0	0	0	1	0	0	7	0	13	0	1	0	7	0	6	0	0
Contig_18504	149	305	18	G	18	11	0	A	0	0	2	0	0	0	0	1	0	0	0	0	0	0	0	18	0	0	0	11	0	0	0	2	0
Contig_18511	387	708	61	G	61	30	0	A	0	0	11	0	0	0	0	1	0	0	0	0	0	0	0	61	0	0	0	30	0	0	0	11	0
Contig_18511	387	725	57	G	57	28	0	C	0	0	10	0	0	0	0	1	0	0	0	0	0	0	0	57	0	0	0	28	0	0	0	10	0
Contig_18705	137	1176	0	C	0	0	0	T	0	0	0	0	0	0	0	0	1	0	0	0	0	0	0	0	0	0	0	0	0	0	0	0	0
Contig_19013	134	268	33	T	19	14	3	C	14	5	0	0	1	1	0	1	0	0	0	1	0	0	14	0	19	0	3	0	14	0	5	0	0
Contig_19013	134	492	40	C	27	18	0	G	13	11	0	0	1	1	0	1	0	0	0	0	0	0	27	13	0	0	18	0	0	0	0	11	0
Contig_19013	134	1302	9	T	1	1	2	A	8	0	0	0	1	0	0	1	0	0	0	1	0	8	0	0	1	2	0	0	1	0	0	0	0
Contig_19013	134	1319	9	T	9	3	0	C	0	0	0	0	0	0	0	1	0	0	0	0	0	0	0	0	9	0	0	0	3	0	0	0	0
Contig_19013	134	1320	9	T	1	1	2	C	8	0	0	0	1	0	0	1	0	0	0	1	0	0	8	0	1	0	2	0	1	0	0	0	0
Contig_19084	60	747	9	T	1	0	4	C	8	2	0	0	1	0	0	1	0	0	0	0	0	0	8	0	1	0	4	0	0	0	2	0	0
Contig_19712	1065	677	11	A	4	0	5	G	7	2	4	0	1	0	0	1	0	0	0	0	1	4	0	7	0	0	0	5	0	4	0	2	0
Contig_19750	80	1131	33	C	0	0	13	T	33	11	0	0	0	0	0	1	0	0	0	0	0	0	0	0	33	0	0	0	13	0	0	0	11
Contig_19768	23	1042	0	G	0	0	0	A	0	0	0	0	0	0	0	0	1	0	0	0	0	0	0	0	0	0	0	0	0	0	0	0	0
Contig_19768	23	1046	13	G	12	5	0	T	1	0	5	0	1	0	0	1	0	0	0	0	0	0	0	12	1	0	0	5	0	0	0	5	0
Contig_19934	59	1018	0	T	0	0	0	C	0	0	0	0	0	0	0	0	1	0	0	0	0	0	0	0	0	0	0	0	0	0	0	0	0
Contig_20204	124	1573	16	C	0	0	8	T	16	6	0	0	0	0	0	1	0	0	0	0	0	0	0	0	16	0	0	0	8	0	0	0	6
Contig_20228	55	483	6	G	3	1	0	T	3	1	0	0	1	1	0	1	0	0	0	0	0	0	0	3	3	0	0	1	0	0	0	0	1
Contig_20228	55	611	4	A	1	0	0	G	3	1	0	0	1	0	0	1	0	0	0	0	0	1	0	3	0	0	0	0	0	0	0	1	0
Contig_20228	55	700	0	A	0	0	0	T	0	0	0	0	0	0	0	0	1	0	0	0	0	0	0	0	0	0	0	0	0	0	0	0	0
Contig_20228	55	736	0	C	0	0	0	G	0	0	0	0	0	0	0	0	1	0	0	0	0	0	0	0	0	0	0	0	0	0	0	0	0
Contig_20228	55	934	3	A	0	0	0	T	3	3	0	0	0	0	0	1	0	0	0	0	0	0	0	0	3	0	0	0	0	0	0	0	3
Contig_20228	55	1254	18	A	11	7	1	G	7	6	0	0	1	1	0	1	0	0	0	1	0	11	0	7	0	7	0	1	0	0	0	6	0
Contig_20228	55	1275	16	C	6	3	6	T	10	4	0	0	1	1	0	1	0	0	0	1	0	0	6	0	10	0	3	0	6	0	0	0	4
Contig_20228	55	1419	14	G	6	3	5	T	8	2	0	0	1	1	0	1	0	0	0	1	0	0	0	6	8	0	0	3	5	0	0	0	2
Contig_20228	55	1433	12	T	5	3	5	A	7	2	0	0	1	1	0	1	0	0	0	1	0	7	0	0	5	5	0	0	3	2	0	0	0
Contig_20431	142	1077	4	A	4	3	0	G	0	0	0	0	0	0	0	1	0	0	0	0	0	4	0	0	0	3	0	0	0	0	0	0	0
Contig_20431	142	1588	10	G	10	6	0	T	0	0	3	0	0	0	0	1	0	0	0	0	0	0	0	10	0	0	0	6	0	0	0	3	0
Contig_20606	170	1356	6	C	0	0	3	T	6	2	0	0	0	0	0	1	0	0	0	0	0	0	0	0	6	0	0	0	3	0	0	0	2
Contig_20606	170	1380	3	A	3	1	0	T	0	0	2	0	0	0	0	1	0	0	0	0	0	3	0	0	0	1	0	0	0	2	0	0	0
Contig_20705	46	10	0	G	0	0	0	T	0	0	0	0	0	0	0	0	1	0	0	0	0	0	0	0	0	0	0	0	0	0	0	0	0
Contig_20705	46	14	0	T	0	0	0	C	0	0	0	0	0	0	0	0	1	0	0	0	0	0	0	0	0	0	0	0	0	0	0	0	0
Contig_20705	46	1132	2	T	0	0	0	C	2	1	0	0	0	0	0	0	0	0	0	0	0	0	2	0	0	0	0	0	0	0	1	0	0
Contig_20705	46	1375	23	C	18	11	2	T	5	2	4	0	1	1	0	1	0	0	0	1	1	0	18	0	5	0	11	0	2	0	4	0	2
Contig_20705	46	1429	22	T	21	12	0	C	0	0	5	1	0	0	0	1	0	0	0	0	0	0	0	0	21	0	0	0	12	0	0	0	5
Contig_20943	105	200	28	A	2	0	13	G	25	11	0	7	1	0	0	1	0	0	1	0	0	2	1	25	0	0	0	13	0	0	1	11	0
Contig_21162	760	805	5	T	4	3	0	C	1	1	0	0	1	1	0	1	0	0	0	0	0	0	1	0	4	0	0	0	3	0	1	0	0
Contig_21162	760	824	5	T	4	3	0	C	1	1	0	0	1	1	0	1	0	0	0	0	0	0	1	0	4	0	0	0	3	0	1	0	0
Contig_21182	230	1287	6	T	1	1	4	A	5	0	0	0	1	0	0	1	0	0	0	1	0	5	0	0	1	4	0	0	1	0	0	0	0
Contig_21182	230	1307	11	C	2	1	6	T	9	2	0	0	1	1	0	1	0	0	0	1	0	0	2	0	9	0	1	0	6	0	0	0	2
Contig_21182	230	1311	12	G	2	1	7	A	10	2	0	0	1	1	0	1	0	0	0	1	0	10	0	2	0	7	0	1	0	2	0	0	0
Contig_21182	230	1325	14	T	11	5	3	C	3	0	3	0	1	0	0	1	0	0	0	1	0	0	3	0	11	0	3	0	5	0	0	0	3
Contig_21182	230	1334	16	C	2	1	8	T	14	3	0	0	1	1	0	1	0	0	0	1	0	0	2	0	14	0	1	0	8	0	0	0	3
Contig_21314	115	345	3	T	3	3	0	C	0	0	0	0	0	0	0	1	0	0	0	0	0	0	0	0	3	0	0	0	3	0	0	0	0
Contig_21314	115	375	3	G	3	3	0	T	0	0	0	0	0	0	0	1	0	0	0	0	0	0	0	3	0	0	0	3	0	0	0	0	0
Contig_21329	488	763	95	G	19	5	24	A	76	14	5	1	1	1	0	1	0	0	0	1	1	76	0	19	0	24	0	5	0	14	0	5	0
Contig_21329	488	769	96	T	24	9	21	C	72	14	5	0	1	1	0	1	0	0	0	1	1	0	72	0	24	0	21	0	9	0	14	0	5
Contig_21329	488	1380	21	T	10	7	2	G	11	6	3	0	1	1	0	1	0	0	0	1	1	0	0	11	10	0	0	2	7	0	0	6	3
Contig_21329	488	1442	17	A	0	0	8	G	17	8	0	0	0	0	0	1	0	0	0	0	0	0	0	17	0	0	0	8	0	0	0	8	0
Contig_21329	488	1540	20	A	0	0	8	C	20	11	0	0	0	0	0	1	0	0	0	0	0	0	20	0	0	0	8	0	0	0	11	0	0
Contig_21329	488	1555	21	T	21	8	0	C	0	0	11	0	0	0	0	1	0	0	0	0	0	0	0	0	21	0	0	0	8	0	0	0	11
Contig_21543	194	517	18	G	10	8	8	A	8	0	0	0	1	0	0	1	0	0	0	1	0	8	0	10	0	8	0	8	0	0	0	0	0
Contig_21547	57	410	5	G	1	1	2	A	4	0	0	0	1	0	0	1	0	0	0	1	0	4	0	1	0	2	0	1	0	0	0	0	0
Contig_21547	57	437	5	A	1	1	2	T	4	0	0	0	1	0	0	1	0	0	0	1	0	1	0	0	4	1	0	0	2	0	0	0	0
Contig_21547	57	701	23	T	4	4	6	C	19	2	0	0	1	1	0	1	0	0	0	1	0	0	19	0	4	0	6	0	4	0	2	0	0
Contig_21547	57	1202	7	C	2	2	1	T	5	0	0	0	1	0	0	1	0	0	0	1	0	0	2	0	5	0	2	0	1	0	0	0	0
Contig_21621	184	989	17	C	0	0	2	T	17	9	0	0	0	0	0	1	0	0	0	0	0	0	0	0	17	0	0	0	2	0	0	0	9
Contig_22024	52	714	2	T	2	1	0	C	0	0	0	0	0	0	0	0	0	0	0	0	0	0	0	0	2	0	0	0	1	0	0	0	0
Contig_22024	52	1026	8	C	7	2	0	A	1	0	3	0	1	0	0	1	0	0	0	0	0	1	7	0	0	0	2	0	0	0	3	0	0
Contig_22024	52	1027	8	G	7	2	0	A	1	0	3	0	1	0	0	1	0	0	0	0	0	1	0	7	0	0	0	2	0	0	0	3	0
Contig_22024	52	1044	9	T	0	0	3	C	9	3	0	0	0	0	0	1	0	0	0	0	0	0	9	0	0	0	3	0	0	0	3	0	0
Contig_22024	52	1075	10	A	9	4	0	G	1	0	3	0	1	0	0	1	0	0	0	0	0	9	0	1	0	4	0	0	0	3	0	0	0
Contig_22024	52	1107	9	G	9	4	0	C	0	0	3	0	0	0	0	1	0	0	0	0	0	0	0	9	0	0	0	4	0	0	0	3	0
Contig_22024	52	1109	9	A	9	4	0	T	0	0	3	0	0	0	0	1	0	0	0	0	0	9	0	0	0	4	0	0	0	3	0	0	0
Contig_22065	92	1190	41	C	5	0	14	T	36	18	0	0	1	0	0	1	0	0	0	0	0	0	5	0	36	0	0	0	14	0	0	0	18
Contig_22065	92	1200	41	C	5	0	14	G	36	18	0	0	1	0	0	1	0	0	0	0	0	0	5	36	0	0	0	14	0	0	0	18	0
Contig_22065	92	1201	40	T	12	7	6	C	14	4	0	15	1	1	0	1	0	0	1	1	0	0	14	14	12	0	6	1	7	0	4	13	0
Contig_22907	38	428	1	T	1	0	0	G	0	0	1	0	0	0	0	0	0	0	0	0	0	0	0	0	1	0	0	0	0	0	0	0	1
Contig_22907	38	444	1	G	1	0	0	A	0	0	1	0	0	0	0	0	0	0	0	0	0	0	0	1	0	0	0	0	0	0	0	1	0
Contig_22962	55	202	2	A	0	0	0	T	2	2	0	0	0	0	0	0	0	0	0	0	0	0	0	0	2	0	0	0	0	0	0	0	2
Contig_22962	55	1297	35	A	27	15	0	G	8	8	7	0	1	1	0	1	0	0	0	0	1	27	0	8	0	15	0	0	0	7	0	8	0
Contig_23418	369	423	70	C	70	31	0	G	0	0	29	0	0	0	0	1	0	0	0	0	0	0	70	0	0	0	31	0	0	0	29	0	0
Contig_23430	238	111	56	A	1	0	22	G	55	14	0	0	1	0	0	1	0	0	0	0	0	1	0	55	0	0	0	22	0	0	0	14	0
Contig_23430	238	363	41	A	29	5	2	G	12	4	14	0	1	1	0	1	0	0	0	1	1	29	0	12	0	5	0	2	0	14	0	4	0
Contig_23430	238	647	23	T	8	5	2	G	15	6	1	0	1	1	0	1	0	0	0	1	1	0	0	15	8	0	0	2	5	0	0	6	1
Contig_23476	230	1118	51	C	51	19	0	A	0	0	16	0	0	0	0	1	0	0	0	0	0	0	51	0	0	0	19	0	0	0	16	0	0
Contig_23558	84	622	26	C	22	8	0	A	4	2	4	0	1	1	0	1	0	0	0	0	1	4	22	0	0	0	8	0	0	2	4	0	0
Contig_24283	76	1023	4	C	2	0	1	G	2	1	2	0	1	0	0	1	0	0	0	0	1	0	2	2	0	0	0	1	0	0	2	1	0
Contig_24283	76	1055	4	A	3	1	0	T	1	1	2	0	1	1	0	1	0	0	0	0	1	3	0	0	1	1	0	0	0	2	0	0	1
Contig_24554	183	948	21	G	10	7	3	A	11	8	0	0	1	1	0	1	0	0	0	1	0	11	0	10	0	3	0	7	0	8	0	0	0
Contig_24554	183	1155	43	G	42	19	0	T	1	1	7	0	1	1	0	1	0	0	0	0	1	0	0	42	1	0	0	19	0	0	0	7	1
Contig_24832	68	336	16	G	12	7	1	A	4	0	1	1	1	0	0	1	0	0	0	1	0	4	0	12	0	1	0	7	0	0	0	1	0
Contig_24832	68	339	17	G	12	7	2	T	5	0	1	0	1	0	0	1	0	0	0	1	0	0	0	12	5	0	0	7	2	0	0	1	0
Contig_24832	68	345	17	T	12	7	2	G	5	0	1	0	1	0	0	1	0	0	0	1	0	0	0	5	12	0	0	2	7	0	0	0	1
Contig_24832	68	351	18	A	12	7	2	G	6	0	1	0	1	0	0	1	0	0	0	1	0	12	0	6	0	7	0	2	0	1	0	0	0
Contig_25048	135	825	3	G	1	1	1	T	2	0	0	0	1	0	0	1	0	0	0	1	0	0	0	1	2	0	0	1	1	0	0	0	0
Contig_25052	128	255	13	G	6	4	0	A	7	2	0	0	1	1	0	1	0	0	0	0	0	7	0	6	0	0	0	4	0	2	0	0	0
Contig_25052	128	437	23	G	12	5	3	A	11	3	0	0	1	1	0	1	0	0	0	1	0	11	0	12	0	3	0	5	0	3	0	0	0
Contig_25052	128	1148	18	A	0	0	7	G	18	1	0	0	0	0	0	1	0	0	0	0	0	0	0	18	0	0	0	7	0	0	0	1	0
Contig_25195	170	78	0	G	0	0	0	C	0	0	0	0	0	0	0	0	1	0	0	0	0	0	0	0	0	0	0	0	0	0	0	0	0
Contig_25356	226	322	20	C	1	0	9	T	19	3	0	0	1	0	0	1	0	0	0	0	0	0	1	0	19	0	0	0	9	0	0	0	3
Contig_25473	91	104	16	G	4	2	2	T	7	5	0	5	1	1	0	1	0	0	1	1	0	5	0	4	7	1	0	2	2	1	0	0	5
Contig_25879	95	350	7	T	0	0	4	G	7	3	0	0	0	0	0	1	0	0	0	0	0	0	0	7	0	0	0	4	0	0	0	3	0
Contig_26553	62	326	0	G	0	0	0	T	0	0	0	0	0	0	0	0	1	0	0	0	0	0	0	0	0	0	0	0	0	0	0	0	0
Contig_26575	55	1112	1	C	1	0	0	T	0	0	1	0	0	0	0	0	0	0	0	0	0	0	1	0	0	0	0	0	0	0	1	0	0
Contig_26794	42	767	10	T	3	0	2	C	7	3	0	0	1	0	0	1	0	0	0	0	0	0	7	0	3	0	2	0	0	0	3	0	0
Contig_26794	42	1112	6	C	0	0	3	T	6	1	0	0	0	0	0	1	0	0	0	0	0	0	0	0	6	0	0	0	3	0	0	0	1
Contig_26808	64	1024	4	T	0	0	3	C	4	0	0	0	0	0	0	1	0	0	0	0	0	0	4	0	0	0	3	0	0	0	0	0	0
Contig_27048	126	470	11	T	0	0	5	C	11	2	0	0	0	0	0	1	0	0	0	0	0	0	11	0	0	0	5	0	0	0	2	0	0
Contig_27304	3	1187	2	T	1	0	0	C	1	1	0	0	1	0	0	0	0	0	0	0	0	0	1	0	1	0	0	0	0	0	1	0	0
Contig_27354	132	387	55	T	3	3	11	C	52	13	0	0	1	1	0	1	0	0	0	1	0	0	52	0	3	0	11	0	3	0	13	0	0
Contig_27354	132	668	22	T	21	8	1	C	1	0	1	0	1	0	0	1	0	0	0	1	0	0	1	0	21	0	1	0	8	0	0	0	1
Contig_28071	12	213	1	T	1	1	0	A	0	0	0	0	0	0	0	0	0	0	0	0	0	0	0	0	1	0	0	0	1	0	0	0	0
Contig_28071	12	552	0	G	0	0	0	A	0	0	0	0	0	0	0	0	1	0	0	0	0	0	0	0	0	0	0	0	0	0	0	0	0
Contig_28071	12	607	0	A	0	0	0	C	0	0	0	0	0	0	0	0	1	0	0	0	0	0	0	0	0	0	0	0	0	0	0	0	0
Contig_28071	12	834	1	G	1	0	0	A	0	0	0	0	0	0	0	0	0	0	0	0	0	0	0	1	0	0	0	0	0	0	0	0	0
Contig_28071	12	1086	2	G	1	1	0	A	1	0	0	2	1	0	0	0	0	0	1	0	0	1	0	1	0	0	0	1	0	0	0	0	0
Contig_28071	12	1263	3	C	0	0	2	T	3	1	0	0	0	0	0	1	0	0	0	0	0	0	0	0	3	0	0	0	2	0	0	0	1
Contig_28194	85	1510	29	C	23	8	2	T	5	3	5	1	1	1	0	1	0	0	0	1	1	0	23	0	5	0	8	0	2	0	5	0	3
Contig_28437	86	372	7	C	3	0	1	T	4	0	0	0	1	0	0	1	0	0	0	0	0	0	3	0	4	0	0	0	1	0	0	0	0
Contig_28437	86	521	4	G	3	1	0	A	1	0	1	0	1	0	0	1	0	0	0	0	0	1	0	3	0	0	0	1	0	0	0	1	0
Contig_28437	86	602	1	G	1	1	0	A	0	0	0	0	0	0	0	0	0	0	0	0	0	0	0	1	0	0	0	1	0	0	0	0	0
Contig_28479	88	1021	5	G	3	3	0	A	2	2	0	0	1	1	0	1	0	0	0	0	0	2	0	3	0	0	0	3	0	2	0	0	0
Contig_28479	88	1175	7	C	7	3	0	A	0	0	2	0	0	0	0	1	0	0	0	0	0	0	7	0	0	0	3	0	0	0	2	0	0
Contig_28616	70	1086	20	C	0	0	10	T	20	5	0	0	0	0	0	1	0	0	0	0	0	0	0	0	20	0	0	0	10	0	0	0	5
Contig_28616	70	1148	27	T	12	7	5	C	15	6	0	0	1	1	0	1	0	0	0	1	0	0	15	0	12	0	5	0	7	0	6	0	0
Contig_28705	43	505	22	G	4	2	11	A	18	7	0	0	1	1	0	1	0	0	0	1	0	18	0	4	0	11	0	2	0	7	0	0	0
Contig_28705	43	1004	0	T	0	0	0	A	0	0	0	0	0	0	0	0	1	0	0	0	0	0	0	0	0	0	0	0	0	0	0	0	0
Contig_28705	43	1241	5	T	3	1	0	G	2	2	0	0	1	1	0	1	0	0	0	0	0	0	0	2	3	0	0	0	1	0	0	2	0
Contig_28822	44	303	14	A	0	0	8	G	14	2	0	0	0	0	0	1	0	0	0	0	0	0	0	14	0	0	0	8	0	0	0	2	0
Contig_29085	25	734	0	T	0	0	0	C	0	0	0	0	0	0	0	0	1	0	0	0	0	0	0	0	0	0	0	0	0	0	0	0	0
Contig_29085	25	743	0	A	0	0	0	G	0	0	0	0	0	0	0	0	1	0	0	0	0	0	0	0	0	0	0	0	0	0	0	0	0
Contig_29085	25	911	0	G	0	0	0	A	0	0	0	0	0	0	0	0	1	0	0	0	0	0	0	0	0	0	0	0	0	0	0	0	0
Contig_29085	25	977	0	T	0	0	0	C	0	0	0	0	0	0	0	0	1	0	0	0	0	0	0	0	0	0	0	0	0	0	0	0	0
Contig_29085	25	1214	6	C	6	4	0	T	0	0	2	0	0	0	0	1	0	0	0	0	0	0	6	0	0	0	4	0	0	0	2	0	0
Contig_29085	25	1247	6	T	6	4	0	C	0	0	2	0	0	0	0	1	0	0	0	0	0	0	0	0	6	0	0	0	4	0	0	0	2
Contig_29085	25	1249	6	T	0	0	4	G	6	2	0	0	0	0	0	1	0	0	0	0	0	0	0	6	0	0	0	4	0	0	0	2	0
Contig_29085	25	1272	7	A	7	4	0	G	0	0	3	0	0	0	0	1	0	0	0	0	0	7	0	0	0	4	0	0	0	3	0	0	0
Contig_29085	25	1403	3	C	3	0	0	T	0	0	3	0	0	0	0	1	0	0	0	0	0	0	3	0	0	0	0	0	0	0	3	0	0
Contig_29085	25	1508	1	C	0	0	0	T	0	0	0	1	0	0	0	0	0	1	0	0	0	0	0	1	0	0	0	0	0	0	0	1	0
Contig_29085	25	1547	0	A	0	0	0	G	0	0	0	1	0	0	0	0	1	0	0	0	0	0	0	0	0	0	0	0	0	0	0	0	0
Contig_29383	1050	1080	25	T	0	0	1	C	25	1	0	0	0	0	0	1	0	0	0	0	0	0	25	0	0	0	1	0	0	0	1	0	0
Contig_29383	1050	1109	28	C	11	1	0	G	17	0	1	0	1	0	0	1	0	0	0	0	0	0	11	17	0	0	1	0	0	0	1	0	0
Contig_29383	1050	1404	3	T	0	0	1	C	3	0	0	0	0	0	0	1	0	0	0	0	0	0	3	0	0	0	1	0	0	0	0	0	0
Contig_29383	1050	1461	3	T	0	0	1	C	3	0	0	0	0	0	0	1	0	0	0	0	0	0	3	0	0	0	1	0	0	0	0	0	0
Contig_29492	20	343	2	A	0	0	2	G	2	0	0	0	0	0	0	0	0	0	0	0	0	0	0	2	0	0	0	2	0	0	0	0	0
Contig_29508	310	144	37	G	8	4	10	C	27	7	3	2	1	1	0	1	0	0	1	1	1	2	27	8	0	1	10	4	0	0	7	3	0
Contig_29508	310	159	36	C	15	7	8	T	21	5	5	0	1	1	0	1	0	0	0	1	1	0	15	0	21	0	7	0	8	0	5	0	5
Contig_29508	310	186	43	G	8	4	11	T	34	8	4	1	1	1	0	1	0	0	0	1	1	1	0	8	34	0	0	4	11	0	0	4	8
Contig_29508	310	192	42	T	8	4	12	G	34	8	4	1	1	1	0	1	0	0	0	1	1	0	0	34	8	0	0	12	4	0	0	8	4
													270	167	0	403	100	1	21	145	67
													0.472028	0.291958	0	0.704545	0.174825	0.00174825	0.0367133
													0.669975	0.414392	0	1	0.248139	0.00248139	0.0521092
																	504

## Sheet: UTV3_NVT1
Opening ace file 369_basin_mtn_mapping_response.ace
Contig_id	Num_reads_in_contig	SNP_pos	SNP_coverage	MTN_base	MTN_base_count	MTN_reads_match_MTN_base	MTN_base_matches_BASIN_base	BASIN_base	BASIN_base_count	BASIN_reads_match_BASIN_base	BASIN_base_matches_MTN_base_count	Reads_with_OTHER_bases	Do we detect both bases at the SNP with any reads?	Do we detect the SNP with reads from MTN/BASIn?	Are all of the discriminatory bases a subset of the SNPs with both bases from any read?	Did we detect one of the two bases at the SNP position?				Het Mtn	Het Basin	A	C	G	T	A	C	G	T	A	C	G	T
Contig_49	58	659	1	G	0	0	0	A	1	1	0	0	0	0	0	0	0	0	0	0	0	1	0	0	0	0	0	0	0	1	0	0	0
Contig_221	17	1046	0	C	0	0	0	T	0	0	0	0	0	0	0	0	1	0	0	0	0	0	0	0	0	0	0	0	0	0	0	0	0
Contig_268	50	1838	4	G	1	1	0	T	3	0	0	0	1	0	0	1	0	0	0	0	0	0	0	1	3	0	0	1	0	0	0	0	0
Contig_391	104	168	24	A	0	0	12	G	23	0	0	1	0	0	0	1	0	0	0	0	0	0	0	23	1	0	0	12	1	0	0	0	0
Contig_391	104	732	3	T	1	1	0	G	2	0	0	0	1	0	0	1	0	0	0	0	0	0	0	2	1	0	0	0	1	0	0	0	0
Contig_603	126	50	17	T	2	0	7	A	15	0	0	0	1	0	0	1	0	0	0	0	0	15	0	0	2	7	0	0	0	0	0	0	0
Contig_603	126	296	20	A	20	12	0	G	0	0	0	0	0	0	0	1	0	0	0	0	0	20	0	0	0	12	0	0	0	0	0	0	0
Contig_649	363	1160	0	A	0	0	0	C	0	0	0	0	0	0	0	0	1	0	0	0	0	0	0	0	0	0	0	0	0	0	0	0	0
Contig_677	27	689	1	G	1	0	0	C	0	0	0	0	0	0	0	0	0	0	0	0	0	0	0	1	0	0	0	0	0	0	0	0	0
Contig_677	27	695	1	T	0	0	0	A	1	0	0	0	0	0	0	0	0	0	0	0	0	1	0	0	0	0	0	0	0	0	0	0	0
Contig_677	27	1285	3	A	2	1	0	C	1	0	0	0	1	0	0	1	0	0	0	0	0	2	1	0	0	1	0	0	0	0	0	0	0
Contig_804	341	649	50	A	0	0	15	C	50	0	0	0	0	0	0	1	0	0	0	0	0	0	50	0	0	0	15	0	0	0	0	0	0
Contig_804	341	665	46	C	38	14	0	T	8	0	0	0	1	0	0	1	0	0	0	0	0	0	38	0	8	0	14	0	0	0	0	0	0
Contig_804	341	761	35	T	18	13	0	C	17	1	0	0	1	1	0	1	0	0	0	0	0	0	17	0	18	0	0	0	13	0	1	0	0
Contig_822	52	606	13	G	12	6	1	T	1	0	0	0	1	0	0	1	0	0	0	1	0	0	0	12	1	0	0	6	1	0	0	0	0
Contig_899	70	917	12	G	12	4	0	C	0	0	0	0	0	0	0	1	0	0	0	0	0	0	0	12	0	0	0	4	0	0	0	0	0
Contig_899	70	1554	0	A	0	0	0	G	0	0	0	0	0	0	0	0	1	0	0	0	0	0	0	0	0	0	0	0	0	0	0	0	0
Contig_899	70	1686	0	C	0	0	0	T	0	0	0	0	0	0	0	0	1	0	0	0	0	0	0	0	0	0	0	0	0	0	0	0	0
Contig_1120	75	409	0	T	0	0	0	C	0	0	0	0	0	0	0	0	1	0	0	0	0	0	0	0	0	0	0	0	0	0	0	0	0
Contig_1120	75	1084	12	A	12	3	0	G	0	0	0	0	0	0	0	1	0	0	0	0	0	12	0	0	0	3	0	0	0	0	0	0	0
Contig_1142	59	673	0	C	0	0	0	T	0	0	0	0	0	0	0	0	1	0	0	0	0	0	0	0	0	0	0	0	0	0	0	0	0
Contig_1142	59	733	0	G	0	0	0	A	0	0	0	0	0	0	0	0	1	0	0	0	0	0	0	0	0	0	0	0	0	0	0	0	0
Contig_1401	73	56	15	G	0	0	8	A	15	0	0	0	0	0	0	1	0	0	0	0	0	15	0	0	0	8	0	0	0	0	0	0	0
Contig_1401	73	59	15	C	0	0	8	T	15	0	0	0	0	0	0	1	0	0	0	0	0	0	0	0	15	0	0	0	8	0	0	0	0
Contig_1401	73	74	15	G	0	0	8	A	15	0	0	0	0	0	0	1	0	0	0	0	0	15	0	0	0	8	0	0	0	0	0	0	0
Contig_1401	73	89	15	A	0	0	8	T	15	0	0	0	0	0	0	1	0	0	0	0	0	0	0	0	15	0	0	0	8	0	0	0	0
Contig_1401	73	107	15	G	0	0	8	T	15	0	0	0	0	0	0	1	0	0	0	0	0	0	0	0	15	0	0	0	8	0	0	0	0
Contig_1401	73	116	17	A	0	0	9	G	17	0	0	0	0	0	0	1	0	0	0	0	0	0	0	17	0	0	0	9	0	0	0	0	0
Contig_1401	73	131	19	A	0	0	8	T	17	0	0	2	0	0	0	1	0	0	1	0	0	0	2	0	17	0	2	0	8	0	0	0	0
Contig_1401	73	137	19	A	0	0	10	G	19	0	0	0	0	0	0	1	0	0	0	0	0	0	0	19	0	0	0	10	0	0	0	0	0
Contig_1401	73	143	19	A	0	0	10	G	19	0	0	0	0	0	0	1	0	0	0	0	0	0	0	19	0	0	0	10	0	0	0	0	0
Contig_1401	73	144	19	A	0	0	10	T	19	0	0	0	0	0	0	1	0	0	0	0	0	0	0	0	19	0	0	0	10	0	0	0	0
Contig_1401	73	147	19	A	0	0	10	C	19	0	0	0	0	0	0	1	0	0	0	0	0	0	19	0	0	0	10	0	0	0	0	0	0
Contig_1401	73	155	19	G	0	0	10	A	19	0	0	0	0	0	0	1	0	0	0	0	0	19	0	0	0	10	0	0	0	0	0	0	0
Contig_1401	73	157	19	A	0	0	10	G	19	0	0	0	0	0	0	1	0	0	0	0	0	0	0	19	0	0	0	10	0	0	0	0	0
Contig_1401	73	1650	20	A	0	0	1	G	20	2	0	0	0	0	0	1	0	0	0	0	0	0	0	20	0	0	0	1	0	0	0	2	0
Contig_1404	59	279	2	C	2	2	0	T	0	0	0	0	0	0	0	0	0	0	0	0	0	0	2	0	0	0	2	0	0	0	0	0	0
Contig_1404	59	537	0	T	0	0	0	C	0	0	0	0	0	0	0	0	1	0	0	0	0	0	0	0	0	0	0	0	0	0	0	0	0
Contig_1404	59	633	3	T	0	0	1	C	3	0	0	0	0	0	0	1	0	0	0	0	0	0	3	0	0	0	1	0	0	0	0	0	0
Contig_1404	59	1363	42	T	6	6	11	C	36	0	0	0	1	0	0	1	0	0	0	1	0	0	36	0	6	0	11	0	6	0	0	0	0
Contig_1425	39	534	1	C	1	0	0	T	0	0	0	0	0	0	0	0	0	0	0	0	0	0	1	0	0	0	0	0	0	0	0	0	0
Contig_1627	145	244	12	T	3	2	2	A	9	3	0	0	1	1	0	1	0	0	0	1	0	9	0	0	3	2	0	0	2	3	0	0	0
Contig_1627	145	847	62	G	62	30	0	T	0	0	4	0	0	0	0	1	0	0	0	0	0	0	0	62	0	0	0	30	0	0	0	4	0
Contig_1627	145	1267	0	T	0	0	0	G	0	0	0	0	0	0	0	0	1	0	0	0	0	0	0	0	0	0	0	0	0	0	0	0	0
Contig_1627	145	1339	0	A	0	0	0	G	0	0	0	0	0	0	0	0	1	0	0	0	0	0	0	0	0	0	0	0	0	0	0	0	0
Contig_1627	145	1651	5	A	0	0	4	G	5	0	0	0	0	0	0	1	0	0	0	0	0	0	0	5	0	0	0	4	0	0	0	0	0
Contig_1678	54	82	26	T	14	7	2	A	12	4	0	0	1	1	0	1	0	0	0	1	0	12	0	0	14	2	0	0	7	4	0	0	0
Contig_1678	54	444	12	A	5	2	4	G	7	0	1	0	1	0	0	1	0	0	0	1	0	5	0	7	0	2	0	4	0	1	0	0	0
Contig_1678	54	450	10	C	1	1	4	T	8	0	0	1	1	0	0	1	0	0	0	1	0	1	1	0	8	0	1	0	4	1	0	0	0
Contig_1876	5	462	1	A	0	0	1	C	1	0	0	0	0	0	0	0	0	0	0	0	0	0	1	0	0	0	1	0	0	0	0	0	0
Contig_1876	5	582	1	T	0	0	1	G	1	0	0	0	0	0	0	0	0	0	0	0	0	0	0	1	0	0	0	1	0	0	0	0	0
Contig_1936	106	458	19	T	0	0	7	G	17	0	0	2	0	0	0	1	0	0	1	0	0	0	2	17	0	0	1	7	0	0	0	0	0
Contig_1936	106	513	22	T	0	0	8	C	22	0	0	0	0	0	0	1	0	0	0	0	0	0	22	0	0	0	8	0	0	0	0	0	0
Contig_1936	106	548	21	T	0	0	6	C	21	0	0	3	0	0	0	1	0	0	1	0	0	0	21	0	0	0	6	0	0	0	0	0	0
Contig_1936	106	625	23	C	0	0	7	T	23	0	0	0	0	0	0	1	0	0	0	0	0	0	0	0	23	0	0	0	7	0	0	0	0
Contig_1936	106	799	11	T	0	0	3	C	11	1	0	0	0	0	0	1	0	0	0	0	0	0	11	0	0	0	3	0	0	0	1	0	0
Contig_1952	173	38	10	T	0	0	6	C	10	0	0	0	0	0	0	1	0	0	0	0	0	0	10	0	0	0	6	0	0	0	0	0	0
Contig_1952	173	280	16	G	13	5	0	A	3	0	0	0	1	0	0	1	0	0	0	0	0	3	0	13	0	0	0	5	0	0	0	0	0
Contig_1952	173	489	35	G	9	6	3	T	24	15	0	2	1	1	0	1	0	0	1	1	0	0	2	9	24	0	0	6	3	0	2	0	15
Contig_1952	173	654	12	C	3	2	1	G	9	3	0	0	1	1	0	1	0	0	0	1	0	0	3	9	0	0	2	1	0	0	0	3	0
Contig_1964	35	1055	1	G	1	0	0	C	0	0	0	0	0	0	0	0	0	0	0	0	0	0	0	1	0	0	0	0	0	0	0	0	0
Contig_2056	909	214	623	T	10	3	260	C	612	5	0	1	1	1	0	1	0	0	0	1	0	1	612	0	10	1	260	0	3	0	5	0	0
Contig_2056	909	310	7	G	0	0	4	T	7	0	0	0	0	0	0	1	0	0	0	0	0	0	0	0	7	0	0	0	4	0	0	0	0
Contig_2056	909	577	28	A	4	4	6	T	24	2	0	0	1	1	0	1	0	0	0	1	0	4	0	0	24	4	0	0	6	0	0	0	2
Contig_2133	216	584	53	A	4	4	18	G	49	10	0	0	1	1	0	1	0	0	0	1	0	4	0	49	0	4	0	18	0	0	0	10	0
Contig_2133	216	1053	46	C	4	4	11	T	42	0	0	0	1	0	0	1	0	0	0	1	0	0	4	0	42	0	4	0	11	0	0	0	0
Contig_2163	65	1438	11	A	0	0	6	G	11	0	0	0	0	0	0	1	0	0	0	0	0	0	0	11	0	0	0	6	0	0	0	0	0
Contig_2283	115	539	54	T	53	7	0	C	1	0	14	0	1	0	0	1	0	0	0	0	0	0	1	0	53	0	0	0	7	0	0	0	14
Contig_2283	115	667	33	A	5	0	5	G	28	10	1	0	1	0	0	1	0	0	0	0	1	5	0	28	0	0	0	5	0	1	0	10	0
Contig_2283	115	798	8	A	2	0	2	T	6	3	0	0	1	0	0	1	0	0	0	0	0	2	0	0	6	0	0	0	2	0	0	0	3
Contig_2283	115	1154	2	T	1	1	0	C	1	0	0	0	1	0	0	0	0	0	0	0	0	0	1	0	1	0	0	0	1	0	0	0	0
Contig_2377	227	277	45	T	9	4	25	C	36	0	0	1	1	0	0	1	0	0	0	1	0	0	36	0	9	0	25	0	4	0	0	0	0
Contig_2381	112	43	9	C	6	4	0	G	3	0	0	0	1	0	0	1	0	0	0	0	0	0	6	3	0	0	4	0	0	0	0	0	0
Contig_2381	112	329	8	C	6	1	0	T	2	0	0	0	1	0	0	1	0	0	0	0	0	0	6	0	2	0	1	0	0	0	0	0	0
Contig_2381	112	577	26	A	17	11	0	G	8	3	0	1	1	1	0	1	0	0	0	0	0	17	0	8	1	11	0	0	0	0	0	3	0
Contig_2381	112	1038	7	G	6	0	0	A	1	0	0	0	1	0	0	1	0	0	0	0	0	1	0	6	0	0	0	0	0	0	0	0	0
Contig_2570	179	619	37	T	9	9	3	A	28	1	0	0	1	1	0	1	0	0	0	1	0	28	0	0	9	3	0	0	9	1	0	0	0
Contig_2570	179	902	43	C	0	0	13	T	43	0	0	0	0	0	0	1	0	0	0	0	0	0	0	0	43	0	0	0	13	0	0	0	0
Contig_2570	179	928	45	T	17	3	11	A	28	0	1	0	1	0	0	1	0	0	0	1	0	28	0	0	17	11	0	0	3	0	0	0	1
Contig_2634	132	57	2	A	2	1	0	G	0	0	0	0	0	0	0	0	0	0	0	0	0	2	0	0	0	1	0	0	0	0	0	0	0
Contig_2634	132	133	2	C	0	0	1	T	2	0	0	0	0	0	0	0	0	0	0	0	0	0	0	0	2	0	0	0	1	0	0	0	0
Contig_2634	132	134	2	G	2	1	0	C	0	0	0	0	0	0	0	0	0	0	0	0	0	0	0	2	0	0	0	1	0	0	0	0	0
Contig_2634	132	192	19	T	19	3	0	C	0	0	9	0	0	0	0	1	0	0	0	0	0	0	0	0	19	0	0	0	3	0	0	0	9
Contig_2634	132	205	19	G	3	1	2	A	16	9	0	0	1	1	0	1	0	0	0	1	0	16	0	3	0	2	0	1	0	9	0	0	0
Contig_2653	55	564	0	G	0	0	0	A	0	0	0	0	0	0	0	0	1	0	0	0	0	0	0	0	0	0	0	0	0	0	0	0	0
Contig_2668	386	1068	130	A	42	15	13	G	88	28	11	0	1	1	0	1	0	0	0	1	1	42	0	88	0	15	0	13	0	11	0	28	0
Contig_2824	2	848	0	C	0	0	0	T	0	0	0	0	0	0	0	0	1	0	0	0	0	0	0	0	0	0	0	0	0	0	0	0	0
Contig_2824	2	884	0	C	0	0	0	A	0	0	0	0	0	0	0	0	1	0	0	0	0	0	0	0	0	0	0	0	0	0	0	0	0
Contig_2824	2	924	0	C	0	0	0	A	0	0	0	0	0	0	0	0	1	0	0	0	0	0	0	0	0	0	0	0	0	0	0	0	0
Contig_2824	2	1513	0	T	0	0	0	C	0	0	0	0	0	0	0	0	1	0	0	0	0	0	0	0	0	0	0	0	0	0	0	0	0
Contig_3024	8	526	0	T	0	0	0	C	0	0	0	0	0	0	0	0	1	0	0	0	0	0	0	0	0	0	0	0	0	0	0	0	0
Contig_3040	142	1006	34	A	0	0	19	G	34	4	0	0	0	0	0	1	0	0	0	0	0	0	0	34	0	0	0	19	0	0	0	4	0
Contig_3074	56	1548	9	A	2	2	4	G	7	3	0	0	1	1	0	1	0	0	0	1	0	2	0	7	0	2	0	4	0	0	0	3	0
Contig_3081	80	428	13	A	7	1	0	G	6	3	0	0	1	1	0	1	0	0	0	0	0	7	0	6	0	1	0	0	0	0	0	3	0
Contig_3081	80	548	11	G	7	4	0	C	4	2	0	0	1	1	0	1	0	0	0	0	0	0	4	7	0	0	0	4	0	0	2	0	0
Contig_3081	80	557	11	G	7	4	0	A	4	2	0	0	1	1	0	1	0	0	0	0	0	4	0	7	0	0	0	4	0	2	0	0	0
Contig_3115	87	54	11	C	9	1	0	A	2	0	3	0	1	0	0	1	0	0	0	0	0	2	9	0	0	0	1	0	0	0	3	0	0
Contig_3115	87	1010	38	C	17	5	15	T	21	0	0	0	1	0	0	1	0	0	0	1	0	0	17	0	21	0	5	0	15	0	0	0	0
Contig_3238	101	1580	12	C	7	3	2	T	5	1	0	0	1	1	0	1	0	0	0	1	0	0	7	0	5	0	3	0	2	0	0	0	1
Contig_3254	176	456	28	C	13	7	6	G	11	1	0	5	1	1	0	1	0	0	1	1	0	0	13	11	4	0	7	6	3	0	0	1	0
Contig_3254	176	463	29	A	18	11	6	G	11	1	1	1	1	1	0	1	0	0	0	1	1	18	0	11	0	11	0	6	0	1	0	1	0
Contig_3254	176	464	29	T	7	3	14	A	22	1	1	1	1	1	0	1	0	0	0	1	1	22	0	0	7	14	0	0	3	1	0	0	1
Contig_3254	176	487	38	T	14	10	0	G	0	0	2	24	0	0	0	1	0	0	1	0	0	22	2	0	14	12	1	0	10	0	0	0	2
Contig_3254	176	496	39	A	13	7	16	T	26	1	1	0	1	1	0	1	0	0	0	1	1	13	0	0	26	7	0	0	16	1	0	0	1
Contig_3254	176	504	36	T	11	7	13	C	25	1	1	2	1	1	0	1	0	0	1	1	1	0	25	0	11	0	13	0	7	0	1	0	1
Contig_3254	176	505	39	C	39	22	0	A	0	0	2	0	0	0	0	1	0	0	0	0	0	0	39	0	0	0	22	0	0	0	2	0	0
Contig_3254	176	517	42	C	32	20	3	A	10	2	0	0	1	1	0	1	0	0	0	1	0	10	32	0	0	3	20	0	0	2	0	0	0
Contig_3254	176	524	51	A	44	27	2	G	6	1	1	1	1	1	0	1	0	0	0	1	1	44	1	6	0	27	1	2	0	1	0	1	0
Contig_3254	176	529	51	T	44	27	3	C	7	1	1	0	1	1	0	1	0	0	0	1	1	0	7	0	44	0	3	0	27	0	1	0	1
Contig_3330	192	192	32	T	32	9	0	C	0	0	1	0	0	0	0	1	0	0	0	0	0	0	0	0	32	0	0	0	9	0	0	0	1
Contig_3610	87	318	17	A	17	8	0	C	0	0	1	0	0	0	0	1	0	0	0	0	0	17	0	0	0	8	0	0	0	1	0	0	0
Contig_3610	87	1002	4	A	3	0	1	G	1	0	0	0	1	0	0	1	0	0	0	0	0	3	0	1	0	0	0	1	0	0	0	0	0
Contig_3610	87	1370	14	T	13	8	1	A	1	0	0	0	1	0	0	1	0	0	0	1	0	1	0	0	13	1	0	0	8	0	0	0	0
Contig_3610	87	1856	7	A	5	1	1	C	1	0	2	1	1	0	0	1	0	0	0	1	0	5	1	0	1	1	1	0	0	2	0	0	0
Contig_3610	87	1862	7	T	6	1	1	G	1	0	2	0	1	0	0	1	0	0	0	1	0	0	0	1	6	0	0	1	1	0	0	0	2
Contig_3610	87	1865	7	T	6	1	1	G	1	0	2	0	1	0	0	1	0	0	0	1	0	0	0	1	6	0	0	1	1	0	0	0	2
Contig_3610	87	1884	7	G	7	2	0	T	0	0	2	0	0	0	0	1	0	0	0	0	0	0	0	7	0	0	0	2	0	0	0	2	0
Contig_3731	39	172	0	G	0	0	0	A	0	0	0	0	0	0	0	0	1	0	0	0	0	0	0	0	0	0	0	0	0	0	0	0	0
Contig_3731	39	1454	14	C	3	0	3	G	11	0	0	0	1	0	0	1	0	0	0	0	0	0	3	11	0	0	0	3	0	0	0	0	0
Contig_3731	39	1489	14	C	3	0	3	G	11	0	0	0	1	0	0	1	0	0	0	0	0	0	3	11	0	0	0	3	0	0	0	0	0
Contig_3738	677	470	27	T	25	8	2	C	2	0	2	0	1	0	0	1	0	0	0	1	0	0	2	0	25	0	2	0	8	0	0	0	2
Contig_3738	677	1137	45	G	9	5	9	C	36	2	0	0	1	1	0	1	0	0	0	1	0	0	36	9	0	0	9	5	0	0	2	0	0
Contig_3891	7	294	2	A	0	0	1	C	2	1	0	0	0	0	0	0	0	0	0	0	0	0	2	0	0	0	1	0	0	0	1	0	0
Contig_3891	7	300	2	A	2	1	0	T	0	0	1	0	0	0	0	0	0	0	0	0	0	2	0	0	0	1	0	0	0	1	0	0	0
Contig_3891	7	1143	1	A	0	0	1	T	1	0	0	0	0	0	0	0	0	0	0	0	0	0	0	0	1	0	0	0	1	0	0	0	0
Contig_3982	45	581	9	T	4	2	0	C	5	4	0	0	1	1	0	1	0	0	0	0	0	0	5	0	4	0	0	0	2	0	4	0	0
Contig_3982	45	688	5	C	4	1	0	A	1	1	0	0	1	1	0	1	0	0	0	0	0	1	4	0	0	0	1	0	0	1	0	0	0
Contig_3982	45	780	12	T	4	0	2	G	8	5	0	0	1	0	0	1	0	0	0	0	0	0	0	8	4	0	0	2	0	0	0	5	0
Contig_4000	178	282	33	G	2	0	12	T	31	2	0	0	1	0	0	1	0	0	0	0	0	0	0	2	31	0	0	0	12	0	0	0	2
Contig_4100	74	1348	5	T	4	0	1	C	1	0	0	0	1	0	0	1	0	0	0	0	0	0	1	0	4	0	1	0	0	0	0	0	0
Contig_4100	74	1429	7	T	3	0	3	C	4	0	0	0	1	0	0	1	0	0	0	0	0	0	4	0	3	0	3	0	0	0	0	0	0
Contig_4178	64	445	6	C	0	0	4	T	6	0	0	0	0	0	0	1	0	0	0	0	0	0	0	0	6	0	0	0	4	0	0	0	0
Contig_4434	8	435	2	A	2	0	0	T	0	0	0	0	0	0	0	0	0	0	0	0	0	2	0	0	0	0	0	0	0	0	0	0	0
Contig_4437	321	191	1	T	1	0	0	A	0	0	0	0	0	0	0	0	0	0	0	0	0	0	0	0	1	0	0	0	0	0	0	0	0
Contig_4478	22	904	2	C	1	0	0	T	1	0	0	0	1	0	0	0	0	0	0	0	0	0	1	0	1	0	0	0	0	0	0	0	0
Contig_4478	22	1541	0	A	0	0	0	G	0	0	0	0	0	0	0	0	1	0	0	0	0	0	0	0	0	0	0	0	0	0	0	0	0
Contig_4489	51	862	9	T	9	6	0	C	0	0	0	0	0	0	0	1	0	0	0	0	0	0	0	0	9	0	0	0	6	0	0	0	0
Contig_4489	51	1182	12	C	3	0	4	T	9	0	0	0	1	0	0	1	0	0	0	0	0	0	3	0	9	0	0	0	4	0	0	0	0
Contig_4546	103	457	23	G	20	11	1	A	3	2	0	0	1	1	0	1	0	0	0	1	0	3	0	20	0	1	0	11	0	2	0	0	0
Contig_4546	103	1167	13	A	11	4	2	G	2	0	0	0	1	0	0	1	0	0	0	1	0	11	0	2	0	4	0	2	0	0	0	0	0
Contig_4579	147	430	48	A	20	0	15	G	28	5	0	0	1	0	0	1	0	0	0	0	0	20	0	28	0	0	0	15	0	0	0	5	0
Contig_4579	147	838	23	G	23	4	0	A	0	0	0	0	0	0	0	1	0	0	0	0	0	0	0	23	0	0	0	4	0	0	0	0	0
Contig_4579	147	840	23	A	13	0	4	C	10	0	0	0	1	0	0	1	0	0	0	0	0	13	10	0	0	0	4	0	0	0	0	0	0
Contig_4579	147	901	20	A	11	0	4	G	9	0	0	0	1	0	0	1	0	0	0	0	0	11	0	9	0	0	0	4	0	0	0	0	0
Contig_4579	147	1093	8	C	5	1	1	A	3	0	0	0	1	0	0	1	0	0	0	1	0	3	5	0	0	1	1	0	0	0	0	0	0
Contig_4579	147	1221	1	C	1	0	0	T	0	0	0	0	0	0	0	0	0	0	0	0	0	0	1	0	0	0	0	0	0	0	0	0	0
Contig_4579	147	1230	1	T	1	0	0	G	0	0	0	0	0	0	0	0	0	0	0	0	0	0	0	0	1	0	0	0	0	0	0	0	0
Contig_4707	549	444	30	T	3	0	19	C	27	0	0	0	1	0	0	1	0	0	0	0	0	0	27	0	3	0	19	0	0	0	0	0	0
Contig_4718	15	1003	0	A	0	0	0	G	0	0	0	0	0	0	0	0	1	0	0	0	0	0	0	0	0	0	0	0	0	0	0	0	0
Contig_4718	15	1020	0	G	0	0	0	A	0	0	0	0	0	0	0	0	1	0	0	0	0	0	0	0	0	0	0	0	0	0	0	0	0
Contig_4830	47	309	0	T	0	0	0	C	0	0	0	0	0	0	0	0	1	0	0	0	0	0	0	0	0	0	0	0	0	0	0	0	0
Contig_4830	47	651	0	C	0	0	0	A	0	0	0	0	0	0	0	0	1	0	0	0	0	0	0	0	0	0	0	0	0	0	0	0	0
Contig_4974	138	480	45	T	20	9	16	C	25	2	0	0	1	1	0	1	0	0	0	1	0	0	25	0	20	0	16	0	9	0	2	0	0
Contig_4974	138	540	46	T	0	0	28	C	46	2	0	0	0	0	0	1	0	0	0	0	0	0	46	0	0	0	28	0	0	0	2	0	0
Contig_4974	138	570	53	C	29	29	0	T	24	4	0	0	1	1	0	1	0	0	0	0	0	0	29	0	24	0	29	0	0	0	0	0	4
Contig_5119	189	768	69	C	31	11	13	T	38	7	0	0	1	1	0	1	0	0	0	1	0	0	31	0	38	0	11	0	13	0	0	0	7
Contig_5209	38	103	2	C	1	1	0	G	1	0	0	0	1	0	0	0	0	0	0	0	0	0	1	1	0	0	1	0	0	0	0	0	0
Contig_5209	38	528	7	C	7	3	0	T	0	0	0	0	0	0	0	1	0	0	0	0	0	0	7	0	0	0	3	0	0	0	0	0	0
Contig_5209	38	555	7	A	1	0	3	C	6	0	0	0	1	0	0	1	0	0	0	0	0	1	6	0	0	0	3	0	0	0	0	0	0
Contig_5209	38	702	9	A	0	0	1	G	9	4	0	0	0	0	0	1	0	0	0	0	0	0	0	9	0	0	0	1	0	0	0	4	0
Contig_5209	38	858	20	T	2	2	3	C	18	7	0	0	1	1	0	1	0	0	0	1	0	0	18	0	2	0	3	0	2	0	7	0	0
Contig_5209	38	972	18	T	6	2	2	C	11	3	1	1	1	1	0	1	0	0	0	1	1	1	11	0	6	0	2	0	2	1	3	0	1
Contig_5209	38	1263	0	T	0	0	0	C	0	0	0	0	0	0	0	0	1	0	0	0	0	0	0	0	0	0	0	0	0	0	0	0	0
Contig_5209	38	1483	1	C	0	0	0	G	1	0	0	0	0	0	0	0	0	0	0	0	0	0	0	1	0	0	0	0	0	0	0	0	0
Contig_5209	38	1525	1	T	0	0	0	C	1	0	0	0	0	0	0	0	0	0	0	0	0	0	1	0	0	0	0	0	0	0	0	0	0
Contig_5338	211	216	69	A	66	20	0	T	2	0	1	1	1	0	0	1	0	0	0	0	0	66	0	1	2	20	0	1	0	1	0	0	0
Contig_5528	60	296	1	C	1	0	0	T	0	0	0	0	0	0	0	0	0	0	0	0	0	0	1	0	0	0	0	0	0	0	0	0	0
Contig_5528	60	299	1	G	1	0	0	T	0	0	0	0	0	0	0	0	0	0	0	0	0	0	0	1	0	0	0	0	0	0	0	0	0
Contig_5528	60	359	1	T	0	0	0	C	1	0	0	0	0	0	0	0	0	0	0	0	0	0	1	0	0	0	0	0	0	0	0	0	0
Contig_5528	60	386	1	G	0	0	1	A	1	0	0	0	0	0	0	0	0	0	0	0	0	1	0	0	0	1	0	0	0	0	0	0	0
Contig_5528	60	1231	18	G	0	0	3	A	18	6	0	1	0	0	0	1	0	0	0	0	0	18	0	0	0	3	0	0	0	6	0	0	0
Contig_5685	83	1122	4	C	1	0	0	T	3	0	1	0	1	0	0	1	0	0	0	0	0	0	1	0	3	0	0	0	0	0	1	0	0
Contig_5685	83	1329	20	T	19	6	0	C	1	0	0	0	1	0	0	1	0	0	0	0	0	0	1	0	19	0	0	0	6	0	0	0	0
Contig_5690	109	132	0	C	0	0	0	T	0	0	0	0	0	0	0	0	1	0	0	0	0	0	0	0	0	0	0	0	0	0	0	0	0
Contig_5732	22	384	12	A	2	0	5	G	10	1	0	0	1	0	0	1	0	0	0	0	0	2	0	10	0	0	0	5	0	0	0	1	0
Contig_5732	22	390	12	G	11	4	0	T	0	0	1	1	0	0	0	1	0	0	0	0	0	1	0	11	0	1	0	4	0	0	0	1	0
Contig_6135	257	1070	111	C	8	4	33	T	102	23	0	4	1	1	0	1	0	0	1	1	0	1	8	0	102	1	4	0	33	0	0	0	23
Contig_6306	117	383	53	A	53	24	0	G	0	0	5	0	0	0	0	1	0	0	0	0	0	53	0	0	0	24	0	0	0	5	0	0	0
Contig_6306	117	387	53	G	53	24	0	C	0	0	5	0	0	0	0	1	0	0	0	0	0	0	0	53	0	0	0	24	0	0	0	5	0
Contig_6414	133	1346	1	C	1	0	0	T	0	0	0	0	0	0	0	0	0	0	0	0	0	0	1	0	0	0	0	0	0	0	0	0	0
Contig_6485	8	490	7	A	0	0	2	C	7	0	0	0	0	0	0	1	0	0	0	0	0	0	7	0	0	0	2	0	0	0	0	0	0
Contig_6485	8	553	7	C	0	0	2	T	7	0	0	0	0	0	0	1	0	0	0	0	0	0	0	0	7	0	0	0	2	0	0	0	0
Contig_6485	8	709	2	C	2	1	0	T	0	0	0	0	0	0	0	0	0	0	0	0	0	0	2	0	0	0	1	0	0	0	0	0	0
Contig_6485	8	905	0	A	0	0	0	G	0	0	0	0	0	0	0	0	1	0	0	0	0	0	0	0	0	0	0	0	0	0	0	0	0
Contig_6491	76	1080	10	C	8	2	2	T	2	0	0	0	1	0	0	1	0	0	0	1	0	0	8	0	2	0	2	0	2	0	0	0	0
Contig_6515	21	1011	15	G	13	5	0	A	2	0	0	0	1	0	0	1	0	0	0	0	0	2	0	13	0	0	0	5	0	0	0	0	0
Contig_6601	36	358	9	G	1	0	6	A	8	0	0	0	1	0	0	1	0	0	0	0	0	8	0	1	0	6	0	0	0	0	0	0	0
Contig_6601	36	669	1	A	0	0	1	G	1	0	0	0	0	0	0	0	0	0	0	0	0	0	0	1	0	0	0	1	0	0	0	0	0
Contig_6675	30	706	0	T	0	0	0	C	0	0	0	0	0	0	0	0	1	0	0	0	0	0	0	0	0	0	0	0	0	0	0	0	0
Contig_6675	30	1156	3	T	1	1	0	C	2	0	0	0	1	0	0	1	0	0	0	0	0	0	2	0	1	0	0	0	1	0	0	0	0
Contig_6743	59	369	21	G	8	3	4	A	13	1	0	0	1	1	0	1	0	0	0	1	0	13	0	8	0	4	0	3	0	1	0	0	0
Contig_6779	547	513	24	G	0	0	11	A	24	0	0	0	0	0	0	1	0	0	0	0	0	24	0	0	0	11	0	0	0	0	0	0	0
Contig_6863	125	886	30	G	11	6	5	C	19	0	1	0	1	0	0	1	0	0	0	1	0	0	19	11	0	0	5	6	0	0	0	1	0
Contig_6863	125	905	26	G	10	6	4	T	16	0	1	0	1	0	0	1	0	0	0	1	0	0	0	10	16	0	0	6	4	0	0	1	0
Contig_7030	42	732	9	T	0	0	6	C	9	0	0	0	0	0	0	1	0	0	0	0	0	0	9	0	0	0	6	0	0	0	0	0	0
Contig_7215	75	337	17	G	7	7	0	A	10	0	0	0	1	0	0	1	0	0	0	0	0	10	0	7	0	0	0	7	0	0	0	0	0
Contig_7215	75	946	5	T	5	3	0	C	0	0	0	0	0	0	0	1	0	0	0	0	0	0	0	0	5	0	0	0	3	0	0	0	0
Contig_7215	75	1160	9	C	9	5	0	T	0	0	0	0	0	0	0	1	0	0	0	0	0	0	9	0	0	0	5	0	0	0	0	0	0
Contig_7215	75	1188	8	G	8	5	0	A	0	0	0	0	0	0	0	1	0	0	0	0	0	0	0	8	0	0	0	5	0	0	0	0	0
Contig_7215	75	1192	8	A	8	5	0	G	0	0	0	0	0	0	0	1	0	0	0	0	0	8	0	0	0	5	0	0	0	0	0	0	0
Contig_7215	75	1206	8	T	8	5	0	C	0	0	0	0	0	0	0	1	0	0	0	0	0	0	0	0	8	0	0	0	5	0	0	0	0
Contig_7324	67	1476	9	C	6	4	0	T	3	0	0	0	1	0	0	1	0	0	0	0	0	0	6	0	3	0	4	0	0	0	0	0	0
Contig_7342	32	629	1	G	0	0	1	A	1	0	0	0	0	0	0	0	0	0	0	0	0	1	0	0	0	1	0	0	0	0	0	0	0
Contig_7445	128	239	34	G	34	13	0	T	0	0	9	0	0	0	0	1	0	0	0	0	0	0	0	34	0	0	0	13	0	0	0	9	0
Contig_7515	113	586	2	G	2	1	0	A	0	0	0	0	0	0	0	0	0	0	0	0	0	0	0	2	0	0	0	1	0	0	0	0	0
Contig_7515	113	1162	0	G	0	0	0	A	0	0	0	0	0	0	0	0	1	0	0	0	0	0	0	0	0	0	0	0	0	0	0	0	0
Contig_7625	178	350	8	G	8	3	0	A	0	0	3	0	0	0	0	1	0	0	0	0	0	0	0	8	0	0	0	3	0	0	0	3	0
Contig_7625	178	1038	27	G	24	4	2	A	3	0	3	0	1	0	0	1	0	0	0	1	0	3	0	24	0	2	0	4	0	0	0	3	0
Contig_7625	178	1386	10	C	9	4	1	T	1	0	0	0	1	0	0	1	0	0	0	1	0	0	9	0	1	0	4	0	1	0	0	0	0
Contig_7700	10	549	5	C	4	0	1	T	1	0	0	0	1	0	0	1	0	0	0	0	0	0	4	0	1	0	0	0	1	0	0	0	0
Contig_7700	10	560	5	A	4	0	1	G	1	0	0	0	1	0	0	1	0	0	0	0	0	4	0	1	0	0	0	1	0	0	0	0	0
Contig_7766	39	908	5	T	5	0	0	A	0	0	0	0	0	0	0	1	0	0	0	0	0	0	0	0	5	0	0	0	0	0	0	0	0
Contig_7766	39	911	5	A	5	0	0	G	0	0	0	0	0	0	0	1	0	0	0	0	0	5	0	0	0	0	0	0	0	0	0	0	0
Contig_7766	39	932	5	G	5	0	0	A	0	0	0	0	0	0	0	1	0	0	0	0	0	0	0	5	0	0	0	0	0	0	0	0	0
Contig_7897	65	513	2	G	2	1	0	A	0	0	0	0	0	0	0	0	0	0	0	0	0	0	0	2	0	0	0	1	0	0	0	0	0
Contig_7941	271	137	30	G	21	9	0	A	9	0	2	0	1	0	0	1	0	0	0	0	0	9	0	21	0	0	0	9	0	0	0	2	0
Contig_7941	271	257	47	G	38	12	0	A	9	0	3	0	1	0	0	1	0	0	0	0	0	9	0	38	0	0	0	12	0	0	0	3	0
Contig_8351	67	1040	0	G	0	0	0	A	0	0	0	0	0	0	0	0	1	0	0	0	0	0	0	0	0	0	0	0	0	0	0	0	0
Contig_8417	76	742	11	G	10	7	1	A	1	0	0	0	1	0	0	1	0	0	0	1	0	1	0	10	0	1	0	7	0	0	0	0	0
Contig_8417	76	883	9	G	4	1	5	A	5	0	0	0	1	0	0	1	0	0	0	1	0	5	0	4	0	5	0	1	0	0	0	0	0
Contig_8417	76	1568	22	C	4	0	6	A	18	1	0	0	1	0	0	1	0	0	0	0	0	18	4	0	0	6	0	0	0	1	0	0	0
Contig_8417	76	1659	30	G	5	0	7	A	25	0	0	0	1	0	0	1	0	0	0	0	0	25	0	5	0	7	0	0	0	0	0	0	0
Contig_8417	76	1704	30	C	5	0	7	T	25	0	0	0	1	0	0	1	0	0	0	0	0	0	5	0	25	0	0	0	7	0	0	0	0
Contig_8417	76	1708	28	C	0	0	6	T	28	0	0	0	0	0	0	1	0	0	0	0	0	0	0	0	28	0	0	0	6	0	0	0	0
Contig_8455	79	118	0	T	0	0	0	G	0	0	0	0	0	0	0	0	1	0	0	0	0	0	0	0	0	0	0	0	0	0	0	0	0
Contig_8455	79	128	0	A	0	0	0	C	0	0	0	0	0	0	0	0	1	0	0	0	0	0	0	0	0	0	0	0	0	0	0	0	0
Contig_8455	79	129	0	G	0	0	0	A	0	0	0	0	0	0	0	0	1	0	0	0	0	0	0	0	0	0	0	0	0	0	0	0	0
Contig_8455	79	149	0	T	0	0	0	C	0	0	0	0	0	0	0	0	1	0	0	0	0	0	0	0	0	0	0	0	0	0	0	0	0
Contig_8455	79	182	1	T	1	1	0	C	0	0	0	0	0	0	0	0	0	0	0	0	0	0	0	0	1	0	0	0	1	0	0	0	0
Contig_8455	79	362	1	T	1	1	0	C	0	0	0	0	0	0	0	0	0	0	0	0	0	0	0	0	1	0	0	0	1	0	0	0	0
Contig_8455	79	371	1	G	1	1	0	C	0	0	0	0	0	0	0	0	0	0	0	0	0	0	0	1	0	0	0	1	0	0	0	0	0
Contig_8455	79	1275	20	C	5	4	7	G	15	0	0	0	1	0	0	1	0	0	0	1	0	0	5	15	0	0	4	7	0	0	0	0	0
Contig_8455	79	1278	19	T	5	4	7	G	14	0	0	0	1	0	0	1	0	0	0	1	0	0	0	14	5	0	0	7	4	0	0	0	0
Contig_8609	17	24	0	C	0	0	0	G	0	0	0	0	0	0	0	0	1	0	0	0	0	0	0	0	0	0	0	0	0	0	0	0	0
Contig_8609	17	88	0	G	0	0	0	T	0	0	0	0	0	0	0	0	1	0	0	0	0	0	0	0	0	0	0	0	0	0	0	0	0
Contig_8609	17	125	0	T	0	0	0	A	0	0	0	0	0	0	0	0	1	0	0	0	0	0	0	0	0	0	0	0	0	0	0	0	0
Contig_8609	17	163	0	T	0	0	0	C	0	0	0	0	0	0	0	0	1	0	0	0	0	0	0	0	0	0	0	0	0	0	0	0	0
Contig_8609	17	329	0	G	0	0	0	C	0	0	0	0	0	0	0	0	1	0	0	0	0	0	0	0	0	0	0	0	0	0	0	0	0
Contig_8609	17	580	0	C	0	0	0	A	0	0	0	0	0	0	0	0	1	0	0	0	0	0	0	0	0	0	0	0	0	0	0	0	0
Contig_8647	59	254	1	T	1	1	0	C	0	0	0	0	0	0	0	0	0	0	0	0	0	0	0	0	1	0	0	0	1	0	0	0	0
Contig_8647	59	650	5	A	3	2	2	G	2	0	0	0	1	0	0	1	0	0	0	1	0	3	0	2	0	2	0	2	0	0	0	0	0
Contig_8647	59	659	6	T	6	4	0	C	0	0	0	0	0	0	0	1	0	0	0	0	0	0	0	0	6	0	0	0	4	0	0	0	0
Contig_8647	59	815	2	C	1	0	1	T	1	0	1	1	1	0	0	0	0	0	0	0	0	0	1	0	1	0	0	0	1	0	1	0	0
Contig_8647	59	1094	2	C	2	0	0	T	0	0	0	0	0	0	0	0	0	0	0	0	0	0	2	0	0	0	0	0	0	0	0	0	0
Contig_8647	59	1382	9	T	7	1	1	G	2	0	0	0	1	0	0	1	0	0	0	1	0	0	0	2	7	0	0	1	1	0	0	0	0
Contig_8647	59	1428	12	T	10	1	1	C	2	0	0	0	1	0	0	1	0	0	0	1	0	0	2	0	10	0	1	0	1	0	0	0	0
Contig_8647	59	1511	11	C	8	1	1	T	3	1	0	0	1	1	0	1	0	0	0	1	0	0	8	0	3	0	1	0	1	0	0	0	1
Contig_8847	26	1704	11	C	0	0	2	T	11	0	0	0	0	0	0	1	0	0	0	0	0	0	0	0	11	0	0	0	2	0	0	0	0
Contig_8970	127	394	18	C	11	6	2	G	7	0	0	0	1	0	0	1	0	0	0	1	0	0	11	7	0	0	6	2	0	0	0	0	0
Contig_8987	136	316	31	G	2	2	8	T	29	5	0	0	1	1	0	1	0	0	0	1	0	0	0	2	29	0	0	2	8	0	0	0	5
Contig_8987	136	811	35	A	3	3	6	C	32	7	0	0	1	1	0	1	0	0	0	1	0	3	32	0	0	3	6	0	0	0	7	0	0
Contig_8987	136	1351	0	G	0	0	0	A	0	0	0	0	0	0	0	0	1	0	0	0	0	0	0	0	0	0	0	0	0	0	0	0	0
Contig_8987	136	1419	0	G	0	0	0	T	0	0	0	0	0	0	0	0	1	0	0	0	0	0	0	0	0	0	0	0	0	0	0	0	0
Contig_9069	56	467	10	T	0	0	3	G	10	1	0	0	0	0	0	1	0	0	0	0	0	0	0	10	0	0	0	3	0	0	0	1	0
Contig_9172	40	133	15	G	0	0	4	C	15	0	0	0	0	0	0	1	0	0	0	0	0	0	15	0	0	0	4	0	0	0	0	0	0
Contig_9172	40	1476	10	C	10	4	0	T	0	0	0	0	0	0	0	1	0	0	0	0	0	0	10	0	0	0	4	0	0	0	0	0	0
Contig_9218	67	334	7	G	6	1	1	A	1	0	3	0	1	0	0	1	0	0	0	1	0	1	0	6	0	1	0	1	0	0	0	3	0
Contig_9221	77	316	19	T	11	9	0	G	8	0	0	0	1	0	0	1	0	0	0	0	0	0	0	8	11	0	0	0	9	0	0	0	0
Contig_9225	119	45	2	C	2	2	0	G	0	0	0	0	0	0	0	0	0	0	0	0	0	0	2	0	0	0	2	0	0	0	0	0	0
Contig_9225	119	96	3	A	2	2	1	G	1	0	0	0	1	0	0	1	0	0	0	1	0	2	0	1	0	2	0	1	0	0	0	0	0
Contig_9225	119	183	7	A	0	0	5	T	7	0	0	0	0	0	0	1	0	0	0	0	0	0	0	0	7	0	0	0	5	0	0	0	0
Contig_9225	119	265	7	G	1	0	4	A	6	0	0	0	1	0	0	1	0	0	0	0	0	6	0	1	0	4	0	0	0	0	0	0	0
Contig_9333	62	637	21	G	11	7	4	A	10	0	0	0	1	0	0	1	0	0	0	1	0	10	0	11	0	4	0	7	0	0	0	0	0
Contig_9333	62	796	8	G	6	4	1	A	2	0	0	0	1	0	0	1	0	0	0	1	0	2	0	6	0	1	0	4	0	0	0	0	0
Contig_9403	54	783	0	G	0	0	0	T	0	0	0	0	0	0	0	0	1	0	0	0	0	0	0	0	0	0	0	0	0	0	0	0	0
Contig_9430	73	42	10	C	0	0	5	A	9	0	0	1	0	0	0	1	0	0	0	0	0	9	0	0	1	5	0	0	0	0	0	0	0
Contig_9430	73	317	13	A	9	5	0	C	4	0	0	0	1	0	0	1	0	0	0	0	0	9	4	0	0	5	0	0	0	0	0	0	0
Contig_9430	73	325	13	C	9	5	0	A	4	0	0	0	1	0	0	1	0	0	0	0	0	4	9	0	0	0	5	0	0	0	0	0	0
Contig_9430	73	681	30	T	20	9	0	G	10	2	0	0	1	1	0	1	0	0	0	0	0	0	0	10	20	0	0	0	9	0	0	2	0
Contig_9430	73	911	0	C	0	0	0	T	0	0	0	0	0	0	0	0	1	0	0	0	0	0	0	0	0	0	0	0	0	0	0	0	0
Contig_9455	39	1135	14	A	7	2	6	G	7	0	0	0	1	0	0	1	0	0	0	1	0	7	0	7	0	2	0	6	0	0	0	0	0
Contig_9466	84	306	10	C	0	0	5	T	10	0	0	0	0	0	0	1	0	0	0	0	0	0	0	0	10	0	0	0	5	0	0	0	0
Contig_9466	84	944	23	A	20	18	0	G	3	0	0	0	1	0	0	1	0	0	0	0	0	20	0	3	0	18	0	0	0	0	0	0	0
Contig_9466	84	1036	31	G	25	19	0	A	6	0	0	0	1	0	0	1	0	0	0	0	0	6	0	25	0	0	0	19	0	0	0	0	0
Contig_9466	84	1078	36	T	10	4	16	C	26	1	0	0	1	1	0	1	0	0	0	1	0	0	26	0	10	0	16	0	4	0	1	0	0
Contig_9524	573	515	46	C	3	3	36	T	43	1	0	0	1	1	0	1	0	0	0	1	0	0	3	0	43	0	3	0	36	0	0	0	1
Contig_9524	573	524	48	G	46	38	1	A	2	0	1	0	1	0	0	1	0	0	0	1	0	2	0	46	0	1	0	38	0	0	0	1	0
Contig_9524	573	1576	53	G	53	41	0	C	0	0	0	0	0	0	0	1	0	0	0	0	0	0	0	53	0	0	0	41	0	0	0	0	0
Contig_9641	13	191	0	G	0	0	0	T	0	0	0	0	0	0	0	0	1	0	0	0	0	0	0	0	0	0	0	0	0	0	0	0	0
Contig_9641	13	687	1	G	0	0	1	A	1	0	0	0	0	0	0	0	0	0	0	0	0	1	0	0	0	1	0	0	0	0	0	0	0
Contig_9641	13	999	7	G	5	2	2	A	2	0	0	0	1	0	0	1	0	0	0	1	0	2	0	5	0	2	0	2	0	0	0	0	0
Contig_9641	13	1000	7	T	2	0	4	A	5	0	0	0	1	0	0	1	0	0	0	0	0	5	0	0	2	4	0	0	0	0	0	0	0
Contig_9641	13	1074	6	C	2	0	3	T	4	0	0	0	1	0	0	1	0	0	0	0	0	0	2	0	4	0	0	0	3	0	0	0	0
Contig_9641	13	1087	5	C	1	0	2	A	2	0	0	2	1	0	0	1	0	0	1	0	0	2	1	2	0	2	0	0	0	0	0	0	0
Contig_9679	25	1323	0	G	0	0	0	T	0	0	0	0	0	0	0	0	1	0	0	0	0	0	0	0	0	0	0	0	0	0	0	0	0
Contig_9698	96	310	44	T	44	15	0	C	0	0	13	0	0	0	0	1	0	0	0	0	0	0	0	0	44	0	0	0	15	0	0	0	13
Contig_9736	40	276	0	C	0	0	0	A	0	0	0	0	0	0	0	0	1	0	0	0	0	0	0	0	0	0	0	0	0	0	0	0	0
Contig_9736	40	396	0	C	0	0	0	T	0	0	0	0	0	0	0	0	1	0	0	0	0	0	0	0	0	0	0	0	0	0	0	0	0
Contig_9736	40	453	0	C	0	0	0	T	0	0	0	0	0	0	0	0	1	0	0	0	0	0	0	0	0	0	0	0	0	0	0	0	0
Contig_9736	40	927	12	C	0	0	7	T	12	0	0	0	0	0	0	1	0	0	0	0	0	0	0	0	12	0	0	0	7	0	0	0	0
Contig_9736	40	972	12	G	11	8	0	A	1	0	0	0	1	0	0	1	0	0	0	0	0	1	0	11	0	0	0	8	0	0	0	0	0
Contig_9765	517	1046	88	T	87	40	0	C	0	0	5	8	0	0	0	1	0	0	1	0	0	0	0	1	87	0	0	0	40	0	0	0	5
Contig_9930	37	115	15	G	9	0	5	A	6	0	0	0	1	0	0	1	0	0	0	0	0	6	0	9	0	5	0	0	0	0	0	0	0
Contig_9930	37	265	11	G	6	0	3	A	5	0	0	0	1	0	0	1	0	0	0	0	0	5	0	6	0	3	0	0	0	0	0	0	0
Contig_10013	171	109	80	C	19	15	22	G	61	15	0	0	1	1	0	1	0	0	0	1	0	0	19	61	0	0	15	22	0	0	0	15	0
Contig_10013	171	146	85	G	19	13	21	C	64	15	0	2	1	1	0	1	0	0	1	1	0	0	64	19	2	0	21	13	2	0	15	0	0
Contig_10013	171	158	84	A	22	16	20	T	62	13	0	0	1	1	0	1	0	0	0	1	0	22	0	0	62	16	0	0	20	0	0	0	13
Contig_10013	171	160	84	T	21	16	20	C	63	13	0	1	1	1	0	1	0	0	0	1	0	0	63	0	21	0	20	0	16	0	13	0	0
Contig_10013	171	280	89	T	20	14	21	C	69	9	0	0	1	1	0	1	0	0	0	1	0	0	69	0	20	0	21	0	14	0	9	0	0
Contig_10077	192	1007	29	G	25	15	0	T	4	4	1	0	1	1	0	1	0	0	0	0	1	0	0	25	4	0	0	15	0	0	0	1	4
Contig_10100	141	379	27	T	15	6	3	C	11	3	0	1	1	1	0	1	0	0	0	1	0	0	11	1	15	0	3	0	6	0	3	0	0
Contig_10100	141	405	28	T	15	6	3	C	13	2	0	0	1	1	0	1	0	0	0	1	0	0	13	0	15	0	3	0	6	0	2	0	0
Contig_10100	141	524	26	T	22	7	2	C	3	0	2	1	1	0	0	1	0	0	0	1	0	1	3	0	22	0	2	0	7	0	0	0	2
Contig_10100	141	729	5	A	1	1	0	G	4	1	0	1	1	1	0	1	0	0	0	0	0	1	0	4	0	1	0	0	0	0	0	1	0
Contig_10170	78	1354	18	A	11	3	0	G	7	0	0	0	1	0	0	1	0	0	0	0	0	11	0	7	0	3	0	0	0	0	0	0	0
Contig_10170	78	1464	15	T	5	0	3	C	10	0	0	0	1	0	0	1	0	0	0	0	0	0	10	0	5	0	3	0	0	0	0	0	0
Contig_10170	78	1565	8	G	1	0	4	A	7	0	0	0	1	0	0	1	0	0	0	0	0	7	0	1	0	4	0	0	0	0	0	0	0
Contig_10170	78	1566	8	T	5	4	0	A	3	0	0	0	1	0	0	1	0	0	0	0	0	3	0	0	5	0	0	0	4	0	0	0	0
Contig_10174	73	569	15	A	0	0	6	G	14	5	0	4	0	0	0	1	0	0	1	0	0	0	0	14	1	0	0	6	1	0	0	5	0
Contig_10174	73	707	5	G	3	2	1	C	2	0	0	0	1	0	0	1	0	0	0	1	0	0	2	3	0	0	1	2	0	0	0	0	0
Contig_10185	38	338	0	A	0	0	0	G	0	0	0	0	0	0	0	0	1	0	0	0	0	0	0	0	0	0	0	0	0	0	0	0	0
Contig_10185	38	1088	0	T	0	0	0	C	0	0	0	0	0	0	0	0	1	0	0	0	0	0	0	0	0	0	0	0	0	0	0	0	0
Contig_10433	13	300	2	A	1	1	0	G	1	0	0	0	1	0	0	0	0	0	0	0	0	1	0	1	0	1	0	0	0	0	0	0	0
Contig_10433	13	375	6	A	2	2	4	G	4	0	0	0	1	0	0	1	0	0	0	1	0	2	0	4	0	2	0	4	0	0	0	0	0
Contig_10433	13	618	0	C	0	0	0	T	0	0	0	0	0	0	0	0	1	0	0	0	0	0	0	0	0	0	0	0	0	0	0	0	0
Contig_10446	1552	320	377	T	354	103	4	C	23	10	52	7	1	1	0	1	0	0	1	1	1	0	23	0	354	0	4	0	103	0	10	0	52
Contig_10446	1552	438	467	T	5	2	153	C	453	56	0	11	1	1	0	1	0	0	1	1	0	9	453	0	5	0	153	0	2	4	56	0	0
Contig_10446	1552	539	375	A	6	5	130	G	369	60	0	0	1	1	0	1	0	0	0	1	0	6	0	369	0	5	0	130	0	0	0	60	0
Contig_10446	1552	618	366	G	1	0	120	A	365	71	0	0	1	0	0	1	0	0	0	0	0	365	0	1	0	120	0	0	0	71	0	0	0
Contig_10446	1552	699	333	G	325	88	4	A	8	2	66	1	1	1	0	1	0	0	0	1	1	8	0	325	0	4	0	88	0	2	0	66	0
Contig_10446	1552	737	351	C	347	101	1	T	4	0	65	1	1	0	0	1	0	0	0	1	0	0	347	0	4	0	101	0	1	0	65	0	0
Contig_10486	365	662	8	A	0	0	3	G	8	4	0	0	0	0	0	1	0	0	0	0	0	0	0	8	0	0	0	3	0	0	0	4	0
Contig_10486	365	1348	0	C	0	0	0	G	0	0	0	0	0	0	0	0	1	0	0	0	0	0	0	0	0	0	0	0	0	0	0	0	0
Contig_10488	107	447	17	C	15	8	0	A	2	0	1	0	1	0	0	1	0	0	0	0	0	2	15	0	0	0	8	0	0	0	1	0	0
Contig_10488	107	1072	12	T	11	7	0	C	1	0	0	1	1	0	0	1	0	0	0	0	0	0	1	0	11	0	0	0	7	0	0	0	0
Contig_10569	127	1199	2	C	1	0	0	T	1	1	0	0	1	0	0	0	0	0	0	0	0	0	1	0	1	0	0	0	0	0	0	0	1
Contig_10908	47	575	12	C	11	3	0	A	1	0	5	0	1	0	0	1	0	0	0	0	0	1	11	0	0	0	3	0	0	0	5	0	0
Contig_10908	47	884	13	C	13	3	0	T	0	0	10	0	0	0	0	1	0	0	0	0	0	0	13	0	0	0	3	0	0	0	10	0	0
Contig_11010	74	77	0	C	0	0	0	T	0	0	0	0	0	0	0	0	1	0	0	0	0	0	0	0	0	0	0	0	0	0	0	0	0
Contig_11010	74	155	0	G	0	0	0	A	0	0	0	0	0	0	0	0	1	0	0	0	0	0	0	0	0	0	0	0	0	0	0	0	0
Contig_11010	74	527	7	A	0	0	4	G	7	0	0	0	0	0	0	1	0	0	0	0	0	0	0	7	0	0	0	4	0	0	0	0	0
Contig_11010	74	695	13	A	0	0	9	G	13	0	0	0	0	0	0	1	0	0	0	0	0	0	0	13	0	0	0	9	0	0	0	0	0
Contig_11010	74	725	17	T	17	13	0	C	0	0	0	0	0	0	0	1	0	0	0	0	0	0	0	0	17	0	0	0	13	0	0	0	0
Contig_11112	53	129	4	T	2	0	0	C	2	0	1	0	1	0	0	1	0	0	0	0	0	0	2	0	2	0	0	0	0	0	0	0	1
Contig_11112	53	438	13	T	8	4	0	C	0	0	0	5	0	0	0	1	0	0	1	0	0	0	0	5	8	0	0	0	4	0	0	0	0
Contig_11753	119	418	0	C	0	0	0	A	0	0	0	0	0	0	0	0	1	0	0	0	0	0	0	0	0	0	0	0	0	0	0	0	0
Contig_11816	-1	40	0	T	0	0	0	A	0	0	0	0	0	0	0	0	1	0	0	0	0	0	0	0	0	0	0	0	0	0	0	0	0
Contig_11816	-1	103	0	G	0	0	0	A	0	0	0	0	0	0	0	0	1	0	0	0	0	0	0	0	0	0	0	0	0	0	0	0	0
Contig_11816	-1	109	0	C	0	0	0	T	0	0	0	0	0	0	0	0	1	0	0	0	0	0	0	0	0	0	0	0	0	0	0	0	0
Contig_11816	-1	130	0	T	0	0	0	C	0	0	0	0	0	0	0	0	1	0	0	0	0	0	0	0	0	0	0	0	0	0	0	0	0
Contig_11816	-1	172	0	A	0	0	0	G	0	0	0	0	0	0	0	0	1	0	0	0	0	0	0	0	0	0	0	0	0	0	0	0	0
Contig_11816	-1	184	0	A	0	0	0	G	0	0	0	0	0	0	0	0	1	0	0	0	0	0	0	0	0	0	0	0	0	0	0	0	0
Contig_11816	-1	208	0	C	0	0	0	T	0	0	0	0	0	0	0	0	1	0	0	0	0	0	0	0	0	0	0	0	0	0	0	0	0
Contig_11816	-1	232	0	T	0	0	0	C	0	0	0	0	0	0	0	0	1	0	0	0	0	0	0	0	0	0	0	0	0	0	0	0	0
Contig_11816	-1	313	0	T	0	0	0	C	0	0	0	0	0	0	0	0	1	0	0	0	0	0	0	0	0	0	0	0	0	0	0	0	0
Contig_11816	-1	352	0	G	0	0	0	A	0	0	0	0	0	0	0	0	1	0	0	0	0	0	0	0	0	0	0	0	0	0	0	0	0
Contig_11831	82	149	2	C	2	1	0	T	0	0	0	0	0	0	0	0	0	0	0	0	0	0	2	0	0	0	1	0	0	0	0	0	0
Contig_11915	83	1239	18	G	12	4	4	A	6	0	1	0	1	0	0	1	0	0	0	1	0	6	0	12	0	4	0	4	0	0	0	1	0
Contig_11915	83	1397	20	T	5	2	2	G	15	2	0	0	1	1	0	1	0	0	0	1	0	0	0	15	5	0	0	2	2	0	0	2	0
Contig_11947	240	621	31	T	23	4	4	C	8	1	5	0	1	1	0	1	0	0	0	1	1	0	8	0	23	0	4	0	4	0	1	0	5
Contig_11996	16	578	6	A	1	0	3	G	5	0	0	0	1	0	0	1	0	0	0	0	0	1	0	5	0	0	0	3	0	0	0	0	0
Contig_12030	70	359	0	A	0	0	0	G	0	0	0	0	0	0	0	0	1	0	0	0	0	0	0	0	0	0	0	0	0	0	0	0	0
Contig_12030	70	396	2	T	2	0	0	C	0	0	0	0	0	0	0	0	0	0	0	0	0	0	0	0	2	0	0	0	0	0	0	0	0
Contig_12030	70	431	3	C	3	0	0	T	0	0	0	0	0	0	0	1	0	0	0	0	0	0	3	0	0	0	0	0	0	0	0	0	0
Contig_12030	70	1170	21	T	20	10	0	C	1	0	0	0	1	0	0	1	0	0	0	0	0	0	1	0	20	0	0	0	10	0	0	0	0
Contig_12131	37	1383	10	C	7	2	3	A	3	0	0	0	1	0	0	1	0	0	0	1	0	3	7	0	0	3	2	0	0	0	0	0	0
Contig_12235	24	1008	0	C	0	0	0	T	0	0	0	0	0	0	0	0	1	0	0	0	0	0	0	0	0	0	0	0	0	0	0	0	0
Contig_12326	62	388	3	T	0	0	0	G	3	0	0	0	0	0	0	1	0	0	0	0	0	0	0	3	0	0	0	0	0	0	0	0	0
Contig_12326	62	639	1	C	1	0	0	T	0	0	0	0	0	0	0	0	0	0	0	0	0	0	1	0	0	0	0	0	0	0	0	0	0
Contig_12326	62	660	1	T	1	0	0	C	0	0	0	0	0	0	0	0	0	0	0	0	0	0	0	0	1	0	0	0	0	0	0	0	0
Contig_12424	18	697	1	G	1	1	0	A	0	0	0	0	0	0	0	0	0	0	0	0	0	0	0	1	0	0	0	1	0	0	0	0	0
Contig_12678	325	914	6	G	1	1	3	A	5	0	0	0	1	0	0	1	0	0	0	1	0	5	0	1	0	3	0	1	0	0	0	0	0
Contig_12965	115	108	29	C	0	0	14	A	29	0	0	0	0	0	0	1	0	0	0	0	0	29	0	0	0	14	0	0	0	0	0	0	0
Contig_12965	115	199	27	C	10	7	12	G	17	0	0	0	1	0	0	1	0	0	0	1	0	0	10	17	0	0	7	12	0	0	0	0	0
Contig_12965	115	252	28	G	21	17	1	T	7	0	0	0	1	0	0	1	0	0	0	1	0	0	0	21	7	0	0	17	1	0	0	0	0
Contig_12965	115	303	21	C	2	0	15	T	19	0	0	0	1	0	0	1	0	0	0	0	0	0	2	0	19	0	0	0	15	0	0	0	0
Contig_12965	115	842	21	G	4	0	12	A	17	1	0	1	1	0	0	1	0	0	0	0	0	17	0	4	0	12	0	0	0	1	0	0	0
Contig_12965	115	911	0	T	0	0	0	C	0	0	0	0	0	0	0	0	1	0	0	0	0	0	0	0	0	0	0	0	0	0	0	0	0
Contig_13023	32	258	0	C	0	0	0	T	0	0	0	0	0	0	0	0	1	0	0	0	0	0	0	0	0	0	0	0	0	0	0	0	0
Contig_13064	473	272	1	T	0	0	0	C	1	0	0	0	0	0	0	0	0	0	0	0	0	0	1	0	0	0	0	0	0	0	0	0	0
Contig_13064	473	527	222	C	173	72	22	T	49	0	5	15	1	0	0	1	0	0	1	1	0	0	173	0	49	0	72	0	22	0	5	0	0
Contig_13113	49	864	1	C	1	0	0	T	0	0	0	0	0	0	0	0	0	0	0	0	0	0	1	0	0	0	0	0	0	0	0	0	0
Contig_13249	37	328	11	T	6	3	2	G	5	0	0	0	1	0	0	1	0	0	0	1	0	0	0	5	6	0	0	2	3	0	0	0	0
Contig_13249	37	364	13	T	7	3	3	A	6	0	0	0	1	0	0	1	0	0	0	1	0	6	0	0	7	3	0	0	3	0	0	0	0
Contig_13352	170	420	0	A	0	0	0	C	0	0	0	0	0	0	0	0	1	0	0	0	0	0	0	0	0	0	0	0	0	0	0	0	0
Contig_13352	170	565	0	A	0	0	0	C	0	0	0	0	0	0	0	0	1	0	0	0	0	0	0	0	0	0	0	0	0	0	0	0	0
Contig_13685	18	259	0	T	0	0	0	G	0	0	0	0	0	0	0	0	1	0	0	0	0	0	0	0	0	0	0	0	0	0	0	0	0
Contig_13685	18	266	0	A	0	0	0	G	0	0	0	0	0	0	0	0	1	0	0	0	0	0	0	0	0	0	0	0	0	0	0	0	0
Contig_13685	18	312	0	A	0	0	0	C	0	0	0	0	0	0	0	0	1	0	0	0	0	0	0	0	0	0	0	0	0	0	0	0	0
Contig_13685	18	321	0	T	0	0	0	G	0	0	0	0	0	0	0	0	1	0	0	0	0	0	0	0	0	0	0	0	0	0	0	0	0
Contig_13856	77	973	6	A	1	1	2	C	5	0	0	0	1	0	0	1	0	0	0	1	0	1	5	0	0	1	2	0	0	0	0	0	0
Contig_13892	165	175	0	G	0	0	0	A	0	0	0	0	0	0	0	0	1	0	0	0	0	0	0	0	0	0	0	0	0	0	0	0	0
Contig_13892	165	1589	43	G	35	14	3	A	8	1	0	0	1	1	0	1	0	0	0	1	0	8	0	35	0	3	0	14	0	1	0	0	0
Contig_13954	93	331	0	G	0	0	0	A	0	0	0	0	0	0	0	0	1	0	0	0	0	0	0	0	0	0	0	0	0	0	0	0	0
Contig_14180	176	1128	1	G	0	0	0	A	1	1	0	0	0	0	0	0	0	0	0	0	0	1	0	0	0	0	0	0	0	1	0	0	0
Contig_14311	68	819	1	G	1	0	0	T	0	0	0	0	0	0	0	0	0	0	0	0	0	0	0	1	0	0	0	0	0	0	0	0	0
Contig_14387	134	801	14	C	14	6	0	T	0	0	1	0	0	0	0	1	0	0	0	0	0	0	14	0	0	0	6	0	0	0	1	0	0
Contig_14387	134	1005	46	C	25	10	4	T	21	0	0	0	1	0	0	1	0	0	0	1	0	0	25	0	21	0	10	0	4	0	0	0	0
Contig_14881	-1	292	0	A	0	0	0	G	0	0	0	0	0	0	0	0	1	0	0	0	0	0	0	0	0	0	0	0	0	0	0	0	0
Contig_14917	41	1049	1	G	1	1	0	A	0	0	0	0	0	0	0	0	0	0	0	0	0	0	0	1	0	0	0	1	0	0	0	0	0
Contig_14917	41	1139	5	C	2	1	0	T	3	2	0	0	1	1	0	1	0	0	0	0	0	0	2	0	3	0	1	0	0	0	0	0	2
Contig_14917	41	1323	12	G	3	0	7	A	9	0	0	1	1	0	0	1	0	0	0	0	0	9	0	3	0	7	0	0	0	0	0	0	0
Contig_14995	28	220	15	C	0	0	3	T	15	0	0	0	0	0	0	1	0	0	0	0	0	0	0	0	15	0	0	0	3	0	0	0	0
Contig_14995	28	908	0	C	0	0	0	T	0	0	0	0	0	0	0	0	1	0	0	0	0	0	0	0	0	0	0	0	0	0	0	0	0
Contig_14995	28	1553	0	C	0	0	0	T	0	0	0	0	0	0	0	0	1	0	0	0	0	0	0	0	0	0	0	0	0	0	0	0	0
Contig_15058	35	787	12	T	3	2	1	C	9	4	0	0	1	1	0	1	0	0	0	1	0	0	9	0	3	0	1	0	2	0	4	0	0
Contig_15058	35	873	15	A	6	5	1	G	9	5	0	0	1	1	0	1	0	0	0	1	0	6	0	9	0	5	0	1	0	0	0	5	0
Contig_15321	242	495	54	A	35	21	0	T	19	7	0	0	1	1	0	1	0	0	0	0	0	35	0	0	19	21	0	0	0	0	0	0	7
Contig_15321	242	1248	19	T	17	9	0	C	2	0	2	0	1	0	0	1	0	0	0	0	0	0	2	0	17	0	0	0	9	0	0	0	2
Contig_15326	44	595	3	G	3	0	0	A	0	0	0	0	0	0	0	1	0	0	0	0	0	0	0	3	0	0	0	0	0	0	0	0	0
Contig_15326	44	810	15	A	2	2	3	C	13	0	0	0	1	0	0	1	0	0	0	1	0	2	13	0	0	2	3	0	0	0	0	0	0
Contig_15326	44	823	15	C	2	2	3	T	13	0	0	0	1	0	0	1	0	0	0	1	0	0	2	0	13	0	2	0	3	0	0	0	0
Contig_15326	44	1102	5	G	0	0	2	T	5	0	0	0	0	0	0	1	0	0	0	0	0	0	0	0	5	0	0	0	2	0	0	0	0
Contig_15342	326	148	2	A	2	2	0	G	0	0	0	0	0	0	0	0	0	0	0	0	0	2	0	0	0	2	0	0	0	0	0	0	0
Contig_15342	326	220	8	T	8	3	0	C	0	0	0	0	0	0	0	1	0	0	0	0	0	0	0	0	8	0	0	0	3	0	0	0	0
Contig_15342	326	258	7	G	7	2	0	A	0	0	0	0	0	0	0	1	0	0	0	0	0	0	0	7	0	0	0	2	0	0	0	0	0
Contig_15342	326	989	9	C	0	0	3	T	9	0	0	0	0	0	0	1	0	0	0	0	0	0	0	0	9	0	0	0	3	0	0	0	0
Contig_15342	326	1195	15	A	10	3	3	T	5	0	0	1	1	0	0	1	0	0	0	1	0	10	0	0	5	3	0	0	3	0	0	0	0
Contig_15505	79	647	17	A	17	9	0	G	0	0	0	0	0	0	0	1	0	0	0	0	0	17	0	0	0	9	0	0	0	0	0	0	0
Contig_15505	79	1124	7	T	7	2	0	C	0	0	0	0	0	0	0	1	0	0	0	0	0	0	0	0	7	0	0	0	2	0	0	0	0
Contig_15642	41	1356	10	C	0	0	5	T	10	0	0	0	0	0	0	1	0	0	0	0	0	0	0	0	10	0	0	0	5	0	0	0	0
Contig_15687	19	505	0	A	0	0	0	T	0	0	0	0	0	0	0	0	1	0	0	0	0	0	0	0	0	0	0	0	0	0	0	0	0
Contig_15745	54	919	12	T	9	4	0	A	3	0	4	0	1	0	0	1	0	0	0	0	0	3	0	0	9	0	0	0	4	0	0	0	4
Contig_15761	15	374	0	G	0	0	0	A	0	0	0	0	0	0	0	0	1	0	0	0	0	0	0	0	0	0	0	0	0	0	0	0	0
Contig_16262	71	889	32	T	0	0	9	C	31	12	0	1	0	0	0	1	0	0	0	0	0	0	31	0	0	0	9	0	0	0	12	0	0
Contig_16262	71	1065	1	G	0	0	1	T	1	0	0	0	0	0	0	0	0	0	0	0	0	0	0	0	1	0	0	0	1	0	0	0	0
Contig_16548	147	646	71	G	1	1	26	A	70	6	0	0	1	1	0	1	0	0	0	1	0	70	0	1	0	26	0	1	0	6	0	0	0
Contig_16548	147	737	73	G	0	0	29	A	73	5	0	0	0	0	0	1	0	0	0	0	0	73	0	0	0	29	0	0	0	5	0	0	0
Contig_16964	139	575	33	G	15	10	2	A	18	0	0	0	1	0	0	1	0	0	0	1	0	18	0	15	0	2	0	10	0	0	0	0	0
Contig_16964	139	615	28	A	28	9	0	T	0	0	0	0	0	0	0	1	0	0	0	0	0	28	0	0	0	9	0	0	0	0	0	0	0
Contig_16964	139	841	14	C	14	3	0	A	0	0	0	0	0	0	0	1	0	0	0	0	0	0	14	0	0	0	3	0	0	0	0	0	0
Contig_16964	139	1358	11	G	0	0	9	C	11	0	0	1	0	0	0	1	0	0	0	0	0	0	11	0	0	0	9	0	0	0	0	0	0
Contig_17178	343	436	142	A	127	64	0	G	15	15	12	0	1	1	0	1	0	0	0	0	1	127	0	15	0	64	0	0	0	12	0	15	0
Contig_17453	142	268	0	T	0	0	0	G	0	0	0	0	0	0	0	0	1	0	0	0	0	0	0	0	0	0	0	0	0	0	0	0	0
Contig_17482	41	259	10	C	0	0	4	T	10	3	0	0	0	0	0	1	0	0	0	0	0	0	0	0	10	0	0	0	4	0	0	0	3
Contig_17751	168	202	63	C	10	0	37	T	53	1	0	1	1	0	0	1	0	0	0	0	0	0	10	0	53	0	0	0	37	0	0	0	1
Contig_17751	168	1938	0	T	0	0	0	A	0	0	0	0	0	0	0	0	1	0	0	0	0	0	0	0	0	0	0	0	0	0	0	0	0
Contig_18237	66	222	27	C	4	0	5	A	23	5	0	0	1	0	0	1	0	0	0	0	0	23	4	0	0	5	0	0	0	5	0	0	0
Contig_18237	66	306	18	G	15	0	3	A	3	0	0	0	1	0	0	1	0	0	0	0	0	3	0	15	0	3	0	0	0	0	0	0	0
Contig_18237	66	579	10	G	0	0	7	A	10	0	0	0	0	0	0	1	0	0	0	0	0	10	0	0	0	7	0	0	0	0	0	0	0
Contig_18237	66	840	2	G	1	1	0	A	1	0	0	0	1	0	0	0	0	0	0	0	0	1	0	1	0	0	0	1	0	0	0	0	0
Contig_18416	71	86	7	G	4	1	0	T	3	0	0	0	1	0	0	1	0	0	0	0	0	0	0	4	3	0	0	1	0	0	0	0	0
Contig_18416	71	273	20	T	13	7	1	C	7	0	0	0	1	0	0	1	0	0	0	1	0	0	7	0	13	0	1	0	7	0	0	0	0
Contig_18504	149	305	18	G	18	11	0	A	0	0	1	0	0	0	0	1	0	0	0	0	0	0	0	18	0	0	0	11	0	0	0	1	0
Contig_18511	387	708	61	G	61	30	0	A	0	0	1	0	0	0	0	1	0	0	0	0	0	0	0	61	0	0	0	30	0	0	0	1	0
Contig_18511	387	725	57	G	57	28	0	C	0	0	1	0	0	0	0	1	0	0	0	0	0	0	0	57	0	0	0	28	0	0	0	1	0
Contig_18705	137	1176	0	C	0	0	0	T	0	0	0	0	0	0	0	0	1	0	0	0	0	0	0	0	0	0	0	0	0	0	0	0	0
Contig_19013	134	268	33	T	19	14	3	C	14	0	0	0	1	0	0	1	0	0	0	1	0	0	14	0	19	0	3	0	14	0	0	0	0
Contig_19013	134	492	40	C	27	18	0	G	13	0	3	0	1	0	0	1	0	0	0	0	0	0	27	13	0	0	18	0	0	0	3	0	0
Contig_19013	134	1302	9	T	1	1	2	A	8	6	0	0	1	1	0	1	0	0	0	1	0	8	0	0	1	2	0	0	1	6	0	0	0
Contig_19013	134	1319	9	T	9	3	0	C	0	0	6	0	0	0	0	1	0	0	0	0	0	0	0	0	9	0	0	0	3	0	0	0	6
Contig_19013	134	1320	9	T	1	1	2	C	8	6	0	0	1	1	0	1	0	0	0	1	0	0	8	0	1	0	2	0	1	0	6	0	0
Contig_19084	60	747	9	T	1	0	4	C	8	0	1	0	1	0	0	1	0	0	0	0	0	0	8	0	1	0	4	0	0	0	0	0	1
Contig_19712	1065	677	11	A	4	0	5	G	7	0	0	0	1	0	0	1	0	0	0	0	0	4	0	7	0	0	0	5	0	0	0	0	0
Contig_19750	80	1131	33	C	0	0	13	T	33	0	0	0	0	0	0	1	0	0	0	0	0	0	0	0	33	0	0	0	13	0	0	0	0
Contig_19768	23	1042	0	G	0	0	0	A	0	0	0	0	0	0	0	0	1	0	0	0	0	0	0	0	0	0	0	0	0	0	0	0	0
Contig_19768	23	1046	13	G	12	5	0	T	1	0	0	0	1	0	0	1	0	0	0	0	0	0	0	12	1	0	0	5	0	0	0	0	0
Contig_19934	59	1018	0	T	0	0	0	C	0	0	0	0	0	0	0	0	1	0	0	0	0	0	0	0	0	0	0	0	0	0	0	0	0
Contig_20204	124	1573	16	C	0	0	8	T	16	0	0	0	0	0	0	1	0	0	0	0	0	0	0	0	16	0	0	0	8	0	0	0	0
Contig_20228	55	483	6	G	3	1	0	T	3	2	0	0	1	1	0	1	0	0	0	0	0	0	0	3	3	0	0	1	0	0	0	0	2
Contig_20228	55	611	4	A	1	0	0	G	3	2	0	0	1	0	0	1	0	0	0	0	0	1	0	3	0	0	0	0	0	0	0	2	0
Contig_20228	55	700	0	A	0	0	0	T	0	0	0	0	0	0	0	0	1	0	0	0	0	0	0	0	0	0	0	0	0	0	0	0	0
Contig_20228	55	736	0	C	0	0	0	G	0	0	0	0	0	0	0	0	1	0	0	0	0	0	0	0	0	0	0	0	0	0	0	0	0
Contig_20228	55	934	3	A	0	0	0	T	3	0	0	0	0	0	0	1	0	0	0	0	0	0	0	0	3	0	0	0	0	0	0	0	0
Contig_20228	55	1254	18	A	11	7	1	G	7	0	0	0	1	0	0	1	0	0	0	1	0	11	0	7	0	7	0	1	0	0	0	0	0
Contig_20228	55	1275	16	C	6	3	6	T	10	0	0	0	1	0	0	1	0	0	0	1	0	0	6	0	10	0	3	0	6	0	0	0	0
Contig_20228	55	1419	14	G	6	3	5	T	8	0	0	0	1	0	0	1	0	0	0	1	0	0	0	6	8	0	0	3	5	0	0	0	0
Contig_20228	55	1433	12	T	5	3	5	A	7	0	0	0	1	0	0	1	0	0	0	1	0	7	0	0	5	5	0	0	3	0	0	0	0
Contig_20431	142	1077	4	A	4	3	0	G	0	0	0	0	0	0	0	1	0	0	0	0	0	4	0	0	0	3	0	0	0	0	0	0	0
Contig_20431	142	1588	10	G	10	6	0	T	0	0	0	0	0	0	0	1	0	0	0	0	0	0	0	10	0	0	0	6	0	0	0	0	0
Contig_20606	170	1356	6	C	0	0	3	T	6	0	0	0	0	0	0	1	0	0	0	0	0	0	0	0	6	0	0	0	3	0	0	0	0
Contig_20606	170	1380	3	A	3	1	0	T	0	0	0	0	0	0	0	1	0	0	0	0	0	3	0	0	0	1	0	0	0	0	0	0	0
Contig_20705	46	10	0	G	0	0	0	T	0	0	0	0	0	0	0	0	1	0	0	0	0	0	0	0	0	0	0	0	0	0	0	0	0
Contig_20705	46	14	0	T	0	0	0	C	0	0	0	0	0	0	0	0	1	0	0	0	0	0	0	0	0	0	0	0	0	0	0	0	0
Contig_20705	46	1132	2	T	0	0	0	C	2	1	0	0	0	0	0	0	0	0	0	0	0	0	2	0	0	0	0	0	0	0	1	0	0
Contig_20705	46	1375	23	C	18	11	2	T	5	0	2	0	1	0	0	1	0	0	0	1	0	0	18	0	5	0	11	0	2	0	2	0	0
Contig_20705	46	1429	22	T	21	12	0	C	0	0	2	1	0	0	0	1	0	0	0	0	0	0	0	0	21	0	0	0	12	0	0	0	2
Contig_20943	105	200	28	A	2	0	13	G	25	0	0	7	1	0	0	1	0	0	1	0	0	2	1	25	0	0	0	13	0	0	0	0	0
Contig_21162	760	805	5	T	4	3	0	C	1	0	1	0	1	0	0	1	0	0	0	0	0	0	1	0	4	0	0	0	3	0	0	0	1
Contig_21162	760	824	5	T	4	3	0	C	1	0	1	0	1	0	0	1	0	0	0	0	0	0	1	0	4	0	0	0	3	0	0	0	1
Contig_21182	230	1287	6	T	1	1	4	A	5	0	0	0	1	0	0	1	0	0	0	1	0	5	0	0	1	4	0	0	1	0	0	0	0
Contig_21182	230	1307	11	C	2	1	6	T	9	0	0	0	1	0	0	1	0	0	0	1	0	0	2	0	9	0	1	0	6	0	0	0	0
Contig_21182	230	1311	12	G	2	1	7	A	10	0	0	0	1	0	0	1	0	0	0	1	0	10	0	2	0	7	0	1	0	0	0	0	0
Contig_21182	230	1325	14	T	11	5	3	C	3	0	0	0	1	0	0	1	0	0	0	1	0	0	3	0	11	0	3	0	5	0	0	0	0
Contig_21182	230	1334	16	C	2	1	8	T	14	0	0	0	1	0	0	1	0	0	0	1	0	0	2	0	14	0	1	0	8	0	0	0	0
Contig_21314	115	345	3	T	3	3	0	C	0	0	0	0	0	0	0	1	0	0	0	0	0	0	0	0	3	0	0	0	3	0	0	0	0
Contig_21314	115	375	3	G	3	3	0	T	0	0	0	0	0	0	0	1	0	0	0	0	0	0	0	3	0	0	0	3	0	0	0	0	0
Contig_21329	488	763	95	G	19	5	24	A	76	9	5	1	1	1	0	1	0	0	0	1	1	76	0	19	0	24	0	5	0	9	0	5	0
Contig_21329	488	769	96	T	24	9	21	C	72	9	5	0	1	1	0	1	0	0	0	1	1	0	72	0	24	0	21	0	9	0	9	0	5
Contig_21329	488	1380	21	T	10	7	2	G	11	0	0	0	1	0	0	1	0	0	0	1	0	0	0	11	10	0	0	2	7	0	0	0	0
Contig_21329	488	1442	17	A	0	0	8	G	17	0	0	0	0	0	0	1	0	0	0	0	0	0	0	17	0	0	0	8	0	0	0	0	0
Contig_21329	488	1540	20	A	0	0	8	C	20	0	0	0	0	0	0	1	0	0	0	0	0	0	20	0	0	0	8	0	0	0	0	0	0
Contig_21329	488	1555	21	T	21	8	0	C	0	0	0	0	0	0	0	1	0	0	0	0	0	0	0	0	21	0	0	0	8	0	0	0	0
Contig_21543	194	517	18	G	10	8	8	A	8	0	0	0	1	0	0	1	0	0	0	1	0	8	0	10	0	8	0	8	0	0	0	0	0
Contig_21547	57	410	5	G	1	1	2	A	4	0	0	0	1	0	0	1	0	0	0	1	0	4	0	1	0	2	0	1	0	0	0	0	0
Contig_21547	57	437	5	A	1	1	2	T	4	0	0	0	1	0	0	1	0	0	0	1	0	1	0	0	4	1	0	0	2	0	0	0	0
Contig_21547	57	701	23	T	4	4	6	C	19	3	0	0	1	1	0	1	0	0	0	1	0	0	19	0	4	0	6	0	4	0	3	0	0
Contig_21547	57	1202	7	C	2	2	1	T	5	0	0	0	1	0	0	1	0	0	0	1	0	0	2	0	5	0	2	0	1	0	0	0	0
Contig_21621	184	989	17	C	0	0	2	T	17	4	0	0	0	0	0	1	0	0	0	0	0	0	0	0	17	0	0	0	2	0	0	0	4
Contig_22024	52	714	2	T	2	1	0	C	0	0	0	0	0	0	0	0	0	0	0	0	0	0	0	0	2	0	0	0	1	0	0	0	0
Contig_22024	52	1026	8	C	7	2	0	A	1	0	2	0	1	0	0	1	0	0	0	0	0	1	7	0	0	0	2	0	0	0	2	0	0
Contig_22024	52	1027	8	G	7	2	0	A	1	0	2	0	1	0	0	1	0	0	0	0	0	1	0	7	0	0	0	2	0	0	0	2	0
Contig_22024	52	1044	9	T	0	0	3	C	9	2	0	0	0	0	0	1	0	0	0	0	0	0	9	0	0	0	3	0	0	0	2	0	0
Contig_22024	52	1075	10	A	9	4	0	G	1	0	2	0	1	0	0	1	0	0	0	0	0	9	0	1	0	4	0	0	0	2	0	0	0
Contig_22024	52	1107	9	G	9	4	0	C	0	0	2	0	0	0	0	1	0	0	0	0	0	0	0	9	0	0	0	4	0	0	0	2	0
Contig_22024	52	1109	9	A	9	4	0	T	0	0	2	0	0	0	0	1	0	0	0	0	0	9	0	0	0	4	0	0	0	2	0	0	0
Contig_22065	92	1190	41	C	5	0	14	T	36	0	0	0	1	0	0	1	0	0	0	0	0	0	5	0	36	0	0	0	14	0	0	0	0
Contig_22065	92	1200	41	C	5	0	14	G	36	0	0	0	1	0	0	1	0	0	0	0	0	0	5	36	0	0	0	14	0	0	0	0	0
Contig_22065	92	1201	40	T	12	7	6	C	14	0	0	15	1	0	0	1	0	0	1	1	0	0	14	14	12	0	6	1	7	0	0	0	0
Contig_22907	38	428	1	T	1	0	0	G	0	0	0	0	0	0	0	0	0	0	0	0	0	0	0	0	1	0	0	0	0	0	0	0	0
Contig_22907	38	444	1	G	1	0	0	A	0	0	0	0	0	0	0	0	0	0	0	0	0	0	0	1	0	0	0	0	0	0	0	0	0
Contig_22962	55	202	2	A	0	0	0	T	2	0	0	0	0	0	0	0	0	0	0	0	0	0	0	0	2	0	0	0	0	0	0	0	0
Contig_22962	55	1297	35	A	27	15	0	G	8	0	0	0	1	0	0	1	0	0	0	0	0	27	0	8	0	15	0	0	0	0	0	0	0
Contig_23418	369	423	70	C	70	31	0	G	0	0	2	0	0	0	0	1	0	0	0	0	0	0	70	0	0	0	31	0	0	0	2	0	0
Contig_23430	238	111	56	A	1	0	22	G	55	0	1	0	1	0	0	1	0	0	0	0	0	1	0	55	0	0	0	22	0	1	0	0	0
Contig_23430	238	363	41	A	29	5	2	G	12	0	0	0	1	0	0	1	0	0	0	1	0	29	0	12	0	5	0	2	0	0	0	0	0
Contig_23430	238	647	23	T	8	5	2	G	15	0	0	0	1	0	0	1	0	0	0	1	0	0	0	15	8	0	0	2	5	0	0	0	0
Contig_23476	230	1118	51	C	51	19	0	A	0	0	0	0	0	0	0	1	0	0	0	0	0	0	51	0	0	0	19	0	0	0	0	0	0
Contig_23558	84	622	26	C	22	8	0	A	4	0	5	0	1	0	0	1	0	0	0	0	0	4	22	0	0	0	8	0	0	0	5	0	0
Contig_24283	76	1023	4	C	2	0	1	G	2	0	0	0	1	0	0	1	0	0	0	0	0	0	2	2	0	0	0	1	0	0	0	0	0
Contig_24283	76	1055	4	A	3	1	0	T	1	0	0	0	1	0	0	1	0	0	0	0	0	3	0	0	1	1	0	0	0	0	0	0	0
Contig_24554	183	948	21	G	10	7	3	A	11	0	0	0	1	0	0	1	0	0	0	1	0	11	0	10	0	3	0	7	0	0	0	0	0
Contig_24554	183	1155	43	G	42	19	0	T	1	0	6	0	1	0	0	1	0	0	0	0	0	0	0	42	1	0	0	19	0	0	0	6	0
Contig_24832	68	336	16	G	12	7	1	A	4	2	0	1	1	1	0	1	0	0	0	1	0	4	0	12	0	1	0	7	0	2	0	0	0
Contig_24832	68	339	17	G	12	7	2	T	5	2	0	0	1	1	0	1	0	0	0	1	0	0	0	12	5	0	0	7	2	0	0	0	2
Contig_24832	68	345	17	T	12	7	2	G	5	2	0	0	1	1	0	1	0	0	0	1	0	0	0	5	12	0	0	2	7	0	0	2	0
Contig_24832	68	351	18	A	12	7	2	G	6	2	0	0	1	1	0	1	0	0	0	1	0	12	0	6	0	7	0	2	0	0	0	2	0
Contig_25048	135	825	3	G	1	1	1	T	2	1	0	0	1	1	0	1	0	0	0	1	0	0	0	1	2	0	0	1	1	0	0	0	1
Contig_25052	128	255	13	G	6	4	0	A	7	5	0	0	1	1	0	1	0	0	0	0	0	7	0	6	0	0	0	4	0	5	0	0	0
Contig_25052	128	437	23	G	12	5	3	A	11	5	0	0	1	1	0	1	0	0	0	1	0	11	0	12	0	3	0	5	0	5	0	0	0
Contig_25052	128	1148	18	A	0	0	7	G	18	9	0	0	0	0	0	1	0	0	0	0	0	0	0	18	0	0	0	7	0	0	0	9	0
Contig_25195	170	78	0	G	0	0	0	C	0	0	0	0	0	0	0	0	1	0	0	0	0	0	0	0	0	0	0	0	0	0	0	0	0
Contig_25356	226	322	20	C	1	0	9	T	19	0	0	0	1	0	0	1	0	0	0	0	0	0	1	0	19	0	0	0	9	0	0	0	0
Contig_25473	91	104	16	G	4	2	2	T	7	0	0	5	1	0	0	1	0	0	1	1	0	5	0	4	7	1	0	2	2	0	0	0	0
Contig_25879	95	350	7	T	0	0	4	G	7	0	0	0	0	0	0	1	0	0	0	0	0	0	0	7	0	0	0	4	0	0	0	0	0
Contig_26553	62	326	0	G	0	0	0	T	0	0	0	0	0	0	0	0	1	0	0	0	0	0	0	0	0	0	0	0	0	0	0	0	0
Contig_26575	55	1112	1	C	1	0	0	T	0	0	0	0	0	0	0	0	0	0	0	0	0	0	1	0	0	0	0	0	0	0	0	0	0
Contig_26794	42	767	10	T	3	0	2	C	7	2	0	0	1	0	0	1	0	0	0	0	0	0	7	0	3	0	2	0	0	0	2	0	0
Contig_26794	42	1112	6	C	0	0	3	T	6	1	0	0	0	0	0	1	0	0	0	0	0	0	0	0	6	0	0	0	3	0	0	0	1
Contig_26808	64	1024	4	T	0	0	3	C	4	0	0	0	0	0	0	1	0	0	0	0	0	0	4	0	0	0	3	0	0	0	0	0	0
Contig_27048	126	470	11	T	0	0	5	C	11	0	0	0	0	0	0	1	0	0	0	0	0	0	11	0	0	0	5	0	0	0	0	0	0
Contig_27304	3	1187	2	T	1	0	0	C	1	0	0	0	1	0	0	0	0	0	0	0	0	0	1	0	1	0	0	0	0	0	0	0	0
Contig_27354	132	387	55	T	3	3	11	C	52	14	0	0	1	1	0	1	0	0	0	1	0	0	52	0	3	0	11	0	3	0	14	0	0
Contig_27354	132	668	22	T	21	8	1	C	1	0	3	0	1	0	0	1	0	0	0	1	0	0	1	0	21	0	1	0	8	0	0	0	3
Contig_28071	12	213	1	T	1	1	0	A	0	0	0	0	0	0	0	0	0	0	0	0	0	0	0	0	1	0	0	0	1	0	0	0	0
Contig_28071	12	552	0	G	0	0	0	A	0	0	0	0	0	0	0	0	1	0	0	0	0	0	0	0	0	0	0	0	0	0	0	0	0
Contig_28071	12	607	0	A	0	0	0	C	0	0	0	0	0	0	0	0	1	0	0	0	0	0	0	0	0	0	0	0	0	0	0	0	0
Contig_28071	12	834	1	G	1	0	0	A	0	0	0	0	0	0	0	0	0	0	0	0	0	0	0	1	0	0	0	0	0	0	0	0	0
Contig_28071	12	1086	2	G	1	1	0	A	1	0	0	2	1	0	0	0	0	0	1	0	0	1	0	1	0	0	0	1	0	0	0	0	0
Contig_28071	12	1263	3	C	0	0	2	T	3	0	0	0	0	0	0	1	0	0	0	0	0	0	0	0	3	0	0	0	2	0	0	0	0
Contig_28194	85	1510	29	C	23	8	2	T	5	0	0	1	1	0	0	1	0	0	0	1	0	0	23	0	5	0	8	0	2	0	0	0	0
Contig_28437	86	372	7	C	3	0	1	T	4	0	0	0	1	0	0	1	0	0	0	0	0	0	3	0	4	0	0	0	1	0	0	0	0
Contig_28437	86	521	4	G	3	1	0	A	1	0	1	0	1	0	0	1	0	0	0	0	0	1	0	3	0	0	0	1	0	0	0	1	0
Contig_28437	86	602	1	G	1	1	0	A	0	0	0	0	0	0	0	0	0	0	0	0	0	0	0	1	0	0	0	1	0	0	0	0	0
Contig_28479	88	1021	5	G	3	3	0	A	2	0	0	0	1	0	0	1	0	0	0	0	0	2	0	3	0	0	0	3	0	0	0	0	0
Contig_28479	88	1175	7	C	7	3	0	A	0	0	0	0	0	0	0	1	0	0	0	0	0	0	7	0	0	0	3	0	0	0	0	0	0
Contig_28616	70	1086	20	C	0	0	10	T	20	0	0	0	0	0	0	1	0	0	0	0	0	0	0	0	20	0	0	0	10	0	0	0	0
Contig_28616	70	1148	27	T	12	7	5	C	15	0	0	0	1	0	0	1	0	0	0	1	0	0	15	0	12	0	5	0	7	0	0	0	0
Contig_28705	43	505	22	G	4	2	11	A	18	0	0	0	1	0	0	1	0	0	0	1	0	18	0	4	0	11	0	2	0	0	0	0	0
Contig_28705	43	1004	0	T	0	0	0	A	0	0	0	0	0	0	0	0	1	0	0	0	0	0	0	0	0	0	0	0	0	0	0	0	0
Contig_28705	43	1241	5	T	3	1	0	G	2	0	0	0	1	0	0	1	0	0	0	0	0	0	0	2	3	0	0	0	1	0	0	0	0
Contig_28822	44	303	14	A	0	0	8	G	14	0	0	0	0	0	0	1	0	0	0	0	0	0	0	14	0	0	0	8	0	0	0	0	0
Contig_29085	25	734	0	T	0	0	0	C	0	0	0	0	0	0	0	0	1	0	0	0	0	0	0	0	0	0	0	0	0	0	0	0	0
Contig_29085	25	743	0	A	0	0	0	G	0	0	0	0	0	0	0	0	1	0	0	0	0	0	0	0	0	0	0	0	0	0	0	0	0
Contig_29085	25	911	0	G	0	0	0	A	0	0	0	0	0	0	0	0	1	0	0	0	0	0	0	0	0	0	0	0	0	0	0	0	0
Contig_29085	25	977	0	T	0	0	0	C	0	0	0	0	0	0	0	0	1	0	0	0	0	0	0	0	0	0	0	0	0	0	0	0	0
Contig_29085	25	1214	6	C	6	4	0	T	0	0	0	0	0	0	0	1	0	0	0	0	0	0	6	0	0	0	4	0	0	0	0	0	0
Contig_29085	25	1247	6	T	6	4	0	C	0	0	0	0	0	0	0	1	0	0	0	0	0	0	0	0	6	0	0	0	4	0	0	0	0
Contig_29085	25	1249	6	T	0	0	4	G	6	0	0	0	0	0	0	1	0	0	0	0	0	0	0	6	0	0	0	4	0	0	0	0	0
Contig_29085	25	1272	7	A	7	4	0	G	0	0	0	0	0	0	0	1	0	0	0	0	0	7	0	0	0	4	0	0	0	0	0	0	0
Contig_29085	25	1403	3	C	3	0	0	T	0	0	0	0	0	0	0	1	0	0	0	0	0	0	3	0	0	0	0	0	0	0	0	0	0
Contig_29085	25	1508	1	C	0	0	0	T	0	0	0	1	0	0	0	0	0	1	0	0	0	0	0	1	0	0	0	0	0	0	0	0	0
Contig_29085	25	1547	0	A	0	0	0	G	0	0	0	1	0	0	0	0	1	0	0	0	0	0	0	0	0	0	0	0	0	0	0	0	0
Contig_29383	1050	1080	25	T	0	0	1	C	25	22	0	0	0	0	0	1	0	0	0	0	0	0	25	0	0	0	1	0	0	0	22	0	0
Contig_29383	1050	1109	28	C	11	1	0	G	17	17	8	0	1	1	0	1	0	0	0	0	1	0	11	17	0	0	1	0	0	0	8	17	0
Contig_29383	1050	1404	3	T	0	0	1	C	3	2	0	0	0	0	0	1	0	0	0	0	0	0	3	0	0	0	1	0	0	0	2	0	0
Contig_29383	1050	1461	3	T	0	0	1	C	3	2	0	0	0	0	0	1	0	0	0	0	0	0	3	0	0	0	1	0	0	0	2	0	0
Contig_29492	20	343	2	A	0	0	2	G	2	0	0	0	0	0	0	0	0	0	0	0	0	0	0	2	0	0	0	2	0	0	0	0	0
Contig_29508	310	144	37	G	8	4	10	C	27	3	0	2	1	1	0	1	0	0	1	1	0	2	27	8	0	1	10	4	0	1	3	0	0
Contig_29508	310	159	36	C	15	7	8	T	21	1	3	0	1	1	0	1	0	0	0	1	1	0	15	0	21	0	7	0	8	0	3	0	1
Contig_29508	310	186	43	G	8	4	11	T	34	3	0	1	1	1	0	1	0	0	0	1	0	1	0	8	34	0	0	4	11	0	0	0	3
Contig_29508	310	192	42	T	8	4	12	G	34	3	0	1	1	1	0	1	0	0	0	1	0	0	0	34	8	0	0	12	4	0	0	3	0
													270	83	0	403	100	1	21	145	18
													0.472028	0.145105	0	0.704545	0.174825	0.00174825	0.0367133
													0.669975	0.205955	0	1	0.248139	0.00248139	0.0521092
																	504

## Sheet: UTV1_vs_UTV3.intra
Opening ace file 369_basin_mtn_mapping_response.ace
Contig_id	Num_reads_in_contig	SNP_pos	SNP_coverage	MTN_base	MTN_base_count	MTN_reads_match_MTN_base	MTN_base_matches_BASIN_base	BASIN_base	BASIN_base_count	BASIN_reads_match_BASIN_base	BASIN_base_matches_MTN_base_count	Reads_with_OTHER_bases	Do we detect both bases at the SNP with any reads?	Do we detect the SNP with reads from MTN/BASIn?	Are all of the discriminatory bases a subset of the SNPs with both bases from any read?	Did we detect one of the two bases at the SNP position?				Het Mtn	Het Basin	A	C	G	T	A	C	G	T	A	C	G	T
Contig_49	58	659	1	G	0	0	0	A	1	0	0	0	0	0	0	0	0	0	0	0	0	1	0	0	0	0	0	0	0	0	0	0	0
Contig_221	17	1046	0	C	0	0	0	T	0	0	0	0	0	0	0	0	1	0	0	0	0	0	0	0	0	0	0	0	0	0	0	0	0
Contig_268	50	1838	4	G	1	0	1	T	3	0	1	0	1	0	0	1	0	0	0	0	0	0	0	1	3	0	0	0	1	0	0	1	0
Contig_391	104	168	24	A	0	0	7	G	23	12	0	1	0	0	0	1	0	0	0	0	0	0	0	23	1	0	0	7	0	0	0	12	1
Contig_391	104	732	3	T	1	0	0	G	2	0	1	0	1	0	0	1	0	0	0	0	0	0	0	2	1	0	0	0	0	0	0	0	1
Contig_603	126	50	17	T	2	2	2	A	15	7	0	0	1	1	0	1	0	0	0	1	0	15	0	0	2	2	0	0	2	7	0	0	0
Contig_603	126	296	20	A	20	3	0	G	0	0	12	0	0	0	0	1	0	0	0	0	0	20	0	0	0	3	0	0	0	12	0	0	0
Contig_649	363	1160	0	A	0	0	0	C	0	0	0	0	0	0	0	0	1	0	0	0	0	0	0	0	0	0	0	0	0	0	0	0	0
Contig_677	27	689	1	G	1	1	0	C	0	0	0	0	0	0	0	0	0	0	0	0	0	0	0	1	0	0	0	1	0	0	0	0	0
Contig_677	27	695	1	T	0	0	1	A	1	0	0	0	0	0	0	0	0	0	0	0	0	1	0	0	0	1	0	0	0	0	0	0	0
Contig_677	27	1285	3	A	2	0	0	C	1	0	1	0	1	0	0	1	0	0	0	0	0	2	1	0	0	0	0	0	0	1	0	0	0
Contig_804	341	649	50	A	0	0	19	C	50	15	0	0	0	0	0	1	0	0	0	0	0	0	50	0	0	0	19	0	0	0	15	0	0
Contig_804	341	665	46	C	38	17	0	T	8	0	14	0	1	0	0	1	0	0	0	0	0	0	38	0	8	0	17	0	0	0	14	0	0
Contig_804	341	761	35	T	18	5	0	C	17	0	13	0	1	0	0	1	0	0	0	0	0	0	17	0	18	0	0	0	5	0	0	0	13
Contig_822	52	606	13	G	12	2	0	T	1	1	6	0	1	1	0	1	0	0	0	0	1	0	0	12	1	0	0	2	0	0	0	6	1
Contig_899	70	917	12	G	12	4	0	C	0	0	4	0	0	0	0	1	0	0	0	0	0	0	0	12	0	0	0	4	0	0	0	4	0
Contig_899	70	1554	0	A	0	0	0	G	0	0	0	0	0	0	0	0	1	0	0	0	0	0	0	0	0	0	0	0	0	0	0	0	0
Contig_899	70	1686	0	C	0	0	0	T	0	0	0	0	0	0	0	0	1	0	0	0	0	0	0	0	0	0	0	0	0	0	0	0	0
Contig_1120	75	409	0	T	0	0	0	C	0	0	0	0	0	0	0	0	1	0	0	0	0	0	0	0	0	0	0	0	0	0	0	0	0
Contig_1120	75	1084	12	A	12	6	0	G	0	0	3	0	0	0	0	1	0	0	0	0	0	12	0	0	0	6	0	0	0	3	0	0	0
Contig_1142	59	673	0	C	0	0	0	T	0	0	0	0	0	0	0	0	1	0	0	0	0	0	0	0	0	0	0	0	0	0	0	0	0
Contig_1142	59	733	0	G	0	0	0	A	0	0	0	0	0	0	0	0	1	0	0	0	0	0	0	0	0	0	0	0	0	0	0	0	0
Contig_1401	73	56	15	G	0	0	5	A	15	8	0	0	0	0	0	1	0	0	0	0	0	15	0	0	0	5	0	0	0	8	0	0	0
Contig_1401	73	59	15	C	0	0	5	T	15	8	0	0	0	0	0	1	0	0	0	0	0	0	0	0	15	0	0	0	5	0	0	0	8
Contig_1401	73	74	15	G	0	0	5	A	15	8	0	0	0	0	0	1	0	0	0	0	0	15	0	0	0	5	0	0	0	8	0	0	0
Contig_1401	73	89	15	A	0	0	5	T	15	8	0	0	0	0	0	1	0	0	0	0	0	0	0	0	15	0	0	0	5	0	0	0	8
Contig_1401	73	107	15	G	0	0	5	T	15	8	0	0	0	0	0	1	0	0	0	0	0	0	0	0	15	0	0	0	5	0	0	0	8
Contig_1401	73	116	17	A	0	0	6	G	17	9	0	0	0	0	0	1	0	0	0	0	0	0	0	17	0	0	0	6	0	0	0	9	0
Contig_1401	73	131	19	A	0	0	7	T	17	8	0	2	0	0	0	1	0	0	1	0	0	0	2	0	17	0	0	0	7	0	2	0	8
Contig_1401	73	137	19	A	0	0	7	G	19	10	0	0	0	0	0	1	0	0	0	0	0	0	0	19	0	0	0	7	0	0	0	10	0
Contig_1401	73	143	19	A	0	0	7	G	19	10	0	0	0	0	0	1	0	0	0	0	0	0	0	19	0	0	0	7	0	0	0	10	0
Contig_1401	73	144	19	A	0	0	7	T	19	10	0	0	0	0	0	1	0	0	0	0	0	0	0	0	19	0	0	0	7	0	0	0	10
Contig_1401	73	147	19	A	0	0	7	C	19	10	0	0	0	0	0	1	0	0	0	0	0	0	19	0	0	0	7	0	0	0	10	0	0
Contig_1401	73	155	19	G	0	0	7	A	19	10	0	0	0	0	0	1	0	0	0	0	0	19	0	0	0	7	0	0	0	10	0	0	0
Contig_1401	73	157	19	A	0	0	7	G	19	10	0	0	0	0	0	1	0	0	0	0	0	0	0	19	0	0	0	7	0	0	0	10	0
Contig_1401	73	1650	20	A	0	0	7	G	20	1	0	0	0	0	0	1	0	0	0	0	0	0	0	20	0	0	0	7	0	0	0	1	0
Contig_1404	59	279	2	C	2	0	0	T	0	0	2	0	0	0	0	0	0	0	0	0	0	0	2	0	0	0	0	0	0	0	2	0	0
Contig_1404	59	537	0	T	0	0	0	C	0	0	0	0	0	0	0	0	1	0	0	0	0	0	0	0	0	0	0	0	0	0	0	0	0
Contig_1404	59	633	3	T	0	0	2	C	3	1	0	0	0	0	0	1	0	0	0	0	0	0	3	0	0	0	2	0	0	0	1	0	0
Contig_1404	59	1363	42	T	6	0	10	C	36	11	6	0	1	0	0	1	0	0	0	0	1	0	36	0	6	0	10	0	0	0	11	0	6
Contig_1425	39	534	1	C	1	0	0	T	0	0	0	0	0	0	0	0	0	0	0	0	0	0	1	0	0	0	0	0	0	0	0	0	0
Contig_1627	145	244	12	T	3	0	1	A	9	2	2	0	1	0	0	1	0	0	0	0	1	9	0	0	3	1	0	0	0	2	0	0	2
Contig_1627	145	847	62	G	62	17	0	T	0	0	30	0	0	0	0	1	0	0	0	0	0	0	0	62	0	0	0	17	0	0	0	30	0
Contig_1627	145	1267	0	T	0	0	0	G	0	0	0	0	0	0	0	0	1	0	0	0	0	0	0	0	0	0	0	0	0	0	0	0	0
Contig_1627	145	1339	0	A	0	0	0	G	0	0	0	0	0	0	0	0	1	0	0	0	0	0	0	0	0	0	0	0	0	0	0	0	0
Contig_1627	145	1651	5	A	0	0	0	G	5	4	0	0	0	0	0	1	0	0	0	0	0	0	0	5	0	0	0	0	0	0	0	4	0
Contig_1678	54	82	26	T	14	7	1	A	12	2	7	0	1	1	0	1	0	0	0	1	1	12	0	0	14	1	0	0	7	2	0	0	7
Contig_1678	54	444	12	A	5	2	0	G	7	4	2	0	1	1	0	1	0	0	0	0	1	5	0	7	0	2	0	0	0	2	0	4	0
Contig_1678	54	450	10	C	1	0	0	T	8	4	1	1	1	0	0	1	0	0	0	0	1	1	1	0	8	0	0	0	0	0	1	0	4
Contig_1876	5	462	1	A	0	0	0	C	1	1	0	0	0	0	0	0	0	0	0	0	0	0	1	0	0	0	0	0	0	0	1	0	0
Contig_1876	5	582	1	T	0	0	0	G	1	1	0	0	0	0	0	0	0	0	0	0	0	0	0	1	0	0	0	0	0	0	0	1	0
Contig_1936	106	458	19	T	0	0	2	G	17	7	0	2	0	0	0	1	0	0	1	0	0	0	2	17	0	0	0	2	0	0	1	7	0
Contig_1936	106	513	22	T	0	0	4	C	22	8	0	0	0	0	0	1	0	0	0	0	0	0	22	0	0	0	4	0	0	0	8	0	0
Contig_1936	106	548	21	T	0	0	6	C	21	6	0	3	0	0	0	1	0	0	1	0	0	0	21	0	0	0	6	0	0	0	6	0	0
Contig_1936	106	625	23	C	0	0	7	T	23	7	0	0	0	0	0	1	0	0	0	0	0	0	0	0	23	0	0	0	7	0	0	0	7
Contig_1936	106	799	11	T	0	0	4	C	11	3	0	0	0	0	0	1	0	0	0	0	0	0	11	0	0	0	4	0	0	0	3	0	0
Contig_1952	173	38	10	T	0	0	3	C	10	6	0	0	0	0	0	1	0	0	0	0	0	0	10	0	0	0	3	0	0	0	6	0	0
Contig_1952	173	280	16	G	13	8	0	A	3	0	5	0	1	0	0	1	0	0	0	0	0	3	0	13	0	0	0	8	0	0	0	5	0
Contig_1952	173	489	35	G	9	3	0	T	24	3	6	2	1	1	0	1	0	0	1	0	1	0	2	9	24	0	0	3	0	0	0	6	3
Contig_1952	173	654	12	C	3	1	0	G	9	1	2	0	1	1	0	1	0	0	0	0	1	0	3	9	0	0	1	0	0	0	2	1	0
Contig_1964	35	1055	1	G	1	1	0	C	0	0	0	0	0	0	0	0	0	0	0	0	0	0	0	1	0	0	0	1	0	0	0	0	0
Contig_2056	909	214	623	T	10	7	162	C	612	260	3	1	1	1	0	1	0	0	0	1	1	1	612	0	10	0	162	0	7	1	260	0	3
Contig_2056	909	310	7	G	0	0	0	T	7	4	0	0	0	0	0	1	0	0	0	0	0	0	0	0	7	0	0	0	0	0	0	0	4
Contig_2056	909	577	28	A	4	0	8	T	24	6	4	0	1	0	0	1	0	0	0	0	1	4	0	0	24	0	0	0	8	4	0	0	6
Contig_2133	216	584	53	A	4	0	11	G	49	18	4	0	1	0	0	1	0	0	0	0	1	4	0	49	0	0	0	11	0	4	0	18	0
Contig_2133	216	1053	46	C	4	0	22	T	42	11	4	0	1	0	0	1	0	0	0	0	1	0	4	0	42	0	0	0	22	0	4	0	11
Contig_2163	65	1438	11	A	0	0	3	G	11	6	0	0	0	0	0	1	0	0	0	0	0	0	0	11	0	0	0	3	0	0	0	6	0
Contig_2283	115	539	54	T	53	27	0	C	1	0	7	0	1	0	0	1	0	0	0	0	0	0	1	0	53	0	0	0	27	0	0	0	7
Contig_2283	115	667	33	A	5	2	11	G	28	5	0	0	1	1	0	1	0	0	0	1	0	5	0	28	0	2	0	11	0	0	0	5	0
Contig_2283	115	798	8	A	2	2	0	T	6	2	0	0	1	1	0	1	0	0	0	0	0	2	0	0	6	2	0	0	0	0	0	0	2
Contig_2283	115	1154	2	T	1	0	0	C	1	0	1	0	1	0	0	0	0	0	0	0	0	0	1	0	1	0	0	0	0	0	0	0	1
Contig_2377	227	277	45	T	9	5	3	C	36	25	4	1	1	1	0	1	0	0	0	1	1	0	36	0	9	0	3	0	5	0	25	0	4
Contig_2381	112	43	9	C	6	2	0	G	3	0	4	0	1	0	0	1	0	0	0	0	0	0	6	3	0	0	2	0	0	0	4	0	0
Contig_2381	112	329	8	C	6	5	0	T	2	0	1	0	1	0	0	1	0	0	0	0	0	0	6	0	2	0	5	0	0	0	1	0	0
Contig_2381	112	577	26	A	17	6	0	G	8	0	11	1	1	0	0	1	0	0	0	0	0	17	0	8	1	6	0	0	0	11	0	0	0
Contig_2381	112	1038	7	G	6	6	0	A	1	0	0	0	1	0	0	1	0	0	0	0	0	1	0	6	0	0	0	6	0	0	0	0	0
Contig_2570	179	619	37	T	9	0	14	A	28	3	9	0	1	0	0	1	0	0	0	0	1	28	0	0	9	14	0	0	0	3	0	0	9
Contig_2570	179	902	43	C	0	0	19	T	43	13	0	0	0	0	0	1	0	0	0	0	0	0	0	0	43	0	0	0	19	0	0	0	13
Contig_2570	179	928	45	T	17	13	6	A	28	11	3	0	1	1	0	1	0	0	0	1	1	28	0	0	17	6	0	0	13	11	0	0	3
Contig_2634	132	57	2	A	2	1	0	G	0	0	1	0	0	0	0	0	0	0	0	0	0	2	0	0	0	1	0	0	0	1	0	0	0
Contig_2634	132	133	2	C	0	0	1	T	2	1	0	0	0	0	0	0	0	0	0	0	0	0	0	0	2	0	0	0	1	0	0	0	1
Contig_2634	132	134	2	G	2	1	0	C	0	0	1	0	0	0	0	0	0	0	0	0	0	0	0	2	0	0	0	1	0	0	0	1	0
Contig_2634	132	192	19	T	19	3	0	C	0	0	3	0	0	0	0	1	0	0	0	0	0	0	0	0	19	0	0	0	3	0	0	0	3
Contig_2634	132	205	19	G	3	1	2	A	16	2	1	0	1	1	0	1	0	0	0	1	1	16	0	3	0	2	0	1	0	2	0	1	0
Contig_2653	55	564	0	G	0	0	0	A	0	0	0	0	0	0	0	0	1	0	0	0	0	0	0	0	0	0	0	0	0	0	0	0	0
Contig_2668	386	1068	130	A	42	10	35	G	88	13	15	0	1	1	0	1	0	0	0	1	1	42	0	88	0	10	0	35	0	15	0	13	0
Contig_2824	2	848	0	C	0	0	0	T	0	0	0	0	0	0	0	0	1	0	0	0	0	0	0	0	0	0	0	0	0	0	0	0	0
Contig_2824	2	884	0	C	0	0	0	A	0	0	0	0	0	0	0	0	1	0	0	0	0	0	0	0	0	0	0	0	0	0	0	0	0
Contig_2824	2	924	0	C	0	0	0	A	0	0	0	0	0	0	0	0	1	0	0	0	0	0	0	0	0	0	0	0	0	0	0	0	0
Contig_2824	2	1513	0	T	0	0	0	C	0	0	0	0	0	0	0	0	1	0	0	0	0	0	0	0	0	0	0	0	0	0	0	0	0
Contig_3024	8	526	0	T	0	0	0	C	0	0	0	0	0	0	0	0	1	0	0	0	0	0	0	0	0	0	0	0	0	0	0	0	0
Contig_3040	142	1006	34	A	0	0	8	G	34	19	0	0	0	0	0	1	0	0	0	0	0	0	0	34	0	0	0	8	0	0	0	19	0
Contig_3074	56	1548	9	A	2	0	0	G	7	4	2	0	1	0	0	1	0	0	0	0	1	2	0	7	0	0	0	0	0	2	0	4	0
Contig_3081	80	428	13	A	7	6	0	G	6	0	1	0	1	0	0	1	0	0	0	0	0	7	0	6	0	6	0	0	0	1	0	0	0
Contig_3081	80	548	11	G	7	3	0	C	4	0	4	0	1	0	0	1	0	0	0	0	0	0	4	7	0	0	0	3	0	0	0	4	0
Contig_3081	80	557	11	G	7	3	0	A	4	0	4	0	1	0	0	1	0	0	0	0	0	4	0	7	0	0	0	3	0	0	0	4	0
Contig_3115	87	54	11	C	9	4	0	A	2	0	1	0	1	0	0	1	0	0	0	0	0	2	9	0	0	0	4	0	0	0	1	0	0
Contig_3115	87	1010	38	C	17	8	0	T	21	15	5	0	1	1	0	1	0	0	0	0	1	0	17	0	21	0	8	0	0	0	5	0	15
Contig_3238	101	1580	12	C	7	2	0	T	5	2	3	0	1	1	0	1	0	0	0	0	1	0	7	0	5	0	2	0	0	0	3	0	2
Contig_3254	176	456	28	C	13	3	0	G	11	6	7	5	1	1	0	1	0	0	1	0	1	0	13	11	4	0	3	0	1	0	7	6	3
Contig_3254	176	463	29	A	18	4	0	G	11	6	11	1	1	1	0	1	0	0	0	0	1	18	0	11	0	4	0	0	0	11	0	6	0
Contig_3254	176	464	29	T	7	3	1	A	22	14	3	1	1	1	0	1	0	0	0	1	1	22	0	0	7	1	0	0	3	14	0	0	3
Contig_3254	176	487	38	T	14	2	0	G	0	0	10	24	0	0	0	1	0	0	1	0	0	22	2	0	14	2	1	0	2	12	1	0	10
Contig_3254	176	496	39	A	13	3	2	T	26	16	7	0	1	1	0	1	0	0	0	1	1	13	0	0	26	3	0	0	2	7	0	0	16
Contig_3254	176	504	36	T	11	3	2	C	25	13	7	2	1	1	0	1	0	0	1	1	1	0	25	0	11	0	2	0	3	0	13	0	7
Contig_3254	176	505	39	C	39	5	0	A	0	0	22	0	0	0	0	1	0	0	0	0	0	0	39	0	0	0	5	0	0	0	22	0	0
Contig_3254	176	517	42	C	32	3	2	A	10	3	20	0	1	1	0	1	0	0	0	1	1	10	32	0	0	2	3	0	0	3	20	0	0
Contig_3254	176	524	51	A	44	6	0	G	6	2	27	1	1	1	0	1	0	0	0	0	1	44	1	6	0	6	0	0	0	27	1	2	0
Contig_3254	176	529	51	T	44	6	0	C	7	3	27	0	1	1	0	1	0	0	0	0	1	0	7	0	44	0	0	0	6	0	3	0	27
Contig_3330	192	192	32	T	32	16	0	C	0	0	9	0	0	0	0	1	0	0	0	0	0	0	0	0	32	0	0	0	16	0	0	0	9
Contig_3610	87	318	17	A	17	6	0	C	0	0	8	0	0	0	0	1	0	0	0	0	0	17	0	0	0	6	0	0	0	8	0	0	0
Contig_3610	87	1002	4	A	3	3	0	G	1	1	0	0	1	1	0	1	0	0	0	0	0	3	0	1	0	3	0	0	0	0	0	1	0
Contig_3610	87	1370	14	T	13	2	0	A	1	1	8	0	1	1	0	1	0	0	0	0	1	1	0	0	13	0	0	0	2	1	0	0	8
Contig_3610	87	1856	7	A	5	2	0	C	1	1	1	1	1	1	0	1	0	0	0	0	1	5	1	0	1	2	0	0	1	1	1	0	0
Contig_3610	87	1862	7	T	6	3	0	G	1	1	1	0	1	1	0	1	0	0	0	0	1	0	0	1	6	0	0	0	3	0	0	1	1
Contig_3610	87	1865	7	T	6	3	0	G	1	1	1	0	1	1	0	1	0	0	0	0	1	0	0	1	6	0	0	0	3	0	0	1	1
Contig_3610	87	1884	7	G	7	3	0	T	0	0	2	0	0	0	0	1	0	0	0	0	0	0	0	7	0	0	0	3	0	0	0	2	0
Contig_3731	39	172	0	G	0	0	0	A	0	0	0	0	0	0	0	0	1	0	0	0	0	0	0	0	0	0	0	0	0	0	0	0	0
Contig_3731	39	1454	14	C	3	3	4	G	11	3	0	0	1	1	0	1	0	0	0	1	0	0	3	11	0	0	3	4	0	0	0	3	0
Contig_3731	39	1489	14	C	3	3	4	G	11	3	0	0	1	1	0	1	0	0	0	1	0	0	3	11	0	0	3	4	0	0	0	3	0
Contig_3738	677	470	27	T	25	4	0	C	2	2	8	0	1	1	0	1	0	0	0	0	1	0	2	0	25	0	0	0	4	0	2	0	8
Contig_3738	677	1137	45	G	9	4	12	C	36	9	5	0	1	1	0	1	0	0	0	1	1	0	36	9	0	0	12	4	0	0	9	5	0
Contig_3891	7	294	2	A	0	0	0	C	2	1	0	0	0	0	0	0	0	0	0	0	0	0	2	0	0	0	0	0	0	0	1	0	0
Contig_3891	7	300	2	A	2	0	0	T	0	0	1	0	0	0	0	0	0	0	0	0	0	2	0	0	0	0	0	0	0	1	0	0	0
Contig_3891	7	1143	1	A	0	0	0	T	1	1	0	0	0	0	0	0	0	0	0	0	0	0	0	0	1	0	0	0	0	0	0	0	1
Contig_3982	45	581	9	T	4	2	0	C	5	0	2	0	1	0	0	1	0	0	0	0	0	0	5	0	4	0	0	0	2	0	0	0	2
Contig_3982	45	688	5	C	4	3	0	A	1	0	1	0	1	0	0	1	0	0	0	0	0	1	4	0	0	0	3	0	0	0	1	0	0
Contig_3982	45	780	12	T	4	4	0	G	8	2	0	0	1	1	0	1	0	0	0	0	0	0	0	8	4	0	0	0	4	0	0	2	0
Contig_4000	178	282	33	G	2	0	12	T	31	12	0	0	1	0	0	1	0	0	0	0	0	0	0	2	31	0	0	0	12	0	0	0	12
Contig_4100	74	1348	5	T	4	3	0	C	1	1	0	0	1	1	0	1	0	0	0	0	0	0	1	0	4	0	0	0	3	0	1	0	0
Contig_4100	74	1429	7	T	3	3	0	C	4	3	0	0	1	1	0	1	0	0	0	0	0	0	4	0	3	0	0	0	3	0	3	0	0
Contig_4178	64	445	6	C	0	0	0	T	6	4	0	0	0	0	0	1	0	0	0	0	0	0	0	0	6	0	0	0	0	0	0	0	4
Contig_4434	8	435	2	A	2	2	0	T	0	0	0	0	0	0	0	0	0	0	0	0	0	2	0	0	0	2	0	0	0	0	0	0	0
Contig_4437	321	191	1	T	1	1	0	A	0	0	0	0	0	0	0	0	0	0	0	0	0	0	0	0	1	0	0	0	1	0	0	0	0
Contig_4478	22	904	2	C	1	1	0	T	1	0	0	0	1	0	0	0	0	0	0	0	0	0	1	0	1	0	1	0	0	0	0	0	0
Contig_4478	22	1541	0	A	0	0	0	G	0	0	0	0	0	0	0	0	1	0	0	0	0	0	0	0	0	0	0	0	0	0	0	0	0
Contig_4489	51	862	9	T	9	1	0	C	0	0	6	0	0	0	0	1	0	0	0	0	0	0	0	0	9	0	0	0	1	0	0	0	6
Contig_4489	51	1182	12	C	3	3	0	T	9	4	0	0	1	1	0	1	0	0	0	0	0	0	3	0	9	0	3	0	0	0	0	0	4
Contig_4546	103	457	23	G	20	6	0	A	3	1	11	0	1	1	0	1	0	0	0	0	1	3	0	20	0	0	0	6	0	1	0	11	0
Contig_4546	103	1167	13	A	11	6	0	G	2	2	4	0	1	1	0	1	0	0	0	0	1	11	0	2	0	6	0	0	0	4	0	2	0
Contig_4579	147	430	48	A	20	20	0	G	28	15	0	0	1	1	0	1	0	0	0	0	0	20	0	28	0	20	0	0	0	0	0	15	0
Contig_4579	147	838	23	G	23	13	0	A	0	0	4	0	0	0	0	1	0	0	0	0	0	0	0	23	0	0	0	13	0	0	0	4	0
Contig_4579	147	840	23	A	13	13	0	C	10	4	0	0	1	1	0	1	0	0	0	0	0	13	10	0	0	13	0	0	0	0	4	0	0
Contig_4579	147	901	20	A	11	11	0	G	9	4	0	0	1	1	0	1	0	0	0	0	0	11	0	9	0	11	0	0	0	0	0	4	0
Contig_4579	147	1093	8	C	5	2	0	A	3	1	1	0	1	1	0	1	0	0	0	0	1	3	5	0	0	0	2	0	0	1	1	0	0
Contig_4579	147	1221	1	C	1	1	0	T	0	0	0	0	0	0	0	0	0	0	0	0	0	0	1	0	0	0	1	0	0	0	0	0	0
Contig_4579	147	1230	1	T	1	1	0	G	0	0	0	0	0	0	0	0	0	0	0	0	0	0	0	0	1	0	0	0	1	0	0	0	0
Contig_4707	549	444	30	T	3	3	2	C	27	19	0	0	1	1	0	1	0	0	0	1	0	0	27	0	3	0	2	0	3	0	19	0	0
Contig_4718	15	1003	0	A	0	0	0	G	0	0	0	0	0	0	0	0	1	0	0	0	0	0	0	0	0	0	0	0	0	0	0	0	0
Contig_4718	15	1020	0	G	0	0	0	A	0	0	0	0	0	0	0	0	1	0	0	0	0	0	0	0	0	0	0	0	0	0	0	0	0
Contig_4830	47	309	0	T	0	0	0	C	0	0	0	0	0	0	0	0	1	0	0	0	0	0	0	0	0	0	0	0	0	0	0	0	0
Contig_4830	47	651	0	C	0	0	0	A	0	0	0	0	0	0	0	0	1	0	0	0	0	0	0	0	0	0	0	0	0	0	0	0	0
Contig_4974	138	480	45	T	20	11	0	C	25	16	9	0	1	1	0	1	0	0	0	0	1	0	25	0	20	0	0	0	11	0	16	0	9
Contig_4974	138	540	46	T	0	0	11	C	46	28	0	0	0	0	0	1	0	0	0	0	0	0	46	0	0	0	11	0	0	0	28	0	0
Contig_4974	138	570	53	C	29	0	14	T	24	0	29	0	1	0	0	1	0	0	0	0	0	0	29	0	24	0	0	0	14	0	29	0	0
Contig_5119	189	768	69	C	31	6	7	T	38	13	11	0	1	1	0	1	0	0	0	1	1	0	31	0	38	0	6	0	7	0	11	0	13
Contig_5209	38	103	2	C	1	0	1	G	1	0	1	0	1	0	0	0	0	0	0	0	0	0	1	1	0	0	0	1	0	0	1	0	0
Contig_5209	38	528	7	C	7	1	0	T	0	0	3	0	0	0	0	1	0	0	0	0	0	0	7	0	0	0	1	0	0	0	3	0	0
Contig_5209	38	555	7	A	1	1	0	C	6	3	0	0	1	1	0	1	0	0	0	0	0	1	6	0	0	1	0	0	0	0	3	0	0
Contig_5209	38	702	9	A	0	0	4	G	9	1	0	0	0	0	0	1	0	0	0	0	0	0	0	9	0	0	0	4	0	0	0	1	0
Contig_5209	38	858	20	T	2	0	5	C	18	3	2	0	1	0	0	1	0	0	0	0	1	0	18	0	2	0	5	0	0	0	3	0	2
Contig_5209	38	972	18	T	6	3	2	C	11	2	2	1	1	1	0	1	0	0	0	1	1	1	11	0	6	0	2	0	3	0	2	0	2
Contig_5209	38	1263	0	T	0	0	0	C	0	0	0	0	0	0	0	0	1	0	0	0	0	0	0	0	0	0	0	0	0	0	0	0	0
Contig_5209	38	1483	1	C	0	0	0	G	1	0	0	0	0	0	0	0	0	0	0	0	0	0	0	1	0	0	0	0	0	0	0	0	0
Contig_5209	38	1525	1	T	0	0	0	C	1	0	0	0	0	0	0	0	0	0	0	0	0	0	1	0	0	0	0	0	0	0	0	0	0
Contig_5338	211	216	69	A	66	14	1	T	2	0	20	1	1	0	0	1	0	0	0	1	0	66	0	1	2	14	0	0	1	20	0	1	0
Contig_5528	60	296	1	C	1	1	0	T	0	0	0	0	0	0	0	0	0	0	0	0	0	0	1	0	0	0	1	0	0	0	0	0	0
Contig_5528	60	299	1	G	1	1	0	T	0	0	0	0	0	0	0	0	0	0	0	0	0	0	0	1	0	0	0	1	0	0	0	0	0
Contig_5528	60	359	1	T	0	0	1	C	1	0	0	0	0	0	0	0	0	0	0	0	0	0	1	0	0	0	1	0	0	0	0	0	0
Contig_5528	60	386	1	G	0	0	0	A	1	1	0	0	0	0	0	0	0	0	0	0	0	1	0	0	0	0	0	0	0	1	0	0	0
Contig_5528	60	1231	18	G	0	0	3	A	18	3	0	1	0	0	0	1	0	0	0	0	0	18	0	0	0	3	0	0	0	3	0	0	0
Contig_5685	83	1122	4	C	1	0	0	T	3	0	0	0	1	0	0	1	0	0	0	0	0	0	1	0	3	0	0	0	0	0	0	0	0
Contig_5685	83	1329	20	T	19	10	0	C	1	0	6	0	1	0	0	1	0	0	0	0	0	0	1	0	19	0	0	0	10	0	0	0	6
Contig_5690	109	132	0	C	0	0	0	T	0	0	0	0	0	0	0	0	1	0	0	0	0	0	0	0	0	0	0	0	0	0	0	0	0
Contig_5732	22	384	12	A	2	2	4	G	10	5	0	0	1	1	0	1	0	0	0	1	0	2	0	10	0	2	0	4	0	0	0	5	0
Contig_5732	22	390	12	G	11	6	0	T	0	0	4	1	0	0	0	1	0	0	0	0	0	1	0	11	0	0	0	6	0	1	0	4	0
Contig_6135	257	1070	111	C	8	4	22	T	102	33	4	4	1	1	0	1	0	0	1	1	1	1	8	0	102	0	4	0	22	1	4	0	33
Contig_6306	117	383	53	A	53	9	0	G	0	0	24	0	0	0	0	1	0	0	0	0	0	53	0	0	0	9	0	0	0	24	0	0	0
Contig_6306	117	387	53	G	53	9	0	C	0	0	24	0	0	0	0	1	0	0	0	0	0	0	0	53	0	0	0	9	0	0	0	24	0
Contig_6414	133	1346	1	C	1	1	0	T	0	0	0	0	0	0	0	0	0	0	0	0	0	0	1	0	0	0	1	0	0	0	0	0	0
Contig_6485	8	490	7	A	0	0	0	C	7	2	0	0	0	0	0	1	0	0	0	0	0	0	7	0	0	0	0	0	0	0	2	0	0
Contig_6485	8	553	7	C	0	0	0	T	7	2	0	0	0	0	0	1	0	0	0	0	0	0	0	0	7	0	0	0	0	0	0	0	2
Contig_6485	8	709	2	C	2	0	0	T	0	0	1	0	0	0	0	0	0	0	0	0	0	0	2	0	0	0	0	0	0	0	1	0	0
Contig_6485	8	905	0	A	0	0	0	G	0	0	0	0	0	0	0	0	1	0	0	0	0	0	0	0	0	0	0	0	0	0	0	0	0
Contig_6491	76	1080	10	C	8	1	0	T	2	2	2	0	1	1	0	1	0	0	0	0	1	0	8	0	2	0	1	0	0	0	2	0	2
Contig_6515	21	1011	15	G	13	6	0	A	2	0	5	0	1	0	0	1	0	0	0	0	0	2	0	13	0	0	0	6	0	0	0	5	0
Contig_6601	36	358	9	G	1	1	0	A	8	6	0	0	1	1	0	1	0	0	0	0	0	8	0	1	0	0	0	1	0	6	0	0	0
Contig_6601	36	669	1	A	0	0	0	G	1	1	0	0	0	0	0	0	0	0	0	0	0	0	0	1	0	0	0	0	0	0	0	1	0
Contig_6675	30	706	0	T	0	0	0	C	0	0	0	0	0	0	0	0	1	0	0	0	0	0	0	0	0	0	0	0	0	0	0	0	0
Contig_6675	30	1156	3	T	1	0	0	C	2	0	1	0	1	0	0	1	0	0	0	0	0	0	2	0	1	0	0	0	0	0	0	0	1
Contig_6743	59	369	21	G	8	5	0	A	13	4	3	0	1	1	0	1	0	0	0	0	1	13	0	8	0	0	0	5	0	4	0	3	0
Contig_6779	547	513	24	G	0	0	7	A	24	11	0	0	0	0	0	1	0	0	0	0	0	24	0	0	0	7	0	0	0	11	0	0	0
Contig_6863	125	886	30	G	11	1	12	C	19	5	6	0	1	1	0	1	0	0	0	1	1	0	19	11	0	0	12	1	0	0	5	6	0
Contig_6863	125	905	26	G	10	1	9	T	16	4	6	0	1	1	0	1	0	0	0	1	1	0	0	10	16	0	0	1	9	0	0	6	4
Contig_7030	42	732	9	T	0	0	2	C	9	6	0	0	0	0	0	1	0	0	0	0	0	0	9	0	0	0	2	0	0	0	6	0	0
Contig_7215	75	337	17	G	7	0	6	A	10	0	7	0	1	0	0	1	0	0	0	0	0	10	0	7	0	6	0	0	0	0	0	7	0
Contig_7215	75	946	5	T	5	0	0	C	0	0	3	0	0	0	0	1	0	0	0	0	0	0	0	0	5	0	0	0	0	0	0	0	3
Contig_7215	75	1160	9	C	9	4	0	T	0	0	5	0	0	0	0	1	0	0	0	0	0	0	9	0	0	0	4	0	0	0	5	0	0
Contig_7215	75	1188	8	G	8	3	0	A	0	0	5	0	0	0	0	1	0	0	0	0	0	0	0	8	0	0	0	3	0	0	0	5	0
Contig_7215	75	1192	8	A	8	3	0	G	0	0	5	0	0	0	0	1	0	0	0	0	0	8	0	0	0	3	0	0	0	5	0	0	0
Contig_7215	75	1206	8	T	8	3	0	C	0	0	5	0	0	0	0	1	0	0	0	0	0	0	0	0	8	0	0	0	3	0	0	0	5
Contig_7324	67	1476	9	C	6	2	0	T	3	0	4	0	1	0	0	1	0	0	0	0	0	0	6	0	3	0	2	0	0	0	4	0	0
Contig_7342	32	629	1	G	0	0	0	A	1	1	0	0	0	0	0	0	0	0	0	0	0	1	0	0	0	0	0	0	0	1	0	0	0
Contig_7445	128	239	34	G	34	8	0	T	0	0	13	0	0	0	0	1	0	0	0	0	0	0	0	34	0	0	0	8	0	0	0	13	0
Contig_7515	113	586	2	G	2	1	0	A	0	0	1	0	0	0	0	0	0	0	0	0	0	0	0	2	0	0	0	1	0	0	0	1	0
Contig_7515	113	1162	0	G	0	0	0	A	0	0	0	0	0	0	0	0	1	0	0	0	0	0	0	0	0	0	0	0	0	0	0	0	0
Contig_7625	178	350	8	G	8	0	0	A	0	0	3	0	0	0	0	1	0	0	0	0	0	0	0	8	0	0	0	0	0	0	0	3	0
Contig_7625	178	1038	27	G	24	13	0	A	3	2	4	0	1	1	0	1	0	0	0	0	1	3	0	24	0	0	0	13	0	2	0	4	0
Contig_7625	178	1386	10	C	9	3	0	T	1	1	4	0	1	1	0	1	0	0	0	0	1	0	9	0	1	0	3	0	0	0	4	0	1
Contig_7700	10	549	5	C	4	3	0	T	1	1	0	0	1	1	0	1	0	0	0	0	0	0	4	0	1	0	3	0	0	0	0	0	1
Contig_7700	10	560	5	A	4	3	0	G	1	1	0	0	1	1	0	1	0	0	0	0	0	4	0	1	0	3	0	0	0	0	0	1	0
Contig_7766	39	908	5	T	5	5	0	A	0	0	0	0	0	0	0	1	0	0	0	0	0	0	0	0	5	0	0	0	5	0	0	0	0
Contig_7766	39	911	5	A	5	5	0	G	0	0	0	0	0	0	0	1	0	0	0	0	0	5	0	0	0	5	0	0	0	0	0	0	0
Contig_7766	39	932	5	G	5	5	0	A	0	0	0	0	0	0	0	1	0	0	0	0	0	0	0	5	0	0	0	5	0	0	0	0	0
Contig_7897	65	513	2	G	2	1	0	A	0	0	1	0	0	0	0	0	0	0	0	0	0	0	0	2	0	0	0	1	0	0	0	1	0
Contig_7941	271	137	30	G	21	10	0	A	9	0	9	0	1	0	0	1	0	0	0	0	0	9	0	21	0	0	0	10	0	0	0	9	0
Contig_7941	271	257	47	G	38	23	0	A	9	0	12	0	1	0	0	1	0	0	0	0	0	9	0	38	0	0	0	23	0	0	0	12	0
Contig_8351	67	1040	0	G	0	0	0	A	0	0	0	0	0	0	0	0	1	0	0	0	0	0	0	0	0	0	0	0	0	0	0	0	0
Contig_8417	76	742	11	G	10	2	0	A	1	1	7	0	1	1	0	1	0	0	0	0	1	1	0	10	0	0	0	2	0	1	0	7	0
Contig_8417	76	883	9	G	4	1	0	A	5	5	1	0	1	1	0	1	0	0	0	0	1	5	0	4	0	0	0	1	0	5	0	1	0
Contig_8417	76	1568	22	C	4	4	3	A	18	6	0	0	1	1	0	1	0	0	0	1	0	18	4	0	0	3	4	0	0	6	0	0	0
Contig_8417	76	1659	30	G	5	5	3	A	25	7	0	0	1	1	0	1	0	0	0	1	0	25	0	5	0	3	0	5	0	7	0	0	0
Contig_8417	76	1704	30	C	5	5	4	T	25	7	0	0	1	1	0	1	0	0	0	1	0	0	5	0	25	0	5	0	4	0	0	0	7
Contig_8417	76	1708	28	C	0	0	8	T	28	6	0	0	0	0	0	1	0	0	0	0	0	0	0	0	28	0	0	0	8	0	0	0	6
Contig_8455	79	118	0	T	0	0	0	G	0	0	0	0	0	0	0	0	1	0	0	0	0	0	0	0	0	0	0	0	0	0	0	0	0
Contig_8455	79	128	0	A	0	0	0	C	0	0	0	0	0	0	0	0	1	0	0	0	0	0	0	0	0	0	0	0	0	0	0	0	0
Contig_8455	79	129	0	G	0	0	0	A	0	0	0	0	0	0	0	0	1	0	0	0	0	0	0	0	0	0	0	0	0	0	0	0	0
Contig_8455	79	149	0	T	0	0	0	C	0	0	0	0	0	0	0	0	1	0	0	0	0	0	0	0	0	0	0	0	0	0	0	0	0
Contig_8455	79	182	1	T	1	0	0	C	0	0	1	0	0	0	0	0	0	0	0	0	0	0	0	0	1	0	0	0	0	0	0	0	1
Contig_8455	79	362	1	T	1	0	0	C	0	0	1	0	0	0	0	0	0	0	0	0	0	0	0	0	1	0	0	0	0	0	0	0	1
Contig_8455	79	371	1	G	1	0	0	C	0	0	1	0	0	0	0	0	0	0	0	0	0	0	0	1	0	0	0	0	0	0	0	1	0
Contig_8455	79	1275	20	C	5	1	2	G	15	7	4	0	1	1	0	1	0	0	0	1	1	0	5	15	0	0	1	2	0	0	4	7	0
Contig_8455	79	1278	19	T	5	1	2	G	14	7	4	0	1	1	0	1	0	0	0	1	1	0	0	14	5	0	0	2	1	0	0	7	4
Contig_8609	17	24	0	C	0	0	0	G	0	0	0	0	0	0	0	0	1	0	0	0	0	0	0	0	0	0	0	0	0	0	0	0	0
Contig_8609	17	88	0	G	0	0	0	T	0	0	0	0	0	0	0	0	1	0	0	0	0	0	0	0	0	0	0	0	0	0	0	0	0
Contig_8609	17	125	0	T	0	0	0	A	0	0	0	0	0	0	0	0	1	0	0	0	0	0	0	0	0	0	0	0	0	0	0	0	0
Contig_8609	17	163	0	T	0	0	0	C	0	0	0	0	0	0	0	0	1	0	0	0	0	0	0	0	0	0	0	0	0	0	0	0	0
Contig_8609	17	329	0	G	0	0	0	C	0	0	0	0	0	0	0	0	1	0	0	0	0	0	0	0	0	0	0	0	0	0	0	0	0
Contig_8609	17	580	0	C	0	0	0	A	0	0	0	0	0	0	0	0	1	0	0	0	0	0	0	0	0	0	0	0	0	0	0	0	0
Contig_8647	59	254	1	T	1	0	0	C	0	0	1	0	0	0	0	0	0	0	0	0	0	0	0	0	1	0	0	0	0	0	0	0	1
Contig_8647	59	650	5	A	3	1	0	G	2	2	2	0	1	1	0	1	0	0	0	0	1	3	0	2	0	1	0	0	0	2	0	2	0
Contig_8647	59	659	6	T	6	2	0	C	0	0	4	0	0	0	0	1	0	0	0	0	0	0	0	0	6	0	0	0	2	0	0	0	4
Contig_8647	59	815	2	C	1	0	0	T	1	1	0	1	1	0	0	0	0	0	0	0	0	0	1	0	1	0	0	0	0	0	0	0	1
Contig_8647	59	1094	2	C	2	2	0	T	0	0	0	0	0	0	0	0	0	0	0	0	0	0	2	0	0	0	2	0	0	0	0	0	0
Contig_8647	59	1382	9	T	7	4	0	G	2	1	1	0	1	1	0	1	0	0	0	0	1	0	0	2	7	0	0	0	4	0	0	1	1
Contig_8647	59	1428	12	T	10	7	0	C	2	1	1	0	1	1	0	1	0	0	0	0	1	0	2	0	10	0	0	0	7	0	1	0	1
Contig_8647	59	1511	11	C	8	6	0	T	3	1	1	0	1	1	0	1	0	0	0	0	1	0	8	0	3	0	6	0	0	0	1	0	1
Contig_8847	26	1704	11	C	0	0	4	T	11	2	0	0	0	0	0	1	0	0	0	0	0	0	0	0	11	0	0	0	4	0	0	0	2
Contig_8970	127	394	18	C	11	5	0	G	7	2	6	0	1	1	0	1	0	0	0	0	1	0	11	7	0	0	5	0	0	0	6	2	0
Contig_8987	136	316	31	G	2	0	8	T	29	8	2	0	1	0	0	1	0	0	0	0	1	0	0	2	29	0	0	0	8	0	0	2	8
Contig_8987	136	811	35	A	3	0	10	C	32	6	3	0	1	0	0	1	0	0	0	0	1	3	32	0	0	0	10	0	0	3	6	0	0
Contig_8987	136	1351	0	G	0	0	0	A	0	0	0	0	0	0	0	0	1	0	0	0	0	0	0	0	0	0	0	0	0	0	0	0	0
Contig_8987	136	1419	0	G	0	0	0	T	0	0	0	0	0	0	0	0	1	0	0	0	0	0	0	0	0	0	0	0	0	0	0	0	0
Contig_9069	56	467	10	T	0	0	0	G	10	3	0	0	0	0	0	1	0	0	0	0	0	0	0	10	0	0	0	0	0	0	0	3	0
Contig_9172	40	133	15	G	0	0	8	C	15	4	0	0	0	0	0	1	0	0	0	0	0	0	15	0	0	0	8	0	0	0	4	0	0
Contig_9172	40	1476	10	C	10	2	0	T	0	0	4	0	0	0	0	1	0	0	0	0	0	0	10	0	0	0	2	0	0	0	4	0	0
Contig_9218	67	334	7	G	6	2	0	A	1	1	1	0	1	1	0	1	0	0	0	0	1	1	0	6	0	0	0	2	0	1	0	1	0
Contig_9221	77	316	19	T	11	2	4	G	8	0	9	0	1	0	0	1	0	0	0	1	0	0	0	8	11	0	0	4	2	0	0	0	9
Contig_9225	119	45	2	C	2	0	0	G	0	0	2	0	0	0	0	0	0	0	0	0	0	0	2	0	0	0	0	0	0	0	2	0	0
Contig_9225	119	96	3	A	2	0	0	G	1	1	2	0	1	0	0	1	0	0	0	0	1	2	0	1	0	0	0	0	0	2	0	1	0
Contig_9225	119	183	7	A	0	0	0	T	7	5	0	0	0	0	0	1	0	0	0	0	0	0	0	0	7	0	0	0	0	0	0	0	5
Contig_9225	119	265	7	G	1	1	0	A	6	4	0	0	1	1	0	1	0	0	0	0	0	6	0	1	0	0	0	1	0	4	0	0	0
Contig_9333	62	637	21	G	11	4	2	A	10	4	7	0	1	1	0	1	0	0	0	1	1	10	0	11	0	2	0	4	0	4	0	7	0
Contig_9333	62	796	8	G	6	2	0	A	2	1	4	0	1	1	0	1	0	0	0	0	1	2	0	6	0	0	0	2	0	1	0	4	0
Contig_9403	54	783	0	G	0	0	0	T	0	0	0	0	0	0	0	0	1	0	0	0	0	0	0	0	0	0	0	0	0	0	0	0	0
Contig_9430	73	42	10	C	0	0	1	A	9	5	0	1	0	0	0	1	0	0	0	0	0	9	0	0	1	1	0	0	1	5	0	0	0
Contig_9430	73	317	13	A	9	4	0	C	4	0	5	0	1	0	0	1	0	0	0	0	0	9	4	0	0	4	0	0	0	5	0	0	0
Contig_9430	73	325	13	C	9	4	0	A	4	0	5	0	1	0	0	1	0	0	0	0	0	4	9	0	0	0	4	0	0	0	5	0	0
Contig_9430	73	681	30	T	20	10	0	G	10	0	9	0	1	0	0	1	0	0	0	0	0	0	0	10	20	0	0	0	10	0	0	0	9
Contig_9430	73	911	0	C	0	0	0	T	0	0	0	0	0	0	0	0	1	0	0	0	0	0	0	0	0	0	0	0	0	0	0	0	0
Contig_9455	39	1135	14	A	7	5	0	G	7	6	2	0	1	1	0	1	0	0	0	0	1	7	0	7	0	5	0	0	0	2	0	6	0
Contig_9466	84	306	10	C	0	0	2	T	10	5	0	0	0	0	0	1	0	0	0	0	0	0	0	0	10	0	0	0	2	0	0	0	5
Contig_9466	84	944	23	A	20	0	0	G	3	0	18	0	1	0	0	1	0	0	0	0	0	20	0	3	0	0	0	0	0	18	0	0	0
Contig_9466	84	1036	31	G	25	3	0	A	6	0	19	0	1	0	0	1	0	0	0	0	0	6	0	25	0	0	0	3	0	0	0	19	0
Contig_9466	84	1078	36	T	10	6	0	C	26	16	4	0	1	1	0	1	0	0	0	0	1	0	26	0	10	0	0	0	6	0	16	0	4
Contig_9524	573	515	46	C	3	0	1	T	43	36	3	0	1	0	0	1	0	0	0	0	1	0	3	0	43	0	0	0	1	0	3	0	36
Contig_9524	573	524	48	G	46	1	0	A	2	1	38	0	1	1	0	1	0	0	0	0	1	2	0	46	0	0	0	1	0	1	0	38	0
Contig_9524	573	1576	53	G	53	2	0	C	0	0	41	0	0	0	0	1	0	0	0	0	0	0	0	53	0	0	0	2	0	0	0	41	0
Contig_9641	13	191	0	G	0	0	0	T	0	0	0	0	0	0	0	0	1	0	0	0	0	0	0	0	0	0	0	0	0	0	0	0	0
Contig_9641	13	687	1	G	0	0	0	A	1	1	0	0	0	0	0	0	0	0	0	0	0	1	0	0	0	0	0	0	0	1	0	0	0
Contig_9641	13	999	7	G	5	2	0	A	2	2	2	0	1	1	0	1	0	0	0	0	1	2	0	5	0	0	0	2	0	2	0	2	0
Contig_9641	13	1000	7	T	2	2	0	A	5	4	0	0	1	1	0	1	0	0	0	0	0	5	0	0	2	0	0	0	2	4	0	0	0
Contig_9641	13	1074	6	C	2	2	0	T	4	3	0	0	1	1	0	1	0	0	0	0	0	0	2	0	4	0	2	0	0	0	0	0	3
Contig_9641	13	1087	5	C	1	1	0	A	2	2	0	2	1	1	0	1	0	0	1	0	0	2	1	2	0	0	1	1	0	2	0	0	0
Contig_9679	25	1323	0	G	0	0	0	T	0	0	0	0	0	0	0	0	1	0	0	0	0	0	0	0	0	0	0	0	0	0	0	0	0
Contig_9698	96	310	44	T	44	4	0	C	0	0	15	0	0	0	0	1	0	0	0	0	0	0	0	0	44	0	0	0	4	0	0	0	15
Contig_9736	40	276	0	C	0	0	0	A	0	0	0	0	0	0	0	0	1	0	0	0	0	0	0	0	0	0	0	0	0	0	0	0	0
Contig_9736	40	396	0	C	0	0	0	T	0	0	0	0	0	0	0	0	1	0	0	0	0	0	0	0	0	0	0	0	0	0	0	0	0
Contig_9736	40	453	0	C	0	0	0	T	0	0	0	0	0	0	0	0	1	0	0	0	0	0	0	0	0	0	0	0	0	0	0	0	0
Contig_9736	40	927	12	C	0	0	4	T	12	7	0	0	0	0	0	1	0	0	0	0	0	0	0	0	12	0	0	0	4	0	0	0	7
Contig_9736	40	972	12	G	11	3	0	A	1	0	8	0	1	0	0	1	0	0	0	0	0	1	0	11	0	0	0	3	0	0	0	8	0
Contig_9765	517	1046	88	T	87	33	0	C	0	0	40	8	0	0	0	1	0	0	1	0	0	0	0	1	87	0	0	1	33	0	0	0	40
Contig_9930	37	115	15	G	9	9	0	A	6	5	0	0	1	1	0	1	0	0	0	0	0	6	0	9	0	0	0	9	0	5	0	0	0
Contig_9930	37	265	11	G	6	6	2	A	5	3	0	0	1	1	0	1	0	0	0	1	0	5	0	6	0	2	0	6	0	3	0	0	0
Contig_10013	171	109	80	C	19	4	11	G	61	22	15	0	1	1	0	1	0	0	0	1	1	0	19	61	0	0	4	11	0	0	15	22	0
Contig_10013	171	146	85	G	19	6	14	C	64	21	13	2	1	1	0	1	0	0	1	1	1	0	64	19	2	0	14	6	0	0	21	13	2
Contig_10013	171	158	84	A	22	6	15	T	62	20	16	0	1	1	0	1	0	0	0	1	1	22	0	0	62	6	0	0	15	16	0	0	20
Contig_10013	171	160	84	T	21	5	16	C	63	20	16	1	1	1	0	1	0	0	0	1	1	0	63	0	21	0	16	0	5	0	20	0	16
Contig_10013	171	280	89	T	20	6	15	C	69	21	14	0	1	1	0	1	0	0	0	1	1	0	69	0	20	0	15	0	6	0	21	0	14
Contig_10077	192	1007	29	G	25	5	0	T	4	0	15	0	1	0	0	1	0	0	0	0	0	0	0	25	4	0	0	5	0	0	0	15	0
Contig_10100	141	379	27	T	15	5	0	C	11	3	6	1	1	1	0	1	0	0	0	0	1	0	11	1	15	0	0	1	5	0	3	0	6
Contig_10100	141	405	28	T	15	5	0	C	13	3	6	0	1	1	0	1	0	0	0	0	1	0	13	0	15	0	0	0	5	0	3	0	6
Contig_10100	141	524	26	T	22	4	0	C	3	2	7	1	1	1	0	1	0	0	0	0	1	1	3	0	22	0	0	0	4	0	2	0	7
Contig_10100	141	729	5	A	1	0	0	G	4	0	1	1	1	0	0	1	0	0	0	0	0	1	0	4	0	0	0	0	0	1	0	0	0
Contig_10170	78	1354	18	A	11	8	1	G	7	0	3	0	1	0	0	1	0	0	0	1	0	11	0	7	0	8	0	1	0	3	0	0	0
Contig_10170	78	1464	15	T	5	5	0	C	10	3	0	0	1	1	0	1	0	0	0	0	0	0	10	0	5	0	0	0	5	0	3	0	0
Contig_10170	78	1565	8	G	1	1	0	A	7	4	0	0	1	1	0	1	0	0	0	0	0	7	0	1	0	0	0	1	0	4	0	0	0
Contig_10170	78	1566	8	T	5	1	0	A	3	0	4	0	1	0	0	1	0	0	0	0	0	3	0	0	5	0	0	0	1	0	0	0	4
Contig_10174	73	569	15	A	0	0	0	G	14	6	0	4	0	0	0	1	0	0	1	0	0	0	0	14	1	0	0	0	0	0	0	6	1
Contig_10174	73	707	5	G	3	1	0	C	2	1	2	0	1	1	0	1	0	0	0	0	1	0	2	3	0	0	0	1	0	0	1	2	0
Contig_10185	38	338	0	A	0	0	0	G	0	0	0	0	0	0	0	0	1	0	0	0	0	0	0	0	0	0	0	0	0	0	0	0	0
Contig_10185	38	1088	0	T	0	0	0	C	0	0	0	0	0	0	0	0	1	0	0	0	0	0	0	0	0	0	0	0	0	0	0	0	0
Contig_10433	13	300	2	A	1	0	0	G	1	0	1	0	1	0	0	0	0	0	0	0	0	1	0	1	0	0	0	0	0	1	0	0	0
Contig_10433	13	375	6	A	2	0	0	G	4	4	2	0	1	0	0	1	0	0	0	0	1	2	0	4	0	0	0	0	0	2	0	4	0
Contig_10433	13	618	0	C	0	0	0	T	0	0	0	0	0	0	0	0	1	0	0	0	0	0	0	0	0	0	0	0	0	0	0	0	0
Contig_10446	1552	320	377	T	354	96	5	C	23	4	103	7	1	1	0	1	0	0	1	1	1	0	23	0	354	0	5	0	96	0	4	0	103
Contig_10446	1552	438	467	T	5	3	122	C	453	153	2	11	1	1	0	1	0	0	1	1	1	9	453	0	5	0	122	0	3	0	153	0	2
Contig_10446	1552	539	375	A	6	1	83	G	369	130	5	0	1	1	0	1	0	0	0	1	1	6	0	369	0	1	0	83	0	5	0	130	0
Contig_10446	1552	618	366	G	1	1	74	A	365	120	0	0	1	1	0	1	0	0	0	1	0	365	0	1	0	74	0	1	0	120	0	0	0
Contig_10446	1552	699	333	G	325	73	0	A	8	4	88	1	1	1	0	1	0	0	0	0	1	8	0	325	0	0	0	73	0	4	0	88	0
Contig_10446	1552	737	351	C	347	73	3	T	4	1	101	1	1	1	0	1	0	0	0	1	1	0	347	0	4	0	73	0	3	0	101	0	1
Contig_10486	365	662	8	A	0	0	1	G	8	3	0	0	0	0	0	1	0	0	0	0	0	0	0	8	0	0	0	1	0	0	0	3	0
Contig_10486	365	1348	0	C	0	0	0	G	0	0	0	0	0	0	0	0	1	0	0	0	0	0	0	0	0	0	0	0	0	0	0	0	0
Contig_10488	107	447	17	C	15	6	0	A	2	0	8	0	1	0	0	1	0	0	0	0	0	2	15	0	0	0	6	0	0	0	8	0	0
Contig_10488	107	1072	12	T	11	3	0	C	1	0	7	1	1	0	0	1	0	0	0	0	0	0	1	0	11	0	0	0	3	0	0	0	7
Contig_10569	127	1199	2	C	1	0	0	T	1	0	0	0	1	0	0	0	0	0	0	0	0	0	1	0	1	0	0	0	0	0	0	0	0
Contig_10908	47	575	12	C	11	3	0	A	1	0	3	0	1	0	0	1	0	0	0	0	0	1	11	0	0	0	3	0	0	0	3	0	0
Contig_10908	47	884	13	C	13	0	0	T	0	0	3	0	0	0	0	1	0	0	0	0	0	0	13	0	0	0	0	0	0	0	3	0	0
Contig_11010	74	77	0	C	0	0	0	T	0	0	0	0	0	0	0	0	1	0	0	0	0	0	0	0	0	0	0	0	0	0	0	0	0
Contig_11010	74	155	0	G	0	0	0	A	0	0	0	0	0	0	0	0	1	0	0	0	0	0	0	0	0	0	0	0	0	0	0	0	0
Contig_11010	74	527	7	A	0	0	2	G	7	4	0	0	0	0	0	1	0	0	0	0	0	0	0	7	0	0	0	2	0	0	0	4	0
Contig_11010	74	695	13	A	0	0	2	G	13	9	0	0	0	0	0	1	0	0	0	0	0	0	0	13	0	0	0	2	0	0	0	9	0
Contig_11010	74	725	17	T	17	2	0	C	0	0	13	0	0	0	0	1	0	0	0	0	0	0	0	0	17	0	0	0	2	0	0	0	13
Contig_11112	53	129	4	T	2	0	2	C	2	0	0	0	1	0	0	1	0	0	0	0	0	0	2	0	2	0	2	0	0	0	0	0	0
Contig_11112	53	438	13	T	8	3	0	C	0	0	4	5	0	0	0	1	0	0	1	0	0	0	0	5	8	0	0	1	3	0	0	0	4
Contig_11753	119	418	0	C	0	0	0	A	0	0	0	0	0	0	0	0	1	0	0	0	0	0	0	0	0	0	0	0	0	0	0	0	0
Contig_11816	-1	40	0	T	0	0	0	A	0	0	0	0	0	0	0	0	1	0	0	0	0	0	0	0	0	0	0	0	0	0	0	0	0
Contig_11816	-1	103	0	G	0	0	0	A	0	0	0	0	0	0	0	0	1	0	0	0	0	0	0	0	0	0	0	0	0	0	0	0	0
Contig_11816	-1	109	0	C	0	0	0	T	0	0	0	0	0	0	0	0	1	0	0	0	0	0	0	0	0	0	0	0	0	0	0	0	0
Contig_11816	-1	130	0	T	0	0	0	C	0	0	0	0	0	0	0	0	1	0	0	0	0	0	0	0	0	0	0	0	0	0	0	0	0
Contig_11816	-1	172	0	A	0	0	0	G	0	0	0	0	0	0	0	0	1	0	0	0	0	0	0	0	0	0	0	0	0	0	0	0	0
Contig_11816	-1	184	0	A	0	0	0	G	0	0	0	0	0	0	0	0	1	0	0	0	0	0	0	0	0	0	0	0	0	0	0	0	0
Contig_11816	-1	208	0	C	0	0	0	T	0	0	0	0	0	0	0	0	1	0	0	0	0	0	0	0	0	0	0	0	0	0	0	0	0
Contig_11816	-1	232	0	T	0	0	0	C	0	0	0	0	0	0	0	0	1	0	0	0	0	0	0	0	0	0	0	0	0	0	0	0	0
Contig_11816	-1	313	0	T	0	0	0	C	0	0	0	0	0	0	0	0	1	0	0	0	0	0	0	0	0	0	0	0	0	0	0	0	0
Contig_11816	-1	352	0	G	0	0	0	A	0	0	0	0	0	0	0	0	1	0	0	0	0	0	0	0	0	0	0	0	0	0	0	0	0
Contig_11831	82	149	2	C	2	0	0	T	0	0	1	0	0	0	0	0	0	0	0	0	0	0	2	0	0	0	0	0	0	0	1	0	0
Contig_11915	83	1239	18	G	12	4	0	A	6	4	4	0	1	1	0	1	0	0	0	0	1	6	0	12	0	0	0	4	0	4	0	4	0
Contig_11915	83	1397	20	T	5	3	1	G	15	2	2	0	1	1	0	1	0	0	0	1	1	0	0	15	5	0	0	1	3	0	0	2	2
Contig_11947	240	621	31	T	23	10	1	C	8	4	4	0	1	1	0	1	0	0	0	1	1	0	8	0	23	0	1	0	10	0	4	0	4
Contig_11996	16	578	6	A	1	0	1	G	5	3	0	0	1	0	0	1	0	0	0	0	0	1	0	5	0	0	0	1	0	0	0	3	0
Contig_12030	70	359	0	A	0	0	0	G	0	0	0	0	0	0	0	0	1	0	0	0	0	0	0	0	0	0	0	0	0	0	0	0	0
Contig_12030	70	396	2	T	2	1	0	C	0	0	0	0	0	0	0	0	0	0	0	0	0	0	0	0	2	0	0	0	1	0	0	0	0
Contig_12030	70	431	3	C	3	2	0	T	0	0	0	0	0	0	0	1	0	0	0	0	0	0	3	0	0	0	2	0	0	0	0	0	0
Contig_12030	70	1170	21	T	20	3	0	C	1	0	10	0	1	0	0	1	0	0	0	0	0	0	1	0	20	0	0	0	3	0	0	0	10
Contig_12131	37	1383	10	C	7	3	0	A	3	3	2	0	1	1	0	1	0	0	0	0	1	3	7	0	0	0	3	0	0	3	2	0	0
Contig_12235	24	1008	0	C	0	0	0	T	0	0	0	0	0	0	0	0	1	0	0	0	0	0	0	0	0	0	0	0	0	0	0	0	0
Contig_12326	62	388	3	T	0	0	0	G	3	0	0	0	0	0	0	1	0	0	0	0	0	0	0	3	0	0	0	0	0	0	0	0	0
Contig_12326	62	639	1	C	1	0	0	T	0	0	0	0	0	0	0	0	0	0	0	0	0	0	1	0	0	0	0	0	0	0	0	0	0
Contig_12326	62	660	1	T	1	0	0	C	0	0	0	0	0	0	0	0	0	0	0	0	0	0	0	0	1	0	0	0	0	0	0	0	0
Contig_12424	18	697	1	G	1	0	0	A	0	0	1	0	0	0	0	0	0	0	0	0	0	0	0	1	0	0	0	0	0	0	0	1	0
Contig_12678	325	914	6	G	1	0	0	A	5	3	1	0	1	0	0	1	0	0	0	0	1	5	0	1	0	0	0	0	0	3	0	1	0
Contig_12965	115	108	29	C	0	0	6	A	29	14	0	0	0	0	0	1	0	0	0	0	0	29	0	0	0	6	0	0	0	14	0	0	0
Contig_12965	115	199	27	C	10	3	0	G	17	12	7	0	1	1	0	1	0	0	0	0	1	0	10	17	0	0	3	0	0	0	7	12	0
Contig_12965	115	252	28	G	21	4	0	T	7	1	17	0	1	1	0	1	0	0	0	0	1	0	0	21	7	0	0	4	0	0	0	17	1
Contig_12965	115	303	21	C	2	2	2	T	19	15	0	0	1	1	0	1	0	0	0	1	0	0	2	0	19	0	2	0	2	0	0	0	15
Contig_12965	115	842	21	G	4	4	0	A	17	12	0	1	1	1	0	1	0	0	0	0	0	17	0	4	0	0	0	4	0	12	0	0	0
Contig_12965	115	911	0	T	0	0	0	C	0	0	0	0	0	0	0	0	1	0	0	0	0	0	0	0	0	0	0	0	0	0	0	0	0
Contig_13023	32	258	0	C	0	0	0	T	0	0	0	0	0	0	0	0	1	0	0	0	0	0	0	0	0	0	0	0	0	0	0	0	0
Contig_13064	473	272	1	T	0	0	0	C	1	0	0	0	0	0	0	0	0	0	0	0	0	0	1	0	0	0	0	0	0	0	0	0	0
Contig_13064	473	527	222	C	173	39	11	T	49	22	72	15	1	1	0	1	0	0	1	1	1	0	173	0	49	0	39	0	11	0	72	0	22
Contig_13113	49	864	1	C	1	1	0	T	0	0	0	0	0	0	0	0	0	0	0	0	0	0	1	0	0	0	1	0	0	0	0	0	0
Contig_13249	37	328	11	T	6	3	0	G	5	2	3	0	1	1	0	1	0	0	0	0	1	0	0	5	6	0	0	0	3	0	0	2	3
Contig_13249	37	364	13	T	7	4	0	A	6	3	3	0	1	1	0	1	0	0	0	0	1	6	0	0	7	0	0	0	4	3	0	0	3
Contig_13352	170	420	0	A	0	0	0	C	0	0	0	0	0	0	0	0	1	0	0	0	0	0	0	0	0	0	0	0	0	0	0	0	0
Contig_13352	170	565	0	A	0	0	0	C	0	0	0	0	0	0	0	0	1	0	0	0	0	0	0	0	0	0	0	0	0	0	0	0	0
Contig_13685	18	259	0	T	0	0	0	G	0	0	0	0	0	0	0	0	1	0	0	0	0	0	0	0	0	0	0	0	0	0	0	0	0
Contig_13685	18	266	0	A	0	0	0	G	0	0	0	0	0	0	0	0	1	0	0	0	0	0	0	0	0	0	0	0	0	0	0	0	0
Contig_13685	18	312	0	A	0	0	0	C	0	0	0	0	0	0	0	0	1	0	0	0	0	0	0	0	0	0	0	0	0	0	0	0	0
Contig_13685	18	321	0	T	0	0	0	G	0	0	0	0	0	0	0	0	1	0	0	0	0	0	0	0	0	0	0	0	0	0	0	0	0
Contig_13856	77	973	6	A	1	0	0	C	5	2	1	0	1	0	0	1	0	0	0	0	1	1	5	0	0	0	0	0	0	1	2	0	0
Contig_13892	165	175	0	G	0	0	0	A	0	0	0	0	0	0	0	0	1	0	0	0	0	0	0	0	0	0	0	0	0	0	0	0	0
Contig_13892	165	1589	43	G	35	15	0	A	8	3	14	0	1	1	0	1	0	0	0	0	1	8	0	35	0	0	0	15	0	3	0	14	0
Contig_13954	93	331	0	G	0	0	0	A	0	0	0	0	0	0	0	0	1	0	0	0	0	0	0	0	0	0	0	0	0	0	0	0	0
Contig_14180	176	1128	1	G	0	0	0	A	1	0	0	0	0	0	0	0	0	0	0	0	0	1	0	0	0	0	0	0	0	0	0	0	0
Contig_14311	68	819	1	G	1	1	0	T	0	0	0	0	0	0	0	0	0	0	0	0	0	0	0	1	0	0	0	1	0	0	0	0	0
Contig_14387	134	801	14	C	14	7	0	T	0	0	6	0	0	0	0	1	0	0	0	0	0	0	14	0	0	0	7	0	0	0	6	0	0
Contig_14387	134	1005	46	C	25	7	11	T	21	4	10	0	1	1	0	1	0	0	0	1	1	0	25	0	21	0	7	0	11	0	10	0	4
Contig_14881	-1	292	0	A	0	0	0	G	0	0	0	0	0	0	0	0	1	0	0	0	0	0	0	0	0	0	0	0	0	0	0	0	0
Contig_14917	41	1049	1	G	1	0	0	A	0	0	1	0	0	0	0	0	0	0	0	0	0	0	0	1	0	0	0	0	0	0	0	1	0
Contig_14917	41	1139	5	C	2	1	0	T	3	0	1	0	1	0	0	1	0	0	0	0	0	0	2	0	3	0	1	0	0	0	1	0	0
Contig_14917	41	1323	12	G	3	3	0	A	9	7	0	1	1	1	0	1	0	0	0	0	0	9	0	3	0	0	0	3	0	7	0	0	0
Contig_14995	28	220	15	C	0	0	10	T	15	3	0	0	0	0	0	1	0	0	0	0	0	0	0	0	15	0	0	0	10	0	0	0	3
Contig_14995	28	908	0	C	0	0	0	T	0	0	0	0	0	0	0	0	1	0	0	0	0	0	0	0	0	0	0	0	0	0	0	0	0
Contig_14995	28	1553	0	C	0	0	0	T	0	0	0	0	0	0	0	0	1	0	0	0	0	0	0	0	0	0	0	0	0	0	0	0	0
Contig_15058	35	787	12	T	3	1	0	C	9	1	2	0	1	1	0	1	0	0	0	0	1	0	9	0	3	0	0	0	1	0	1	0	2
Contig_15058	35	873	15	A	6	1	0	G	9	1	5	0	1	1	0	1	0	0	0	0	1	6	0	9	0	1	0	0	0	5	0	1	0
Contig_15321	242	495	54	A	35	8	0	T	19	0	21	0	1	0	0	1	0	0	0	0	0	35	0	0	19	8	0	0	0	21	0	0	0
Contig_15321	242	1248	19	T	17	1	2	C	2	0	9	0	1	0	0	1	0	0	0	1	0	0	2	0	17	0	2	0	1	0	0	0	9
Contig_15326	44	595	3	G	3	1	0	A	0	0	0	0	0	0	0	1	0	0	0	0	0	0	0	3	0	0	0	1	0	0	0	0	0
Contig_15326	44	810	15	A	2	0	5	C	13	3	2	0	1	0	0	1	0	0	0	0	1	2	13	0	0	0	5	0	0	2	3	0	0
Contig_15326	44	823	15	C	2	0	5	T	13	3	2	0	1	0	0	1	0	0	0	0	1	0	2	0	13	0	0	0	5	0	2	0	3
Contig_15326	44	1102	5	G	0	0	2	T	5	2	0	0	0	0	0	1	0	0	0	0	0	0	0	0	5	0	0	0	2	0	0	0	2
Contig_15342	326	148	2	A	2	0	0	G	0	0	2	0	0	0	0	0	0	0	0	0	0	2	0	0	0	0	0	0	0	2	0	0	0
Contig_15342	326	220	8	T	8	4	0	C	0	0	3	0	0	0	0	1	0	0	0	0	0	0	0	0	8	0	0	0	4	0	0	0	3
Contig_15342	326	258	7	G	7	4	0	A	0	0	2	0	0	0	0	1	0	0	0	0	0	0	0	7	0	0	0	4	0	0	0	2	0
Contig_15342	326	989	9	C	0	0	1	T	9	3	0	0	0	0	0	1	0	0	0	0	0	0	0	0	9	0	0	0	1	0	0	0	3
Contig_15342	326	1195	15	A	10	5	0	T	5	3	3	1	1	1	0	1	0	0	0	0	1	10	0	0	5	5	0	0	0	3	0	0	3
Contig_15505	79	647	17	A	17	3	0	G	0	0	9	0	0	0	0	1	0	0	0	0	0	17	0	0	0	3	0	0	0	9	0	0	0
Contig_15505	79	1124	7	T	7	5	0	C	0	0	2	0	0	0	0	1	0	0	0	0	0	0	0	0	7	0	0	0	5	0	0	0	2
Contig_15642	41	1356	10	C	0	0	1	T	10	5	0	0	0	0	0	1	0	0	0	0	0	0	0	0	10	0	0	0	1	0	0	0	5
Contig_15687	19	505	0	A	0	0	0	T	0	0	0	0	0	0	0	0	1	0	0	0	0	0	0	0	0	0	0	0	0	0	0	0	0
Contig_15745	54	919	12	T	9	1	0	A	3	0	4	0	1	0	0	1	0	0	0	0	0	3	0	0	9	0	0	0	1	0	0	0	4
Contig_15761	15	374	0	G	0	0	0	A	0	0	0	0	0	0	0	0	1	0	0	0	0	0	0	0	0	0	0	0	0	0	0	0	0
Contig_16262	71	889	32	T	0	0	6	C	31	9	0	1	0	0	0	1	0	0	0	0	0	0	31	0	0	0	6	0	0	0	9	0	0
Contig_16262	71	1065	1	G	0	0	0	T	1	1	0	0	0	0	0	0	0	0	0	0	0	0	0	0	1	0	0	0	0	0	0	0	1
Contig_16548	147	646	71	G	1	0	15	A	70	26	1	0	1	0	0	1	0	0	0	0	1	70	0	1	0	15	0	0	0	26	0	1	0
Contig_16548	147	737	73	G	0	0	17	A	73	29	0	0	0	0	0	1	0	0	0	0	0	73	0	0	0	17	0	0	0	29	0	0	0
Contig_16964	139	575	33	G	15	0	13	A	18	2	10	0	1	0	0	1	0	0	0	0	1	18	0	15	0	13	0	0	0	2	0	10	0
Contig_16964	139	615	28	A	28	11	0	T	0	0	9	0	0	0	0	1	0	0	0	0	0	28	0	0	0	11	0	0	0	9	0	0	0
Contig_16964	139	841	14	C	14	4	0	A	0	0	3	0	0	0	0	1	0	0	0	0	0	0	14	0	0	0	4	0	0	0	3	0	0
Contig_16964	139	1358	11	G	0	0	1	C	11	9	0	1	0	0	0	1	0	0	0	0	0	0	11	0	0	0	1	0	0	0	9	0	0
Contig_17178	343	436	142	A	127	25	0	G	15	0	64	0	1	0	0	1	0	0	0	0	0	127	0	15	0	25	0	0	0	64	0	0	0
Contig_17453	142	268	0	T	0	0	0	G	0	0	0	0	0	0	0	0	1	0	0	0	0	0	0	0	0	0	0	0	0	0	0	0	0
Contig_17482	41	259	10	C	0	0	1	T	10	4	0	0	0	0	0	1	0	0	0	0	0	0	0	0	10	0	0	0	1	0	0	0	4
Contig_17751	168	202	63	C	10	9	0	T	53	37	0	1	1	1	0	1	0	0	0	0	0	0	10	0	53	0	9	0	0	0	0	0	37
Contig_17751	168	1938	0	T	0	0	0	A	0	0	0	0	0	0	0	0	1	0	0	0	0	0	0	0	0	0	0	0	0	0	0	0	0
Contig_18237	66	222	27	C	4	0	9	A	23	5	0	0	1	0	0	1	0	0	0	0	0	23	4	0	0	9	0	0	0	5	0	0	0
Contig_18237	66	306	18	G	15	7	0	A	3	3	0	0	1	1	0	1	0	0	0	0	0	3	0	15	0	0	0	7	0	3	0	0	0
Contig_18237	66	579	10	G	0	0	1	A	10	7	0	0	0	0	0	1	0	0	0	0	0	10	0	0	0	1	0	0	0	7	0	0	0
Contig_18237	66	840	2	G	1	0	0	A	1	0	1	0	1	0	0	0	0	0	0	0	0	1	0	1	0	0	0	0	0	0	0	1	0
Contig_18416	71	86	7	G	4	3	0	T	3	0	1	0	1	0	0	1	0	0	0	0	0	0	0	4	3	0	0	3	0	0	0	1	0
Contig_18416	71	273	20	T	13	6	0	C	7	1	7	0	1	1	0	1	0	0	0	0	1	0	7	0	13	0	0	0	6	0	1	0	7
Contig_18504	149	305	18	G	18	4	0	A	0	0	11	0	0	0	0	1	0	0	0	0	0	0	0	18	0	0	0	4	0	0	0	11	0
Contig_18511	387	708	61	G	61	19	0	A	0	0	30	0	0	0	0	1	0	0	0	0	0	0	0	61	0	0	0	19	0	0	0	30	0
Contig_18511	387	725	57	G	57	18	0	C	0	0	28	0	0	0	0	1	0	0	0	0	0	0	0	57	0	0	0	18	0	0	0	28	0
Contig_18705	137	1176	0	C	0	0	0	T	0	0	0	0	0	0	0	0	1	0	0	0	0	0	0	0	0	0	0	0	0	0	0	0	0
Contig_19013	134	268	33	T	19	5	6	C	14	3	14	0	1	1	0	1	0	0	0	1	1	0	14	0	19	0	6	0	5	0	3	0	14
Contig_19013	134	492	40	C	27	6	2	G	13	0	18	0	1	0	0	1	0	0	0	1	0	0	27	13	0	0	6	2	0	0	18	0	0
Contig_19013	134	1302	9	T	1	0	0	A	8	2	1	0	1	0	0	1	0	0	0	0	1	8	0	0	1	0	0	0	0	2	0	0	1
Contig_19013	134	1319	9	T	9	0	0	C	0	0	3	0	0	0	0	1	0	0	0	0	0	0	0	0	9	0	0	0	0	0	0	0	3
Contig_19013	134	1320	9	T	1	0	0	C	8	2	1	0	1	0	0	1	0	0	0	0	1	0	8	0	1	0	0	0	0	0	2	0	1
Contig_19084	60	747	9	T	1	0	2	C	8	4	0	0	1	0	0	1	0	0	0	0	0	0	8	0	1	0	2	0	0	0	4	0	0
Contig_19712	1065	677	11	A	4	0	0	G	7	5	0	0	1	0	0	1	0	0	0	0	0	4	0	7	0	0	0	0	0	0	0	5	0
Contig_19750	80	1131	33	C	0	0	9	T	33	13	0	0	0	0	0	1	0	0	0	0	0	0	0	0	33	0	0	0	9	0	0	0	13
Contig_19768	23	1042	0	G	0	0	0	A	0	0	0	0	0	0	0	0	1	0	0	0	0	0	0	0	0	0	0	0	0	0	0	0	0
Contig_19768	23	1046	13	G	12	2	1	T	1	0	5	0	1	0	0	1	0	0	0	1	0	0	0	12	1	0	0	2	1	0	0	5	0
Contig_19934	59	1018	0	T	0	0	0	C	0	0	0	0	0	0	0	0	1	0	0	0	0	0	0	0	0	0	0	0	0	0	0	0	0
Contig_20204	124	1573	16	C	0	0	2	T	16	8	0	0	0	0	0	1	0	0	0	0	0	0	0	0	16	0	0	0	2	0	0	0	8
Contig_20228	55	483	6	G	3	2	0	T	3	0	1	0	1	0	0	1	0	0	0	0	0	0	0	3	3	0	0	2	0	0	0	1	0
Contig_20228	55	611	4	A	1	1	0	G	3	0	0	0	1	0	0	1	0	0	0	0	0	1	0	3	0	1	0	0	0	0	0	0	0
Contig_20228	55	700	0	A	0	0	0	T	0	0	0	0	0	0	0	0	1	0	0	0	0	0	0	0	0	0	0	0	0	0	0	0	0
Contig_20228	55	736	0	C	0	0	0	G	0	0	0	0	0	0	0	0	1	0	0	0	0	0	0	0	0	0	0	0	0	0	0	0	0
Contig_20228	55	934	3	A	0	0	0	T	3	0	0	0	0	0	0	1	0	0	0	0	0	0	0	0	3	0	0	0	0	0	0	0	0
Contig_20228	55	1254	18	A	11	4	0	G	7	1	7	0	1	1	0	1	0	0	0	0	1	11	0	7	0	4	0	0	0	7	0	1	0
Contig_20228	55	1275	16	C	6	3	0	T	10	6	3	0	1	1	0	1	0	0	0	0	1	0	6	0	10	0	3	0	0	0	3	0	6
Contig_20228	55	1419	14	G	6	3	1	T	8	5	3	0	1	1	0	1	0	0	0	1	1	0	0	6	8	0	0	3	1	0	0	3	5
Contig_20228	55	1433	12	T	5	2	0	A	7	5	3	0	1	1	0	1	0	0	0	0	1	7	0	0	5	0	0	0	2	5	0	0	3
Contig_20431	142	1077	4	A	4	1	0	G	0	0	3	0	0	0	0	1	0	0	0	0	0	4	0	0	0	1	0	0	0	3	0	0	0
Contig_20431	142	1588	10	G	10	1	0	T	0	0	6	0	0	0	0	1	0	0	0	0	0	0	0	10	0	0	0	1	0	0	0	6	0
Contig_20606	170	1356	6	C	0	0	1	T	6	3	0	0	0	0	0	1	0	0	0	0	0	0	0	0	6	0	0	0	1	0	0	0	3
Contig_20606	170	1380	3	A	3	0	0	T	0	0	1	0	0	0	0	1	0	0	0	0	0	3	0	0	0	0	0	0	0	1	0	0	0
Contig_20705	46	10	0	G	0	0	0	T	0	0	0	0	0	0	0	0	1	0	0	0	0	0	0	0	0	0	0	0	0	0	0	0	0
Contig_20705	46	14	0	T	0	0	0	C	0	0	0	0	0	0	0	0	1	0	0	0	0	0	0	0	0	0	0	0	0	0	0	0	0
Contig_20705	46	1132	2	T	0	0	0	C	2	0	0	0	0	0	0	0	0	0	0	0	0	0	2	0	0	0	0	0	0	0	0	0	0
Contig_20705	46	1375	23	C	18	1	1	T	5	2	11	0	1	1	0	1	0	0	0	1	1	0	18	0	5	0	1	0	1	0	11	0	2
Contig_20705	46	1429	22	T	21	2	0	C	0	0	12	1	0	0	0	1	0	0	0	0	0	0	0	0	21	0	0	0	2	0	0	0	12
Contig_20943	105	200	28	A	2	2	1	G	25	13	0	7	1	1	0	1	0	0	1	1	0	2	1	25	0	2	0	1	0	0	0	13	0
Contig_21162	760	805	5	T	4	0	0	C	1	0	3	0	1	0	0	1	0	0	0	0	0	0	1	0	4	0	0	0	0	0	0	0	3
Contig_21162	760	824	5	T	4	0	0	C	1	0	3	0	1	0	0	1	0	0	0	0	0	0	1	0	4	0	0	0	0	0	0	0	3
Contig_21182	230	1287	6	T	1	0	1	A	5	4	1	0	1	0	0	1	0	0	0	0	1	5	0	0	1	1	0	0	0	4	0	0	1
Contig_21182	230	1307	11	C	2	1	1	T	9	6	1	0	1	1	0	1	0	0	0	1	1	0	2	0	9	0	1	0	1	0	1	0	6
Contig_21182	230	1311	12	G	2	1	1	A	10	7	1	0	1	1	0	1	0	0	0	1	1	10	0	2	0	1	0	1	0	7	0	1	0
Contig_21182	230	1325	14	T	11	3	0	C	3	3	5	0	1	1	0	1	0	0	0	0	1	0	3	0	11	0	0	0	3	0	3	0	5
Contig_21182	230	1334	16	C	2	1	3	T	14	8	1	0	1	1	0	1	0	0	0	1	1	0	2	0	14	0	1	0	3	0	1	0	8
Contig_21314	115	345	3	T	3	0	0	C	0	0	3	0	0	0	0	1	0	0	0	0	0	0	0	0	3	0	0	0	0	0	0	0	3
Contig_21314	115	375	3	G	3	0	0	T	0	0	3	0	0	0	0	1	0	0	0	0	0	0	0	3	0	0	0	0	0	0	0	3	0
Contig_21329	488	763	95	G	19	4	29	A	76	24	5	1	1	1	0	1	0	0	0	1	1	76	0	19	0	29	0	4	0	24	0	5	0
Contig_21329	488	769	96	T	24	5	28	C	72	21	9	0	1	1	0	1	0	0	0	1	1	0	72	0	24	0	28	0	5	0	21	0	9
Contig_21329	488	1380	21	T	10	0	3	G	11	2	7	0	1	0	0	1	0	0	0	0	1	0	0	11	10	0	0	3	0	0	0	2	7
Contig_21329	488	1442	17	A	0	0	1	G	17	8	0	0	0	0	0	1	0	0	0	0	0	0	0	17	0	0	0	1	0	0	0	8	0
Contig_21329	488	1540	20	A	0	0	1	C	20	8	0	0	0	0	0	1	0	0	0	0	0	0	20	0	0	0	1	0	0	0	8	0	0
Contig_21329	488	1555	21	T	21	2	0	C	0	0	8	0	0	0	0	1	0	0	0	0	0	0	0	0	21	0	0	0	2	0	0	0	8
Contig_21543	194	517	18	G	10	2	0	A	8	8	8	0	1	1	0	1	0	0	0	0	1	8	0	10	0	0	0	2	0	8	0	8	0
Contig_21547	57	410	5	G	1	0	2	A	4	2	1	0	1	0	0	1	0	0	0	0	1	4	0	1	0	2	0	0	0	2	0	1	0
Contig_21547	57	437	5	A	1	0	2	T	4	2	1	0	1	0	0	1	0	0	0	0	1	1	0	0	4	0	0	0	2	1	0	0	2
Contig_21547	57	701	23	T	4	0	8	C	19	6	4	0	1	0	0	1	0	0	0	0	1	0	19	0	4	0	8	0	0	0	6	0	4
Contig_21547	57	1202	7	C	2	0	4	T	5	1	2	0	1	0	0	1	0	0	0	0	1	0	2	0	5	0	0	0	4	0	2	0	1
Contig_21621	184	989	17	C	0	0	2	T	17	2	0	0	0	0	0	1	0	0	0	0	0	0	0	0	17	0	0	0	2	0	0	0	2
Contig_22024	52	714	2	T	2	1	0	C	0	0	1	0	0	0	0	0	0	0	0	0	0	0	0	0	2	0	0	0	1	0	0	0	1
Contig_22024	52	1026	8	C	7	0	1	A	1	0	2	0	1	0	0	1	0	0	0	0	0	1	7	0	0	1	0	0	0	0	2	0	0
Contig_22024	52	1027	8	G	7	0	1	A	1	0	2	0	1	0	0	1	0	0	0	0	0	1	0	7	0	1	0	0	0	0	0	2	0
Contig_22024	52	1044	9	T	0	0	1	C	9	3	0	0	0	0	0	1	0	0	0	0	0	0	9	0	0	0	1	0	0	0	3	0	0
Contig_22024	52	1075	10	A	9	0	1	G	1	0	4	0	1	0	0	1	0	0	0	0	0	9	0	1	0	0	0	1	0	4	0	0	0
Contig_22024	52	1107	9	G	9	0	0	C	0	0	4	0	0	0	0	1	0	0	0	0	0	0	0	9	0	0	0	0	0	0	0	4	0
Contig_22024	52	1109	9	A	9	0	0	T	0	0	4	0	0	0	0	1	0	0	0	0	0	9	0	0	0	0	0	0	0	4	0	0	0
Contig_22065	92	1190	41	C	5	5	4	T	36	14	0	0	1	1	0	1	0	0	0	1	0	0	5	0	36	0	5	0	4	0	0	0	14
Contig_22065	92	1200	41	C	5	5	4	G	36	14	0	0	1	1	0	1	0	0	0	1	0	0	5	36	0	0	5	4	0	0	0	14	0
Contig_22065	92	1201	40	T	12	5	4	C	14	6	7	15	1	1	0	1	0	0	1	1	1	0	14	14	12	0	4	0	5	0	6	1	7
Contig_22907	38	428	1	T	1	0	0	G	0	0	0	0	0	0	0	0	0	0	0	0	0	0	0	0	1	0	0	0	0	0	0	0	0
Contig_22907	38	444	1	G	1	0	0	A	0	0	0	0	0	0	0	0	0	0	0	0	0	0	0	1	0	0	0	0	0	0	0	0	0
Contig_22962	55	202	2	A	0	0	0	T	2	0	0	0	0	0	0	0	0	0	0	0	0	0	0	0	2	0	0	0	0	0	0	0	0
Contig_22962	55	1297	35	A	27	5	0	G	8	0	15	0	1	0	0	1	0	0	0	0	0	27	0	8	0	5	0	0	0	15	0	0	0
Contig_23418	369	423	70	C	70	8	0	G	0	0	31	0	0	0	0	1	0	0	0	0	0	0	70	0	0	0	8	0	0	0	31	0	0
Contig_23430	238	111	56	A	1	0	19	G	55	22	0	0	1	0	0	1	0	0	0	0	0	1	0	55	0	0	0	19	0	0	0	22	0
Contig_23430	238	363	41	A	29	10	6	G	12	2	5	0	1	1	0	1	0	0	0	1	1	29	0	12	0	10	0	6	0	5	0	2	0
Contig_23430	238	647	23	T	8	2	7	G	15	2	5	0	1	1	0	1	0	0	0	1	1	0	0	15	8	0	0	7	2	0	0	2	5
Contig_23476	230	1118	51	C	51	16	0	A	0	0	19	0	0	0	0	1	0	0	0	0	0	0	51	0	0	0	16	0	0	0	19	0	0
Contig_23558	84	622	26	C	22	5	2	A	4	0	8	0	1	0	0	1	0	0	0	1	0	4	22	0	0	2	5	0	0	0	8	0	0
Contig_24283	76	1023	4	C	2	0	0	G	2	1	0	0	1	0	0	1	0	0	0	0	0	0	2	2	0	0	0	0	0	0	0	1	0
Contig_24283	76	1055	4	A	3	0	0	T	1	0	1	0	1	0	0	1	0	0	0	0	0	3	0	0	1	0	0	0	0	1	0	0	0
Contig_24554	183	948	21	G	10	3	0	A	11	3	7	0	1	1	0	1	0	0	0	0	1	11	0	10	0	0	0	3	0	3	0	7	0
Contig_24554	183	1155	43	G	42	10	0	T	1	0	19	0	1	0	0	1	0	0	0	0	0	0	0	42	1	0	0	10	0	0	0	19	0
Contig_24832	68	336	16	G	12	4	1	A	4	1	7	1	1	1	0	1	0	0	0	1	1	4	0	12	0	1	0	4	0	1	0	7	0
Contig_24832	68	339	17	G	12	4	1	T	5	2	7	0	1	1	0	1	0	0	0	1	1	0	0	12	5	0	0	4	1	0	0	7	2
Contig_24832	68	345	17	T	12	4	1	G	5	2	7	0	1	1	0	1	0	0	0	1	1	0	0	5	12	0	0	1	4	0	0	2	7
Contig_24832	68	351	18	A	12	4	2	G	6	2	7	0	1	1	0	1	0	0	0	1	1	12	0	6	0	4	0	2	0	7	0	2	0
Contig_25048	135	825	3	G	1	0	0	T	2	1	1	0	1	0	0	1	0	0	0	0	1	0	0	1	2	0	0	0	0	0	0	1	1
Contig_25052	128	255	13	G	6	2	0	A	7	0	4	0	1	0	0	1	0	0	0	0	0	7	0	6	0	0	0	2	0	0	0	4	0
Contig_25052	128	437	23	G	12	7	0	A	11	3	5	0	1	1	0	1	0	0	0	0	1	11	0	12	0	0	0	7	0	3	0	5	0
Contig_25052	128	1148	18	A	0	0	1	G	18	7	0	0	0	0	0	1	0	0	0	0	0	0	0	18	0	0	0	1	0	0	0	7	0
Contig_25195	170	78	0	G	0	0	0	C	0	0	0	0	0	0	0	0	1	0	0	0	0	0	0	0	0	0	0	0	0	0	0	0	0
Contig_25356	226	322	20	C	1	1	7	T	19	9	0	0	1	1	0	1	0	0	0	1	0	0	1	0	19	0	1	0	7	0	0	0	9
Contig_25473	91	104	16	G	4	2	0	T	7	2	2	5	1	1	0	1	0	0	1	0	1	5	0	4	7	3	0	2	0	1	0	2	2
Contig_25879	95	350	7	T	0	0	0	G	7	4	0	0	0	0	0	1	0	0	0	0	0	0	0	7	0	0	0	0	0	0	0	4	0
Contig_26553	62	326	0	G	0	0	0	T	0	0	0	0	0	0	0	0	1	0	0	0	0	0	0	0	0	0	0	0	0	0	0	0	0
Contig_26575	55	1112	1	C	1	0	0	T	0	0	0	0	0	0	0	0	0	0	0	0	0	0	1	0	0	0	0	0	0	0	0	0	0
Contig_26794	42	767	10	T	3	3	0	C	7	2	0	0	1	1	0	1	0	0	0	0	0	0	7	0	3	0	0	0	3	0	2	0	0
Contig_26794	42	1112	6	C	0	0	1	T	6	3	0	0	0	0	0	1	0	0	0	0	0	0	0	0	6	0	0	0	1	0	0	0	3
Contig_26808	64	1024	4	T	0	0	1	C	4	3	0	0	0	0	0	1	0	0	0	0	0	0	4	0	0	0	1	0	0	0	3	0	0
Contig_27048	126	470	11	T	0	0	4	C	11	5	0	0	0	0	0	1	0	0	0	0	0	0	11	0	0	0	4	0	0	0	5	0	0
Contig_27304	3	1187	2	T	1	1	0	C	1	0	0	0	1	0	0	0	0	0	0	0	0	0	1	0	1	0	0	0	1	0	0	0	0
Contig_27354	132	387	55	T	3	0	14	C	52	11	3	0	1	0	0	1	0	0	0	0	1	0	52	0	3	0	14	0	0	0	11	0	3
Contig_27354	132	668	22	T	21	9	0	C	1	1	8	0	1	1	0	1	0	0	0	0	1	0	1	0	21	0	0	0	9	0	1	0	8
Contig_28071	12	213	1	T	1	0	0	A	0	0	1	0	0	0	0	0	0	0	0	0	0	0	0	0	1	0	0	0	0	0	0	0	1
Contig_28071	12	552	0	G	0	0	0	A	0	0	0	0	0	0	0	0	1	0	0	0	0	0	0	0	0	0	0	0	0	0	0	0	0
Contig_28071	12	607	0	A	0	0	0	C	0	0	0	0	0	0	0	0	1	0	0	0	0	0	0	0	0	0	0	0	0	0	0	0	0
Contig_28071	12	834	1	G	1	1	0	A	0	0	0	0	0	0	0	0	0	0	0	0	0	0	0	1	0	0	0	1	0	0	0	0	0
Contig_28071	12	1086	2	G	1	0	1	A	1	0	1	2	1	0	0	0	0	0	1	0	0	1	0	1	0	1	0	0	0	0	0	1	0
Contig_28071	12	1263	3	C	0	0	0	T	3	2	0	0	0	0	0	1	0	0	0	0	0	0	0	0	3	0	0	0	0	0	0	0	2
Contig_28194	85	1510	29	C	23	10	0	T	5	2	8	1	1	1	0	1	0	0	0	0	1	0	23	0	5	0	10	0	0	0	8	0	2
Contig_28437	86	372	7	C	3	3	3	T	4	1	0	0	1	1	0	1	0	0	0	1	0	0	3	0	4	0	3	0	3	0	0	0	1
Contig_28437	86	521	4	G	3	0	1	A	1	0	1	0	1	0	0	1	0	0	0	0	0	1	0	3	0	1	0	0	0	0	0	1	0
Contig_28437	86	602	1	G	1	0	0	A	0	0	1	0	0	0	0	0	0	0	0	0	0	0	0	1	0	0	0	0	0	0	0	1	0
Contig_28479	88	1021	5	G	3	0	0	A	2	0	3	0	1	0	0	1	0	0	0	0	0	2	0	3	0	0	0	0	0	0	0	3	0
Contig_28479	88	1175	7	C	7	2	0	A	0	0	3	0	0	0	0	1	0	0	0	0	0	0	7	0	0	0	2	0	0	0	3	0	0
Contig_28616	70	1086	20	C	0	0	5	T	20	10	0	0	0	0	0	1	0	0	0	0	0	0	0	0	20	0	0	0	5	0	0	0	10
Contig_28616	70	1148	27	T	12	5	4	C	15	5	7	0	1	1	0	1	0	0	0	1	1	0	15	0	12	0	4	0	5	0	5	0	7
Contig_28705	43	505	22	G	4	2	0	A	18	11	2	0	1	1	0	1	0	0	0	0	1	18	0	4	0	0	0	2	0	11	0	2	0
Contig_28705	43	1004	0	T	0	0	0	A	0	0	0	0	0	0	0	0	1	0	0	0	0	0	0	0	0	0	0	0	0	0	0	0	0
Contig_28705	43	1241	5	T	3	2	0	G	2	0	1	0	1	0	0	1	0	0	0	0	0	0	0	2	3	0	0	0	2	0	0	0	1
Contig_28822	44	303	14	A	0	0	4	G	14	8	0	0	0	0	0	1	0	0	0	0	0	0	0	14	0	0	0	4	0	0	0	8	0
Contig_29085	25	734	0	T	0	0	0	C	0	0	0	0	0	0	0	0	1	0	0	0	0	0	0	0	0	0	0	0	0	0	0	0	0
Contig_29085	25	743	0	A	0	0	0	G	0	0	0	0	0	0	0	0	1	0	0	0	0	0	0	0	0	0	0	0	0	0	0	0	0
Contig_29085	25	911	0	G	0	0	0	A	0	0	0	0	0	0	0	0	1	0	0	0	0	0	0	0	0	0	0	0	0	0	0	0	0
Contig_29085	25	977	0	T	0	0	0	C	0	0	0	0	0	0	0	0	1	0	0	0	0	0	0	0	0	0	0	0	0	0	0	0	0
Contig_29085	25	1214	6	C	6	0	0	T	0	0	4	0	0	0	0	1	0	0	0	0	0	0	6	0	0	0	0	0	0	0	4	0	0
Contig_29085	25	1247	6	T	6	0	0	C	0	0	4	0	0	0	0	1	0	0	0	0	0	0	0	0	6	0	0	0	0	0	0	0	4
Contig_29085	25	1249	6	T	0	0	0	G	6	4	0	0	0	0	0	1	0	0	0	0	0	0	0	6	0	0	0	0	0	0	0	4	0
Contig_29085	25	1272	7	A	7	0	0	G	0	0	4	0	0	0	0	1	0	0	0	0	0	7	0	0	0	0	0	0	0	4	0	0	0
Contig_29085	25	1403	3	C	3	0	0	T	0	0	0	0	0	0	0	1	0	0	0	0	0	0	3	0	0	0	0	0	0	0	0	0	0
Contig_29085	25	1508	1	C	0	0	0	T	0	0	0	1	0	0	0	0	0	1	0	0	0	0	0	1	0	0	0	0	0	0	0	0	0
Contig_29085	25	1547	0	A	0	0	0	G	0	0	0	1	0	0	0	0	1	0	0	0	0	0	0	0	0	0	0	0	0	0	0	0	0
Contig_29383	1050	1080	25	T	0	0	1	C	25	1	0	0	0	0	0	1	0	0	0	0	0	0	25	0	0	0	1	0	0	0	1	0	0
Contig_29383	1050	1109	28	C	11	1	0	G	17	0	1	0	1	0	0	1	0	0	0	0	0	0	11	17	0	0	1	0	0	0	1	0	0
Contig_29383	1050	1404	3	T	0	0	0	C	3	1	0	0	0	0	0	1	0	0	0	0	0	0	3	0	0	0	0	0	0	0	1	0	0
Contig_29383	1050	1461	3	T	0	0	0	C	3	1	0	0	0	0	0	1	0	0	0	0	0	0	3	0	0	0	0	0	0	0	1	0	0
Contig_29492	20	343	2	A	0	0	0	G	2	2	0	0	0	0	0	0	0	0	0	0	0	0	0	2	0	0	0	0	0	0	0	2	0
Contig_29508	310	144	37	G	8	1	7	C	27	10	4	2	1	1	0	1	0	0	1	1	1	2	27	8	0	0	7	1	0	1	10	4	0
Contig_29508	310	159	36	C	15	0	7	T	21	8	7	0	1	0	0	1	0	0	0	0	1	0	15	0	21	0	0	0	7	0	7	0	8
Contig_29508	310	186	43	G	8	0	12	T	34	11	4	1	1	0	0	1	0	0	0	0	1	1	0	8	34	1	0	0	12	0	0	4	11
Contig_29508	310	192	42	T	8	0	11	G	34	12	4	1	1	0	0	1	0	0	0	0	1	0	0	34	8	0	0	11	0	0	0	12	4
													270	154	0	403	100	1	21	73	145
													0.472028	0.269231	0	0.704545	0.174825	0.00174825	0.0367133
													0.669975	0.382134	0	1	0.248139	0.00248139	0.0521092
																	504

## Sheet: NVT1_vs_UTT2.intra
Opening ace file 369_basin_mtn_mapping_response.ace
Contig_id	Num_reads_in_contig	SNP_pos	SNP_coverage	MTN_base	MTN_base_count	MTN_reads_match_MTN_base	MTN_base_matches_BASIN_base	BASIN_base	BASIN_base_count	BASIN_reads_match_BASIN_base	BASIN_base_matches_MTN_base_count	Reads_with_OTHER_bases	Do we detect both bases at the SNP with any reads?	Do we detect the SNP with reads from MTN/BASIn?	Are all of the discriminatory bases a subset of the SNPs with both bases from any read?	Did we detect one of the two bases at the SNP position?				Het Mtn	Het Basin	A	C	G	T	A	C	G	T	A	C	G	T
Contig_49	58	659	1	G	0	0	1	A	1	0	0	0	0	0	0	0	0	0	0	0	0	1	0	0	0	1	0	0	0	0	0	0	0
Contig_221	17	1046	0	C	0	0	0	T	0	0	0	0	0	0	0	0	1	0	0	0	0	0	0	0	0	0	0	0	0	0	0	0	0
Contig_268	50	1838	4	G	1	0	0	T	3	2	0	0	1	0	0	1	0	0	0	0	0	0	0	1	3	0	0	0	0	0	0	0	2
Contig_391	104	168	24	A	0	0	0	G	23	4	0	1	0	0	0	1	0	0	0	0	0	0	0	23	1	0	0	0	0	0	0	4	0
Contig_391	104	732	3	T	1	0	0	G	2	2	0	0	1	0	0	1	0	0	0	0	0	0	0	2	1	0	0	0	0	0	0	2	0
Contig_603	126	50	17	T	2	0	0	A	15	6	0	0	1	0	0	1	0	0	0	0	0	15	0	0	2	0	0	0	0	6	0	0	0
Contig_603	126	296	20	A	20	0	0	G	0	0	5	0	0	0	0	1	0	0	0	0	0	20	0	0	0	0	0	0	0	5	0	0	0
Contig_649	363	1160	0	A	0	0	0	C	0	0	0	0	0	0	0	0	1	0	0	0	0	0	0	0	0	0	0	0	0	0	0	0	0
Contig_677	27	689	1	G	1	0	0	C	0	0	0	0	0	0	0	0	0	0	0	0	0	0	0	1	0	0	0	0	0	0	0	0	0
Contig_677	27	695	1	T	0	0	0	A	1	0	0	0	0	0	0	0	0	0	0	0	0	1	0	0	0	0	0	0	0	0	0	0	0
Contig_677	27	1285	3	A	2	0	0	C	1	1	1	0	1	0	0	1	0	0	0	0	1	2	1	0	0	0	0	0	0	1	1	0	0
Contig_804	341	649	50	A	0	0	0	C	50	16	0	0	0	0	0	1	0	0	0	0	0	0	50	0	0	0	0	0	0	0	16	0	0
Contig_804	341	665	46	C	38	0	0	T	8	8	7	0	1	0	0	1	0	0	0	0	1	0	38	0	8	0	0	0	0	0	7	0	8
Contig_804	341	761	35	T	18	0	1	C	17	16	0	0	1	0	0	1	0	0	0	0	0	0	17	0	18	0	1	0	0	0	16	0	0
Contig_822	52	606	13	G	12	0	0	T	1	0	4	0	1	0	0	1	0	0	0	0	0	0	0	12	1	0	0	0	0	0	0	4	0
Contig_899	70	917	12	G	12	0	0	C	0	0	4	0	0	0	0	1	0	0	0	0	0	0	0	12	0	0	0	0	0	0	0	4	0
Contig_899	70	1554	0	A	0	0	0	G	0	0	0	0	0	0	0	0	1	0	0	0	0	0	0	0	0	0	0	0	0	0	0	0	0
Contig_899	70	1686	0	C	0	0	0	T	0	0	0	0	0	0	0	0	1	0	0	0	0	0	0	0	0	0	0	0	0	0	0	0	0
Contig_1120	75	409	0	T	0	0	0	C	0	0	0	0	0	0	0	0	1	0	0	0	0	0	0	0	0	0	0	0	0	0	0	0	0
Contig_1120	75	1084	12	A	12	0	0	G	0	0	3	0	0	0	0	1	0	0	0	0	0	12	0	0	0	0	0	0	0	3	0	0	0
Contig_1142	59	673	0	C	0	0	0	T	0	0	0	0	0	0	0	0	1	0	0	0	0	0	0	0	0	0	0	0	0	0	0	0	0
Contig_1142	59	733	0	G	0	0	0	A	0	0	0	0	0	0	0	0	1	0	0	0	0	0	0	0	0	0	0	0	0	0	0	0	0
Contig_1401	73	56	15	G	0	0	0	A	15	2	0	0	0	0	0	1	0	0	0	0	0	15	0	0	0	0	0	0	0	2	0	0	0
Contig_1401	73	59	15	C	0	0	0	T	15	2	0	0	0	0	0	1	0	0	0	0	0	0	0	0	15	0	0	0	0	0	0	0	2
Contig_1401	73	74	15	G	0	0	0	A	15	2	0	0	0	0	0	1	0	0	0	0	0	15	0	0	0	0	0	0	0	2	0	0	0
Contig_1401	73	89	15	A	0	0	0	T	15	2	0	0	0	0	0	1	0	0	0	0	0	0	0	0	15	0	0	0	0	0	0	0	2
Contig_1401	73	107	15	G	0	0	0	T	15	2	0	0	0	0	0	1	0	0	0	0	0	0	0	0	15	0	0	0	0	0	0	0	2
Contig_1401	73	116	17	A	0	0	0	G	17	2	0	0	0	0	0	1	0	0	0	0	0	0	0	17	0	0	0	0	0	0	0	2	0
Contig_1401	73	131	19	A	0	0	0	T	17	2	0	2	0	0	0	1	0	0	1	0	0	0	2	0	17	0	0	0	0	0	0	0	2
Contig_1401	73	137	19	A	0	0	0	G	19	2	0	0	0	0	0	1	0	0	0	0	0	0	0	19	0	0	0	0	0	0	0	2	0
Contig_1401	73	143	19	A	0	0	0	G	19	2	0	0	0	0	0	1	0	0	0	0	0	0	0	19	0	0	0	0	0	0	0	2	0
Contig_1401	73	144	19	A	0	0	0	T	19	2	0	0	0	0	0	1	0	0	0	0	0	0	0	0	19	0	0	0	0	0	0	0	2
Contig_1401	73	147	19	A	0	0	0	C	19	2	0	0	0	0	0	1	0	0	0	0	0	0	19	0	0	0	0	0	0	0	2	0	0
Contig_1401	73	155	19	G	0	0	0	A	19	2	0	0	0	0	0	1	0	0	0	0	0	19	0	0	0	0	0	0	0	2	0	0	0
Contig_1401	73	157	19	A	0	0	0	G	19	2	0	0	0	0	0	1	0	0	0	0	0	0	0	19	0	0	0	0	0	0	0	2	0
Contig_1401	73	1650	20	A	0	0	2	G	20	10	0	0	0	0	0	1	0	0	0	0	0	0	0	20	0	0	0	2	0	0	0	10	0
Contig_1404	59	279	2	C	2	0	0	T	0	0	0	0	0	0	0	0	0	0	0	0	0	0	2	0	0	0	0	0	0	0	0	0	0
Contig_1404	59	537	0	T	0	0	0	C	0	0	0	0	0	0	0	0	1	0	0	0	0	0	0	0	0	0	0	0	0	0	0	0	0
Contig_1404	59	633	3	T	0	0	0	C	3	0	0	0	0	0	0	1	0	0	0	0	0	0	3	0	0	0	0	0	0	0	0	0	0
Contig_1404	59	1363	42	T	6	0	0	C	36	15	0	0	1	0	0	1	0	0	0	0	0	0	36	0	6	0	0	0	0	0	15	0	0
Contig_1425	39	534	1	C	1	0	0	T	0	0	1	0	0	0	0	0	0	0	0	0	0	0	1	0	0	0	0	0	0	0	1	0	0
Contig_1627	145	244	12	T	3	0	3	A	9	3	1	0	1	0	0	1	0	0	0	0	1	9	0	0	3	3	0	0	0	3	0	0	1
Contig_1627	145	847	62	G	62	4	0	T	0	0	11	0	0	0	0	1	0	0	0	0	0	0	0	62	0	0	0	4	0	0	0	11	0
Contig_1627	145	1267	0	T	0	0	0	G	0	0	0	0	0	0	0	0	1	0	0	0	0	0	0	0	0	0	0	0	0	0	0	0	0
Contig_1627	145	1339	0	A	0	0	0	G	0	0	0	0	0	0	0	0	1	0	0	0	0	0	0	0	0	0	0	0	0	0	0	0	0
Contig_1627	145	1651	5	A	0	0	0	G	5	1	0	0	0	0	0	1	0	0	0	0	0	0	0	5	0	0	0	0	0	0	0	1	0
Contig_1678	54	82	26	T	14	0	4	A	12	5	0	0	1	0	0	1	0	0	0	0	0	12	0	0	14	4	0	0	0	5	0	0	0
Contig_1678	54	444	12	A	5	1	0	G	7	3	0	0	1	1	0	1	0	0	0	0	0	5	0	7	0	1	0	0	0	0	0	3	0
Contig_1678	54	450	10	C	1	0	0	T	8	4	0	1	1	0	0	1	0	0	0	0	0	1	1	0	8	1	0	0	0	0	0	0	4
Contig_1876	5	462	1	A	0	0	0	C	1	0	0	0	0	0	0	0	0	0	0	0	0	0	1	0	0	0	0	0	0	0	0	0	0
Contig_1876	5	582	1	T	0	0	0	G	1	0	0	0	0	0	0	0	0	0	0	0	0	0	0	1	0	0	0	0	0	0	0	0	0
Contig_1936	106	458	19	T	0	0	0	G	17	8	0	2	0	0	0	1	0	0	1	0	0	0	2	17	0	0	0	0	0	0	1	8	0
Contig_1936	106	513	22	T	0	0	0	C	22	10	0	0	0	0	0	1	0	0	0	0	0	0	22	0	0	0	0	0	0	0	10	0	0
Contig_1936	106	548	21	T	0	0	0	C	21	9	0	3	0	0	0	1	0	0	1	0	0	0	21	0	0	0	0	0	0	0	9	0	0
Contig_1936	106	625	23	C	0	0	0	T	23	9	0	0	0	0	0	1	0	0	0	0	0	0	0	0	23	0	0	0	0	0	0	0	9
Contig_1936	106	799	11	T	0	0	1	C	11	3	0	0	0	0	0	1	0	0	0	0	0	0	11	0	0	0	1	0	0	0	3	0	0
Contig_1952	173	38	10	T	0	0	0	C	10	1	0	0	0	0	0	1	0	0	0	0	0	0	10	0	0	0	0	0	0	0	1	0	0
Contig_1952	173	280	16	G	13	0	0	A	3	3	0	0	1	0	0	1	0	0	0	0	0	3	0	13	0	0	0	0	0	3	0	0	0
Contig_1952	173	489	35	G	9	0	15	T	24	6	0	2	1	0	0	1	0	0	1	0	0	0	2	9	24	0	2	0	15	0	0	0	6
Contig_1952	173	654	12	C	3	0	3	G	9	5	0	0	1	0	0	1	0	0	0	0	0	0	3	9	0	0	0	3	0	0	0	5	0
Contig_1964	35	1055	1	G	1	0	0	C	0	0	0	0	0	0	0	0	0	0	0	0	0	0	0	1	0	0	0	0	0	0	0	0	0
Contig_2056	909	214	623	T	10	0	5	C	612	185	0	1	1	0	0	1	0	0	0	0	0	1	612	0	10	0	5	0	0	0	185	0	0
Contig_2056	909	310	7	G	0	0	0	T	7	3	0	0	0	0	0	1	0	0	0	0	0	0	0	0	7	0	0	0	0	0	0	0	3
Contig_2056	909	577	28	A	4	0	2	T	24	8	0	0	1	0	0	1	0	0	0	0	0	4	0	0	24	0	0	0	2	0	0	0	8
Contig_2133	216	584	53	A	4	0	10	G	49	10	0	0	1	0	0	1	0	0	0	0	0	4	0	49	0	0	0	10	0	0	0	10	0
Contig_2133	216	1053	46	C	4	0	0	T	42	9	0	0	1	0	0	1	0	0	0	0	0	0	4	0	42	0	0	0	0	0	0	0	9
Contig_2163	65	1438	11	A	0	0	0	G	11	2	0	0	0	0	0	1	0	0	0	0	0	0	0	11	0	0	0	0	0	0	0	2	0
Contig_2283	115	539	54	T	53	14	0	C	1	1	5	0	1	1	0	1	0	0	0	0	1	0	1	0	53	0	0	0	14	0	1	0	5
Contig_2283	115	667	33	A	5	1	10	G	28	2	2	0	1	1	0	1	0	0	0	1	1	5	0	28	0	1	0	10	0	2	0	2	0
Contig_2283	115	798	8	A	2	0	3	T	6	1	0	0	1	0	0	1	0	0	0	0	0	2	0	0	6	0	0	0	3	0	0	0	1
Contig_2283	115	1154	2	T	1	0	0	C	1	1	0	0	1	0	0	0	0	0	0	0	0	0	1	0	1	0	0	0	0	0	1	0	0
Contig_2377	227	277	45	T	9	0	0	C	36	8	0	1	1	0	0	1	0	0	0	0	0	0	36	0	9	0	0	0	0	0	8	0	0
Contig_2381	112	43	9	C	6	0	0	G	3	3	0	0	1	0	0	1	0	0	0	0	0	0	6	3	0	0	0	0	0	0	0	3	0
Contig_2381	112	329	8	C	6	0	0	T	2	2	0	0	1	0	0	1	0	0	0	0	0	0	6	0	2	0	0	0	0	0	0	0	2
Contig_2381	112	577	26	A	17	0	3	G	8	5	0	1	1	0	0	1	0	0	0	0	0	17	0	8	1	0	0	3	0	0	0	5	1
Contig_2381	112	1038	7	G	6	0	0	A	1	1	0	0	1	0	0	1	0	0	0	0	0	1	0	6	0	0	0	0	0	1	0	0	0
Contig_2570	179	619	37	T	9	0	1	A	28	10	0	0	1	0	0	1	0	0	0	0	0	28	0	0	9	1	0	0	0	10	0	0	0
Contig_2570	179	902	43	C	0	0	0	T	43	11	0	0	0	0	0	1	0	0	0	0	0	0	0	0	43	0	0	0	0	0	0	0	11
Contig_2570	179	928	45	T	17	1	0	A	28	11	0	0	1	1	0	1	0	0	0	0	0	28	0	0	17	0	0	0	1	11	0	0	0
Contig_2634	132	57	2	A	2	0	0	G	0	0	0	0	0	0	0	0	0	0	0	0	0	2	0	0	0	0	0	0	0	0	0	0	0
Contig_2634	132	133	2	C	0	0	0	T	2	0	0	0	0	0	0	0	0	0	0	0	0	0	0	0	2	0	0	0	0	0	0	0	0
Contig_2634	132	134	2	G	2	0	0	C	0	0	0	0	0	0	0	0	0	0	0	0	0	0	0	2	0	0	0	0	0	0	0	0	0
Contig_2634	132	192	19	T	19	9	0	C	0	0	4	0	0	0	0	1	0	0	0	0	0	0	0	0	19	0	0	0	9	0	0	0	4
Contig_2634	132	205	19	G	3	0	9	A	16	3	1	0	1	0	0	1	0	0	0	0	1	16	0	3	0	9	0	0	0	3	0	1	0
Contig_2653	55	564	0	G	0	0	0	A	0	0	0	0	0	0	0	0	1	0	0	0	0	0	0	0	0	0	0	0	0	0	0	0	0
Contig_2668	386	1068	130	A	42	11	28	G	88	12	6	0	1	1	0	1	0	0	0	1	1	42	0	88	0	11	0	28	0	6	0	12	0
Contig_2824	2	848	0	C	0	0	0	T	0	0	0	0	0	0	0	0	1	0	0	0	0	0	0	0	0	0	0	0	0	0	0	0	0
Contig_2824	2	884	0	C	0	0	0	A	0	0	0	0	0	0	0	0	1	0	0	0	0	0	0	0	0	0	0	0	0	0	0	0	0
Contig_2824	2	924	0	C	0	0	0	A	0	0	0	0	0	0	0	0	1	0	0	0	0	0	0	0	0	0	0	0	0	0	0	0	0
Contig_2824	2	1513	0	T	0	0	0	C	0	0	0	0	0	0	0	0	1	0	0	0	0	0	0	0	0	0	0	0	0	0	0	0	0
Contig_3024	8	526	0	T	0	0	0	C	0	0	0	0	0	0	0	0	1	0	0	0	0	0	0	0	0	0	0	0	0	0	0	0	0
Contig_3040	142	1006	34	A	0	0	4	G	34	3	0	0	0	0	0	1	0	0	0	0	0	0	0	34	0	0	0	4	0	0	0	3	0
Contig_3074	56	1548	9	A	2	0	3	G	7	0	0	0	1	0	0	1	0	0	0	0	0	2	0	7	0	0	0	3	0	0	0	0	0
Contig_3081	80	428	13	A	7	0	3	G	6	3	0	0	1	0	0	1	0	0	0	0	0	7	0	6	0	0	0	3	0	0	0	3	0
Contig_3081	80	548	11	G	7	0	2	C	4	2	0	0	1	0	0	1	0	0	0	0	0	0	4	7	0	0	2	0	0	0	2	0	0
Contig_3081	80	557	11	G	7	0	2	A	4	2	0	0	1	0	0	1	0	0	0	0	0	4	0	7	0	2	0	0	0	2	0	0	0
Contig_3115	87	54	11	C	9	3	0	A	2	2	1	0	1	1	0	1	0	0	0	0	1	2	9	0	0	0	3	0	0	2	1	0	0
Contig_3115	87	1010	38	C	17	0	0	T	21	6	4	0	1	0	0	1	0	0	0	0	1	0	17	0	21	0	0	0	0	0	4	0	6
Contig_3238	101	1580	12	C	7	0	1	T	5	2	2	0	1	0	0	1	0	0	0	0	1	0	7	0	5	0	0	0	1	0	2	0	2
Contig_3254	176	456	28	C	13	0	1	G	11	4	3	5	1	0	0	1	0	0	1	0	1	0	13	11	4	0	0	1	0	0	3	4	0
Contig_3254	176	463	29	A	18	1	1	G	11	4	2	1	1	1	0	1	0	0	0	1	1	18	0	11	0	1	0	1	0	2	0	4	0
Contig_3254	176	464	29	T	7	1	1	A	22	6	0	1	1	1	0	1	0	0	0	1	0	22	0	0	7	1	0	0	1	6	0	0	0
Contig_3254	176	487	38	T	14	2	0	G	0	0	0	24	0	0	0	1	0	0	1	0	0	22	2	0	14	0	0	0	2	8	0	0	0
Contig_3254	176	496	39	A	13	1	1	T	26	7	2	0	1	1	0	1	0	0	0	1	1	13	0	0	26	1	0	0	1	2	0	0	7
Contig_3254	176	504	36	T	11	1	1	C	25	9	0	2	1	1	0	1	0	0	1	1	0	0	25	0	11	0	1	0	1	0	9	0	0
Contig_3254	176	505	39	C	39	2	0	A	0	0	10	0	0	0	0	1	0	0	0	0	0	0	39	0	0	0	2	0	0	0	10	0	0
Contig_3254	176	517	42	C	32	0	2	A	10	3	9	0	1	0	0	1	0	0	0	0	1	10	32	0	0	2	0	0	0	3	9	0	0
Contig_3254	176	524	51	A	44	1	1	G	6	3	10	1	1	1	0	1	0	0	0	1	1	44	1	6	0	1	0	1	0	10	0	3	0
Contig_3254	176	529	51	T	44	1	1	C	7	3	10	0	1	1	0	1	0	0	0	1	1	0	7	0	44	0	1	0	1	0	3	0	10
Contig_3330	192	192	32	T	32	1	0	C	0	0	6	0	0	0	0	1	0	0	0	0	0	0	0	0	32	0	0	0	1	0	0	0	6
Contig_3610	87	318	17	A	17	1	0	C	0	0	2	0	0	0	0	1	0	0	0	0	0	17	0	0	0	1	0	0	0	2	0	0	0
Contig_3610	87	1002	4	A	3	0	0	G	1	0	0	0	1	0	0	1	0	0	0	0	0	3	0	1	0	0	0	0	0	0	0	0	0
Contig_3610	87	1370	14	T	13	0	0	A	1	0	3	0	1	0	0	1	0	0	0	0	0	1	0	0	13	0	0	0	0	0	0	0	3
Contig_3610	87	1856	7	A	5	2	0	C	1	0	0	1	1	0	0	1	0	0	0	0	0	5	1	0	1	2	0	0	0	0	0	0	0
Contig_3610	87	1862	7	T	6	2	0	G	1	0	0	0	1	0	0	1	0	0	0	0	0	0	0	1	6	0	0	0	2	0	0	0	0
Contig_3610	87	1865	7	T	6	2	0	G	1	0	0	0	1	0	0	1	0	0	0	0	0	0	0	1	6	0	0	0	2	0	0	0	0
Contig_3610	87	1884	7	G	7	2	0	T	0	0	0	0	0	0	0	1	0	0	0	0	0	0	0	7	0	0	0	2	0	0	0	0	0
Contig_3731	39	172	0	G	0	0	0	A	0	0	0	0	0	0	0	0	1	0	0	0	0	0	0	0	0	0	0	0	0	0	0	0	0
Contig_3731	39	1454	14	C	3	0	0	G	11	4	0	0	1	0	0	1	0	0	0	0	0	0	3	11	0	0	0	0	0	0	0	4	0
Contig_3731	39	1489	14	C	3	0	0	G	11	4	0	0	1	0	0	1	0	0	0	0	0	0	3	11	0	0	0	0	0	0	0	4	0
Contig_3738	677	470	27	T	25	2	0	C	2	0	11	0	1	0	0	1	0	0	0	0	0	0	2	0	25	0	0	0	2	0	0	0	11
Contig_3738	677	1137	45	G	9	0	2	C	36	13	0	0	1	0	0	1	0	0	0	0	0	0	36	9	0	0	2	0	0	0	13	0	0
Contig_3891	7	294	2	A	0	0	1	C	2	0	0	0	0	0	0	0	0	0	0	0	0	0	2	0	0	0	1	0	0	0	0	0	0
Contig_3891	7	300	2	A	2	1	0	T	0	0	0	0	0	0	0	0	0	0	0	0	0	2	0	0	0	1	0	0	0	0	0	0	0
Contig_3891	7	1143	1	A	0	0	0	T	1	0	0	0	0	0	0	0	0	0	0	0	0	0	0	0	1	0	0	0	0	0	0	0	0
Contig_3982	45	581	9	T	4	0	4	C	5	1	0	0	1	0	0	1	0	0	0	0	0	0	5	0	4	0	4	0	0	0	1	0	0
Contig_3982	45	688	5	C	4	0	1	A	1	0	0	0	1	0	0	1	0	0	0	0	0	1	4	0	0	1	0	0	0	0	0	0	0
Contig_3982	45	780	12	T	4	0	5	G	8	1	0	0	1	0	0	1	0	0	0	0	0	0	0	8	4	0	0	5	0	0	0	1	0
Contig_4000	178	282	33	G	2	0	2	T	31	5	2	0	1	0	0	1	0	0	0	0	1	0	0	2	31	0	0	0	2	0	0	2	5
Contig_4100	74	1348	5	T	4	0	0	C	1	0	1	0	1	0	0	1	0	0	0	0	0	0	1	0	4	0	0	0	0	0	0	0	1
Contig_4100	74	1429	7	T	3	0	0	C	4	1	0	0	1	0	0	1	0	0	0	0	0	0	4	0	3	0	0	0	0	0	1	0	0
Contig_4178	64	445	6	C	0	0	0	T	6	2	0	0	0	0	0	1	0	0	0	0	0	0	0	0	6	0	0	0	0	0	0	0	2
Contig_4434	8	435	2	A	2	0	0	T	0	0	0	0	0	0	0	0	0	0	0	0	0	2	0	0	0	0	0	0	0	0	0	0	0
Contig_4437	321	191	1	T	1	0	0	A	0	0	0	0	0	0	0	0	0	0	0	0	0	0	0	0	1	0	0	0	0	0	0	0	0
Contig_4478	22	904	2	C	1	0	0	T	1	1	0	0	1	0	0	0	0	0	0	0	0	0	1	0	1	0	0	0	0	0	0	0	1
Contig_4478	22	1541	0	A	0	0	0	G	0	0	0	0	0	0	0	0	1	0	0	0	0	0	0	0	0	0	0	0	0	0	0	0	0
Contig_4489	51	862	9	T	9	0	0	C	0	0	2	0	0	0	0	1	0	0	0	0	0	0	0	0	9	0	0	0	0	0	0	0	2
Contig_4489	51	1182	12	C	3	0	0	T	9	5	0	0	1	0	0	1	0	0	0	0	0	0	3	0	9	0	0	0	0	0	0	0	5
Contig_4546	103	457	23	G	20	0	2	A	3	0	3	0	1	0	0	1	0	0	0	0	0	3	0	20	0	2	0	0	0	0	0	3	0
Contig_4546	103	1167	13	A	11	0	0	G	2	0	1	0	1	0	0	1	0	0	0	0	0	11	0	2	0	0	0	0	0	1	0	0	0
Contig_4579	147	430	48	A	20	0	5	G	28	8	0	0	1	0	0	1	0	0	0	0	0	20	0	28	0	0	0	5	0	0	0	8	0
Contig_4579	147	838	23	G	23	0	0	A	0	0	6	0	0	0	0	1	0	0	0	0	0	0	0	23	0	0	0	0	0	0	0	6	0
Contig_4579	147	840	23	A	13	0	0	C	10	6	0	0	1	0	0	1	0	0	0	0	0	13	10	0	0	0	0	0	0	0	6	0	0
Contig_4579	147	901	20	A	11	0	0	G	9	5	0	0	1	0	0	1	0	0	0	0	0	11	0	9	0	0	0	0	0	0	0	5	0
Contig_4579	147	1093	8	C	5	0	0	A	3	2	2	0	1	0	0	1	0	0	0	0	1	3	5	0	0	0	0	0	0	2	2	0	0
Contig_4579	147	1221	1	C	1	0	0	T	0	0	0	0	0	0	0	0	0	0	0	0	0	0	1	0	0	0	0	0	0	0	0	0	0
Contig_4579	147	1230	1	T	1	0	0	G	0	0	0	0	0	0	0	0	0	0	0	0	0	0	0	0	1	0	0	0	0	0	0	0	0
Contig_4707	549	444	30	T	3	0	0	C	27	6	0	0	1	0	0	1	0	0	0	0	0	0	27	0	3	0	0	0	0	0	6	0	0
Contig_4718	15	1003	0	A	0	0	0	G	0	0	0	0	0	0	0	0	1	0	0	0	0	0	0	0	0	0	0	0	0	0	0	0	0
Contig_4718	15	1020	0	G	0	0	0	A	0	0	0	0	0	0	0	0	1	0	0	0	0	0	0	0	0	0	0	0	0	0	0	0	0
Contig_4830	47	309	0	T	0	0	0	C	0	0	0	0	0	0	0	0	1	0	0	0	0	0	0	0	0	0	0	0	0	0	0	0	0
Contig_4830	47	651	0	C	0	0	0	A	0	0	0	0	0	0	0	0	1	0	0	0	0	0	0	0	0	0	0	0	0	0	0	0	0
Contig_4974	138	480	45	T	20	0	2	C	25	7	0	0	1	0	0	1	0	0	0	0	0	0	25	0	20	0	2	0	0	0	7	0	0
Contig_4974	138	540	46	T	0	0	2	C	46	5	0	0	0	0	0	1	0	0	0	0	0	0	46	0	0	0	2	0	0	0	5	0	0
Contig_4974	138	570	53	C	29	0	4	T	24	6	0	0	1	0	0	1	0	0	0	0	0	0	29	0	24	0	0	0	4	0	0	0	6
Contig_5119	189	768	69	C	31	0	7	T	38	11	14	0	1	0	0	1	0	0	0	0	1	0	31	0	38	0	0	0	7	0	14	0	11
Contig_5209	38	103	2	C	1	0	0	G	1	0	0	0	1	0	0	0	0	0	0	0	0	0	1	1	0	0	0	0	0	0	0	0	0
Contig_5209	38	528	7	C	7	0	0	T	0	0	3	0	0	0	0	1	0	0	0	0	0	0	7	0	0	0	0	0	0	0	3	0	0
Contig_5209	38	555	7	A	1	0	0	C	6	3	0	0	1	0	0	1	0	0	0	0	0	1	6	0	0	0	0	0	0	0	3	0	0
Contig_5209	38	702	9	A	0	0	4	G	9	0	0	0	0	0	0	1	0	0	0	0	0	0	0	9	0	0	0	4	0	0	0	0	0
Contig_5209	38	858	20	T	2	0	7	C	18	3	0	0	1	0	0	1	0	0	0	0	0	0	18	0	2	0	7	0	0	0	3	0	0
Contig_5209	38	972	18	T	6	1	3	C	11	4	0	1	1	1	0	1	0	0	0	1	0	1	11	0	6	1	3	0	1	0	4	0	0
Contig_5209	38	1263	0	T	0	0	0	C	0	0	0	0	0	0	0	0	1	0	0	0	0	0	0	0	0	0	0	0	0	0	0	0	0
Contig_5209	38	1483	1	C	0	0	0	G	1	1	0	0	0	0	0	0	0	0	0	0	0	0	0	1	0	0	0	0	0	0	0	1	0
Contig_5209	38	1525	1	T	0	0	0	C	1	1	0	0	0	0	0	0	0	0	0	0	0	0	1	0	0	0	0	0	0	0	1	0	0
Contig_5338	211	216	69	A	66	1	0	T	2	1	31	1	1	1	0	1	0	0	0	0	1	66	0	1	2	1	0	0	0	31	0	0	1
Contig_5528	60	296	1	C	1	0	0	T	0	0	0	0	0	0	0	0	0	0	0	0	0	0	1	0	0	0	0	0	0	0	0	0	0
Contig_5528	60	299	1	G	1	0	0	T	0	0	0	0	0	0	0	0	0	0	0	0	0	0	0	1	0	0	0	0	0	0	0	0	0
Contig_5528	60	359	1	T	0	0	0	C	1	0	0	0	0	0	0	0	0	0	0	0	0	0	1	0	0	0	0	0	0	0	0	0	0
Contig_5528	60	386	1	G	0	0	0	A	1	0	0	0	0	0	0	0	0	0	0	0	0	1	0	0	0	0	0	0	0	0	0	0	0
Contig_5528	60	1231	18	G	0	0	6	A	18	6	0	1	0	0	0	1	0	0	0	0	0	18	0	0	0	6	0	0	0	6	0	0	0
Contig_5685	83	1122	4	C	1	1	0	T	3	3	0	0	1	1	0	1	0	0	0	0	0	0	1	0	3	0	1	0	0	0	0	0	3
Contig_5685	83	1329	20	T	19	0	0	C	1	1	3	0	1	0	0	1	0	0	0	0	1	0	1	0	19	0	0	0	0	0	1	0	3
Contig_5690	109	132	0	C	0	0	0	T	0	0	0	0	0	0	0	0	1	0	0	0	0	0	0	0	0	0	0	0	0	0	0	0	0
Contig_5732	22	384	12	A	2	0	1	G	10	0	0	0	1	0	0	1	0	0	0	0	0	2	0	10	0	0	0	1	0	0	0	0	0
Contig_5732	22	390	12	G	11	1	0	T	0	0	0	1	0	0	0	1	0	0	0	0	0	1	0	11	0	0	0	1	0	0	0	0	0
Contig_6135	257	1070	111	C	8	0	23	T	102	24	0	4	1	0	0	1	0	0	1	0	0	1	8	0	102	0	0	0	23	0	0	0	24
Contig_6306	117	383	53	A	53	5	0	G	0	0	15	0	0	0	0	1	0	0	0	0	0	53	0	0	0	5	0	0	0	15	0	0	0
Contig_6306	117	387	53	G	53	5	0	C	0	0	15	0	0	0	0	1	0	0	0	0	0	0	0	53	0	0	0	5	0	0	0	15	0
Contig_6414	133	1346	1	C	1	0	0	T	0	0	0	0	0	0	0	0	0	0	0	0	0	0	1	0	0	0	0	0	0	0	0	0	0
Contig_6485	8	490	7	A	0	0	0	C	7	5	0	0	0	0	0	1	0	0	0	0	0	0	7	0	0	0	0	0	0	0	5	0	0
Contig_6485	8	553	7	C	0	0	0	T	7	5	0	0	0	0	0	1	0	0	0	0	0	0	0	0	7	0	0	0	0	0	0	0	5
Contig_6485	8	709	2	C	2	0	0	T	0	0	1	0	0	0	0	0	0	0	0	0	0	0	2	0	0	0	0	0	0	0	1	0	0
Contig_6485	8	905	0	A	0	0	0	G	0	0	0	0	0	0	0	0	1	0	0	0	0	0	0	0	0	0	0	0	0	0	0	0	0
Contig_6491	76	1080	10	C	8	0	0	T	2	0	5	0	1	0	0	1	0	0	0	0	0	0	8	0	2	0	0	0	0	0	5	0	0
Contig_6515	21	1011	15	G	13	0	0	A	2	2	2	0	1	0	0	1	0	0	0	0	1	2	0	13	0	0	0	0	0	2	0	2	0
Contig_6601	36	358	9	G	1	0	0	A	8	2	0	0	1	0	0	1	0	0	0	0	0	8	0	1	0	0	0	0	0	2	0	0	0
Contig_6601	36	669	1	A	0	0	0	G	1	0	0	0	0	0	0	0	0	0	0	0	0	0	0	1	0	0	0	0	0	0	0	0	0
Contig_6675	30	706	0	T	0	0	0	C	0	0	0	0	0	0	0	0	1	0	0	0	0	0	0	0	0	0	0	0	0	0	0	0	0
Contig_6675	30	1156	3	T	1	0	0	C	2	2	0	0	1	0	0	1	0	0	0	0	0	0	2	0	1	0	0	0	0	0	2	0	0
Contig_6743	59	369	21	G	8	0	1	A	13	8	0	0	1	0	0	1	0	0	0	0	0	13	0	8	0	1	0	0	0	8	0	0	0
Contig_6779	547	513	24	G	0	0	0	A	24	6	0	0	0	0	0	1	0	0	0	0	0	24	0	0	0	0	0	0	0	6	0	0	0
Contig_6863	125	886	30	G	11	1	0	C	19	2	3	0	1	1	0	1	0	0	0	0	1	0	19	11	0	0	0	1	0	0	2	3	0
Contig_6863	125	905	26	G	10	1	0	T	16	3	2	0	1	1	0	1	0	0	0	0	1	0	0	10	16	0	0	1	0	0	0	2	3
Contig_7030	42	732	9	T	0	0	0	C	9	1	0	0	0	0	0	1	0	0	0	0	0	0	9	0	0	0	0	0	0	0	1	0	0
Contig_7215	75	337	17	G	7	0	0	A	10	4	0	0	1	0	0	1	0	0	0	0	0	10	0	7	0	0	0	0	0	4	0	0	0
Contig_7215	75	946	5	T	5	0	0	C	0	0	2	0	0	0	0	1	0	0	0	0	0	0	0	0	5	0	0	0	0	0	0	0	2
Contig_7215	75	1160	9	C	9	0	0	T	0	0	0	0	0	0	0	1	0	0	0	0	0	0	9	0	0	0	0	0	0	0	0	0	0
Contig_7215	75	1188	8	G	8	0	0	A	0	0	0	0	0	0	0	1	0	0	0	0	0	0	0	8	0	0	0	0	0	0	0	0	0
Contig_7215	75	1192	8	A	8	0	0	G	0	0	0	0	0	0	0	1	0	0	0	0	0	8	0	0	0	0	0	0	0	0	0	0	0
Contig_7215	75	1206	8	T	8	0	0	C	0	0	0	0	0	0	0	1	0	0	0	0	0	0	0	0	8	0	0	0	0	0	0	0	0
Contig_7324	67	1476	9	C	6	0	0	T	3	3	0	0	1	0	0	1	0	0	0	0	0	0	6	0	3	0	0	0	0	0	0	0	3
Contig_7342	32	629	1	G	0	0	0	A	1	0	0	0	0	0	0	0	0	0	0	0	0	1	0	0	0	0	0	0	0	0	0	0	0
Contig_7445	128	239	34	G	34	9	0	T	0	0	4	0	0	0	0	1	0	0	0	0	0	0	0	34	0	0	0	9	0	0	0	4	0
Contig_7515	113	586	2	G	2	0	0	A	0	0	0	0	0	0	0	0	0	0	0	0	0	0	0	2	0	0	0	0	0	0	0	0	0
Contig_7515	113	1162	0	G	0	0	0	A	0	0	0	0	0	0	0	0	1	0	0	0	0	0	0	0	0	0	0	0	0	0	0	0	0
Contig_7625	178	350	8	G	8	3	0	A	0	0	2	0	0	0	0	1	0	0	0	0	0	0	0	8	0	0	0	3	0	0	0	2	0
Contig_7625	178	1038	27	G	24	3	0	A	3	1	4	0	1	1	0	1	0	0	0	0	1	3	0	24	0	0	0	3	0	1	0	4	0
Contig_7625	178	1386	10	C	9	0	0	T	1	0	2	0	1	0	0	1	0	0	0	0	0	0	9	0	1	0	0	0	0	0	2	0	0
Contig_7700	10	549	5	C	4	0	0	T	1	0	1	0	1	0	0	1	0	0	0	0	0	0	4	0	1	0	0	0	0	0	1	0	0
Contig_7700	10	560	5	A	4	0	0	G	1	0	1	0	1	0	0	1	0	0	0	0	0	4	0	1	0	0	0	0	0	1	0	0	0
Contig_7766	39	908	5	T	5	0	0	A	0	0	0	0	0	0	0	1	0	0	0	0	0	0	0	0	5	0	0	0	0	0	0	0	0
Contig_7766	39	911	5	A	5	0	0	G	0	0	0	0	0	0	0	1	0	0	0	0	0	5	0	0	0	0	0	0	0	0	0	0	0
Contig_7766	39	932	5	G	5	0	0	A	0	0	0	0	0	0	0	1	0	0	0	0	0	0	0	5	0	0	0	0	0	0	0	0	0
Contig_7897	65	513	2	G	2	0	0	A	0	0	0	0	0	0	0	0	0	0	0	0	0	0	0	2	0	0	0	0	0	0	0	0	0
Contig_7941	271	137	30	G	21	2	0	A	9	9	0	0	1	1	0	1	0	0	0	0	0	9	0	21	0	0	0	2	0	9	0	0	0
Contig_7941	271	257	47	G	38	3	0	A	9	9	0	0	1	1	0	1	0	0	0	0	0	9	0	38	0	0	0	3	0	9	0	0	0
Contig_8351	67	1040	0	G	0	0	0	A	0	0	0	0	0	0	0	0	1	0	0	0	0	0	0	0	0	0	0	0	0	0	0	0	0
Contig_8417	76	742	11	G	10	0	0	A	1	0	1	0	1	0	0	1	0	0	0	0	0	1	0	10	0	0	0	0	0	0	0	1	0
Contig_8417	76	883	9	G	4	0	0	A	5	0	2	0	1	0	0	1	0	0	0	0	0	5	0	4	0	0	0	0	0	0	0	2	0
Contig_8417	76	1568	22	C	4	0	1	A	18	8	0	0	1	0	0	1	0	0	0	0	0	18	4	0	0	1	0	0	0	8	0	0	0
Contig_8417	76	1659	30	G	5	0	0	A	25	15	0	0	1	0	0	1	0	0	0	0	0	25	0	5	0	0	0	0	0	15	0	0	0
Contig_8417	76	1704	30	C	5	0	0	T	25	14	0	0	1	0	0	1	0	0	0	0	0	0	5	0	25	0	0	0	0	0	0	0	14
Contig_8417	76	1708	28	C	0	0	0	T	28	14	0	0	0	0	0	1	0	0	0	0	0	0	0	0	28	0	0	0	0	0	0	0	14
Contig_8455	79	118	0	T	0	0	0	G	0	0	0	0	0	0	0	0	1	0	0	0	0	0	0	0	0	0	0	0	0	0	0	0	0
Contig_8455	79	128	0	A	0	0	0	C	0	0	0	0	0	0	0	0	1	0	0	0	0	0	0	0	0	0	0	0	0	0	0	0	0
Contig_8455	79	129	0	G	0	0	0	A	0	0	0	0	0	0	0	0	1	0	0	0	0	0	0	0	0	0	0	0	0	0	0	0	0
Contig_8455	79	149	0	T	0	0	0	C	0	0	0	0	0	0	0	0	1	0	0	0	0	0	0	0	0	0	0	0	0	0	0	0	0
Contig_8455	79	182	1	T	1	0	0	C	0	0	0	0	0	0	0	0	0	0	0	0	0	0	0	0	1	0	0	0	0	0	0	0	0
Contig_8455	79	362	1	T	1	0	0	C	0	0	0	0	0	0	0	0	0	0	0	0	0	0	0	0	1	0	0	0	0	0	0	0	0
Contig_8455	79	371	1	G	1	0	0	C	0	0	0	0	0	0	0	0	0	0	0	0	0	0	0	1	0	0	0	0	0	0	0	0	0
Contig_8455	79	1275	20	C	5	0	0	G	15	6	0	0	1	0	0	1	0	0	0	0	0	0	5	15	0	0	0	0	0	0	0	6	0
Contig_8455	79	1278	19	T	5	0	0	G	14	5	0	0	1	0	0	1	0	0	0	0	0	0	0	14	5	0	0	0	0	0	0	5	0
Contig_8609	17	24	0	C	0	0	0	G	0	0	0	0	0	0	0	0	1	0	0	0	0	0	0	0	0	0	0	0	0	0	0	0	0
Contig_8609	17	88	0	G	0	0	0	T	0	0	0	0	0	0	0	0	1	0	0	0	0	0	0	0	0	0	0	0	0	0	0	0	0
Contig_8609	17	125	0	T	0	0	0	A	0	0	0	0	0	0	0	0	1	0	0	0	0	0	0	0	0	0	0	0	0	0	0	0	0
Contig_8609	17	163	0	T	0	0	0	C	0	0	0	0	0	0	0	0	1	0	0	0	0	0	0	0	0	0	0	0	0	0	0	0	0
Contig_8609	17	329	0	G	0	0	0	C	0	0	0	0	0	0	0	0	1	0	0	0	0	0	0	0	0	0	0	0	0	0	0	0	0
Contig_8609	17	580	0	C	0	0	0	A	0	0	0	0	0	0	0	0	1	0	0	0	0	0	0	0	0	0	0	0	0	0	0	0	0
Contig_8647	59	254	1	T	1	0	0	C	0	0	0	0	0	0	0	0	0	0	0	0	0	0	0	0	1	0	0	0	0	0	0	0	0
Contig_8647	59	650	5	A	3	0	0	G	2	0	0	0	1	0	0	1	0	0	0	0	0	3	0	2	0	0	0	0	0	0	0	0	0
Contig_8647	59	659	6	T	6	0	0	C	0	0	0	0	0	0	0	1	0	0	0	0	0	0	0	0	6	0	0	0	0	0	0	0	0
Contig_8647	59	815	2	C	1	1	0	T	1	0	0	1	1	0	0	0	0	0	0	0	0	0	1	0	1	0	1	0	0	0	0	0	0
Contig_8647	59	1094	2	C	2	0	0	T	0	0	0	0	0	0	0	0	0	0	0	0	0	0	2	0	0	0	0	0	0	0	0	0	0
Contig_8647	59	1382	9	T	7	0	0	G	2	1	2	0	1	0	0	1	0	0	0	0	1	0	0	2	7	0	0	0	0	0	0	1	2
Contig_8647	59	1428	12	T	10	0	0	C	2	1	2	0	1	0	0	1	0	0	0	0	1	0	2	0	10	0	0	0	0	0	1	0	2
Contig_8647	59	1511	11	C	8	0	1	T	3	1	1	0	1	0	0	1	0	0	0	0	1	0	8	0	3	0	0	0	1	0	1	0	1
Contig_8847	26	1704	11	C	0	0	0	T	11	5	0	0	0	0	0	1	0	0	0	0	0	0	0	0	11	0	0	0	0	0	0	0	5
Contig_8970	127	394	18	C	11	0	0	G	7	5	0	0	1	0	0	1	0	0	0	0	0	0	11	7	0	0	0	0	0	0	0	5	0
Contig_8987	136	316	31	G	2	0	5	T	29	8	0	0	1	0	0	1	0	0	0	0	0	0	0	2	29	0	0	0	5	0	0	0	8
Contig_8987	136	811	35	A	3	0	7	C	32	9	0	0	1	0	0	1	0	0	0	0	0	3	32	0	0	0	7	0	0	0	9	0	0
Contig_8987	136	1351	0	G	0	0	0	A	0	0	0	0	0	0	0	0	1	0	0	0	0	0	0	0	0	0	0	0	0	0	0	0	0
Contig_8987	136	1419	0	G	0	0	0	T	0	0	0	0	0	0	0	0	1	0	0	0	0	0	0	0	0	0	0	0	0	0	0	0	0
Contig_9069	56	467	10	T	0	0	1	G	10	6	0	0	0	0	0	1	0	0	0	0	0	0	0	10	0	0	0	1	0	0	0	6	0
Contig_9172	40	133	15	G	0	0	0	C	15	3	0	0	0	0	0	1	0	0	0	0	0	0	15	0	0	0	0	0	0	0	3	0	0
Contig_9172	40	1476	10	C	10	0	0	T	0	0	4	0	0	0	0	1	0	0	0	0	0	0	10	0	0	0	0	0	0	0	4	0	0
Contig_9218	67	334	7	G	6	3	0	A	1	0	0	0	1	0	0	1	0	0	0	0	0	1	0	6	0	0	0	3	0	0	0	0	0
Contig_9221	77	316	19	T	11	0	0	G	8	4	0	0	1	0	0	1	0	0	0	0	0	0	0	8	11	0	0	0	0	0	0	4	0
Contig_9225	119	45	2	C	2	0	0	G	0	0	0	0	0	0	0	0	0	0	0	0	0	0	2	0	0	0	0	0	0	0	0	0	0
Contig_9225	119	96	3	A	2	0	0	G	1	0	0	0	1	0	0	1	0	0	0	0	0	2	0	1	0	0	0	0	0	0	0	0	0
Contig_9225	119	183	7	A	0	0	0	T	7	2	0	0	0	0	0	1	0	0	0	0	0	0	0	0	7	0	0	0	0	0	0	0	2
Contig_9225	119	265	7	G	1	0	0	A	6	2	0	0	1	0	0	1	0	0	0	0	0	6	0	1	0	0	0	0	0	2	0	0	0
Contig_9333	62	637	21	G	11	0	0	A	10	4	0	0	1	0	0	1	0	0	0	0	0	10	0	11	0	0	0	0	0	4	0	0	0
Contig_9333	62	796	8	G	6	0	0	A	2	1	0	0	1	0	0	1	0	0	0	0	0	2	0	6	0	0	0	0	0	1	0	0	0
Contig_9403	54	783	0	G	0	0	0	T	0	0	0	0	0	0	0	0	1	0	0	0	0	0	0	0	0	0	0	0	0	0	0	0	0
Contig_9430	73	42	10	C	0	0	0	A	9	3	0	1	0	0	0	1	0	0	0	0	0	9	0	0	1	0	0	0	0	3	0	0	0
Contig_9430	73	317	13	A	9	0	0	C	4	4	0	0	1	0	0	1	0	0	0	0	0	9	4	0	0	0	0	0	0	0	4	0	0
Contig_9430	73	325	13	C	9	0	0	A	4	4	0	0	1	0	0	1	0	0	0	0	0	4	9	0	0	0	0	0	0	4	0	0	0
Contig_9430	73	681	30	T	20	0	2	G	10	8	1	0	1	0	0	1	0	0	0	0	1	0	0	10	20	0	0	2	0	0	0	8	1
Contig_9430	73	911	0	C	0	0	0	T	0	0	0	0	0	0	0	0	1	0	0	0	0	0	0	0	0	0	0	0	0	0	0	0	0
Contig_9455	39	1135	14	A	7	0	0	G	7	1	0	0	1	0	0	1	0	0	0	0	0	7	0	7	0	0	0	0	0	0	0	1	0
Contig_9466	84	306	10	C	0	0	0	T	10	3	0	0	0	0	0	1	0	0	0	0	0	0	0	0	10	0	0	0	0	0	0	0	3
Contig_9466	84	944	23	A	20	0	0	G	3	3	2	0	1	0	0	1	0	0	0	0	1	20	0	3	0	0	0	0	0	2	0	3	0
Contig_9466	84	1036	31	G	25	0	0	A	6	6	3	0	1	0	0	1	0	0	0	0	1	6	0	25	0	0	0	0	0	6	0	3	0
Contig_9466	84	1078	36	T	10	0	1	C	26	9	0	0	1	0	0	1	0	0	0	0	0	0	26	0	10	0	1	0	0	0	9	0	0
Contig_9524	573	515	46	C	3	0	1	T	43	5	0	0	1	0	0	1	0	0	0	0	0	0	3	0	43	0	0	0	1	0	0	0	5
Contig_9524	573	524	48	G	46	1	0	A	2	1	6	0	1	1	0	1	0	0	0	0	1	2	0	46	0	0	0	1	0	1	0	6	0
Contig_9524	573	1576	53	G	53	0	0	C	0	0	10	0	0	0	0	1	0	0	0	0	0	0	0	53	0	0	0	0	0	0	0	10	0
Contig_9641	13	191	0	G	0	0	0	T	0	0	0	0	0	0	0	0	1	0	0	0	0	0	0	0	0	0	0	0	0	0	0	0	0
Contig_9641	13	687	1	G	0	0	0	A	1	0	0	0	0	0	0	0	0	0	0	0	0	1	0	0	0	0	0	0	0	0	0	0	0
Contig_9641	13	999	7	G	5	0	0	A	2	0	1	0	1	0	0	1	0	0	0	0	0	2	0	5	0	0	0	0	0	0	0	1	0
Contig_9641	13	1000	7	T	2	0	0	A	5	1	0	0	1	0	0	1	0	0	0	0	0	5	0	0	2	0	0	0	0	1	0	0	0
Contig_9641	13	1074	6	C	2	0	0	T	4	1	0	0	1	0	0	1	0	0	0	0	0	0	2	0	4	0	0	0	0	0	0	0	1
Contig_9641	13	1087	5	C	1	0	0	A	2	0	0	2	1	0	0	1	0	0	1	0	0	2	1	2	0	0	0	0	0	0	0	1	0
Contig_9679	25	1323	0	G	0	0	0	T	0	0	0	0	0	0	0	0	1	0	0	0	0	0	0	0	0	0	0	0	0	0	0	0	0
Contig_9698	96	310	44	T	44	13	0	C	0	0	12	0	0	0	0	1	0	0	0	0	0	0	0	0	44	0	0	0	13	0	0	0	12
Contig_9736	40	276	0	C	0	0	0	A	0	0	0	0	0	0	0	0	1	0	0	0	0	0	0	0	0	0	0	0	0	0	0	0	0
Contig_9736	40	396	0	C	0	0	0	T	0	0	0	0	0	0	0	0	1	0	0	0	0	0	0	0	0	0	0	0	0	0	0	0	0
Contig_9736	40	453	0	C	0	0	0	T	0	0	0	0	0	0	0	0	1	0	0	0	0	0	0	0	0	0	0	0	0	0	0	0	0
Contig_9736	40	927	12	C	0	0	0	T	12	1	0	0	0	0	0	1	0	0	0	0	0	0	0	0	12	0	0	0	0	0	0	0	1
Contig_9736	40	972	12	G	11	0	0	A	1	1	0	0	1	0	0	1	0	0	0	0	0	1	0	11	0	0	0	0	0	1	0	0	0
Contig_9765	517	1046	88	T	87	5	0	C	0	0	9	8	0	0	0	1	0	0	1	0	0	0	0	1	87	0	0	0	5	0	0	0	9
Contig_9930	37	115	15	G	9	0	0	A	6	1	0	0	1	0	0	1	0	0	0	0	0	6	0	9	0	0	0	0	0	1	0	0	0
Contig_9930	37	265	11	G	6	0	0	A	5	0	0	0	1	0	0	1	0	0	0	0	0	5	0	6	0	0	0	0	0	0	0	0	0
Contig_10013	171	109	80	C	19	0	15	G	61	13	0	0	1	0	0	1	0	0	0	0	0	0	19	61	0	0	0	15	0	0	0	13	0
Contig_10013	171	146	85	G	19	0	15	C	64	14	0	2	1	0	0	1	0	0	1	0	0	0	64	19	2	0	15	0	0	0	14	0	0
Contig_10013	171	158	84	A	22	0	13	T	62	14	0	0	1	0	0	1	0	0	0	0	0	22	0	0	62	0	0	0	13	0	0	0	14
Contig_10013	171	160	84	T	21	0	13	C	63	14	0	1	1	0	0	1	0	0	0	0	0	0	63	0	21	0	13	0	0	0	14	0	0
Contig_10013	171	280	89	T	20	0	9	C	69	24	0	0	1	0	0	1	0	0	0	0	0	0	69	0	20	0	9	0	0	0	24	0	0
Contig_10077	192	1007	29	G	25	1	4	T	4	0	4	0	1	0	0	1	0	0	0	1	0	0	0	25	4	0	0	1	4	0	0	4	0
Contig_10100	141	379	27	T	15	0	3	C	11	5	4	1	1	0	0	1	0	0	0	0	1	0	11	1	15	0	3	0	0	0	5	0	4
Contig_10100	141	405	28	T	15	0	2	C	13	8	4	0	1	0	0	1	0	0	0	0	1	0	13	0	15	0	2	0	0	0	8	0	4
Contig_10100	141	524	26	T	22	2	0	C	3	1	9	1	1	1	0	1	0	0	0	0	1	1	3	0	22	0	0	0	2	1	1	0	9
Contig_10100	141	729	5	A	1	0	1	G	4	3	0	1	1	0	0	1	0	0	0	0	0	1	0	4	0	0	0	1	0	0	0	3	0
Contig_10170	78	1354	18	A	11	0	0	G	7	6	0	0	1	0	0	1	0	0	0	0	0	11	0	7	0	0	0	0	0	0	0	6	0
Contig_10170	78	1464	15	T	5	0	0	C	10	7	0	0	1	0	0	1	0	0	0	0	0	0	10	0	5	0	0	0	0	0	7	0	0
Contig_10170	78	1565	8	G	1	0	0	A	7	3	0	0	1	0	0	1	0	0	0	0	0	7	0	1	0	0	0	0	0	3	0	0	0
Contig_10170	78	1566	8	T	5	0	0	A	3	3	0	0	1	0	0	1	0	0	0	0	0	3	0	0	5	0	0	0	0	3	0	0	0
Contig_10174	73	569	15	A	0	0	5	G	14	3	0	4	0	0	0	1	0	0	1	0	0	0	0	14	1	0	0	5	0	0	0	3	0
Contig_10174	73	707	5	G	3	0	0	C	2	1	0	0	1	0	0	1	0	0	0	0	0	0	2	3	0	0	0	0	0	0	1	0	0
Contig_10185	38	338	0	A	0	0	0	G	0	0	0	0	0	0	0	0	1	0	0	0	0	0	0	0	0	0	0	0	0	0	0	0	0
Contig_10185	38	1088	0	T	0	0	0	C	0	0	0	0	0	0	0	0	1	0	0	0	0	0	0	0	0	0	0	0	0	0	0	0	0
Contig_10433	13	300	2	A	1	0	0	G	1	1	0	0	1	0	0	0	0	0	0	0	0	1	0	1	0	0	0	0	0	0	0	1	0
Contig_10433	13	375	6	A	2	0	0	G	4	0	0	0	1	0	0	1	0	0	0	0	0	2	0	4	0	0	0	0	0	0	0	0	0
Contig_10433	13	618	0	C	0	0	0	T	0	0	0	0	0	0	0	0	1	0	0	0	0	0	0	0	0	0	0	0	0	0	0	0	0
Contig_10446	1552	320	377	T	354	52	10	C	23	4	103	7	1	1	0	1	0	0	1	1	1	0	23	0	354	0	10	0	52	0	4	0	103
Contig_10446	1552	438	467	T	5	0	56	C	453	122	0	11	1	0	0	1	0	0	1	0	0	9	453	0	5	4	56	0	0	5	122	0	0
Contig_10446	1552	539	375	A	6	0	60	G	369	96	0	0	1	0	0	1	0	0	0	0	0	6	0	369	0	0	0	60	0	0	0	96	0
Contig_10446	1552	618	366	G	1	0	71	A	365	100	0	0	1	0	0	1	0	0	0	0	0	365	0	1	0	71	0	0	0	100	0	0	0
Contig_10446	1552	699	333	G	325	66	2	A	8	2	98	1	1	1	0	1	0	0	0	1	1	8	0	325	0	2	0	66	0	2	0	98	0
Contig_10446	1552	737	351	C	347	65	0	T	4	0	108	1	1	0	0	1	0	0	0	0	0	0	347	0	4	0	65	0	0	0	108	0	0
Contig_10486	365	662	8	A	0	0	4	G	8	0	0	0	0	0	0	1	0	0	0	0	0	0	0	8	0	0	0	4	0	0	0	0	0
Contig_10486	365	1348	0	C	0	0	0	G	0	0	0	0	0	0	0	0	1	0	0	0	0	0	0	0	0	0	0	0	0	0	0	0	0
Contig_10488	107	447	17	C	15	1	0	A	2	2	0	0	1	1	0	1	0	0	0	0	0	2	15	0	0	0	1	0	0	2	0	0	0
Contig_10488	107	1072	12	T	11	0	0	C	1	1	1	1	1	0	0	1	0	0	0	0	1	0	1	0	11	0	0	0	0	0	1	0	1
Contig_10569	127	1199	2	C	1	0	1	T	1	0	1	0	1	0	0	0	0	0	0	0	0	0	1	0	1	0	0	0	1	0	1	0	0
Contig_10908	47	575	12	C	11	5	0	A	1	1	0	0	1	1	0	1	0	0	0	0	0	1	11	0	0	0	5	0	0	1	0	0	0
Contig_10908	47	884	13	C	13	10	0	T	0	0	0	0	0	0	0	1	0	0	0	0	0	0	13	0	0	0	10	0	0	0	0	0	0
Contig_11010	74	77	0	C	0	0	0	T	0	0	0	0	0	0	0	0	1	0	0	0	0	0	0	0	0	0	0	0	0	0	0	0	0
Contig_11010	74	155	0	G	0	0	0	A	0	0	0	0	0	0	0	0	1	0	0	0	0	0	0	0	0	0	0	0	0	0	0	0	0
Contig_11010	74	527	7	A	0	0	0	G	7	1	0	0	0	0	0	1	0	0	0	0	0	0	0	7	0	0	0	0	0	0	0	1	0
Contig_11010	74	695	13	A	0	0	0	G	13	2	0	0	0	0	0	1	0	0	0	0	0	0	0	13	0	0	0	0	0	0	0	2	0
Contig_11010	74	725	17	T	17	0	0	C	0	0	2	0	0	0	0	1	0	0	0	0	0	0	0	0	17	0	0	0	0	0	0	0	2
Contig_11112	53	129	4	T	2	1	0	C	2	0	1	0	1	0	0	1	0	0	0	0	0	0	2	0	2	0	0	0	1	0	0	0	1
Contig_11112	53	438	13	T	8	0	0	C	0	0	1	5	0	0	0	1	0	0	1	0	0	0	0	5	8	0	0	0	0	0	0	4	1
Contig_11753	119	418	0	C	0	0	0	A	0	0	0	0	0	0	0	0	1	0	0	0	0	0	0	0	0	0	0	0	0	0	0	0	0
Contig_11816	-1	40	0	T	0	0	0	A	0	0	0	0	0	0	0	0	1	0	0	0	0	0	0	0	0	0	0	0	0	0	0	0	0
Contig_11816	-1	103	0	G	0	0	0	A	0	0	0	0	0	0	0	0	1	0	0	0	0	0	0	0	0	0	0	0	0	0	0	0	0
Contig_11816	-1	109	0	C	0	0	0	T	0	0	0	0	0	0	0	0	1	0	0	0	0	0	0	0	0	0	0	0	0	0	0	0	0
Contig_11816	-1	130	0	T	0	0	0	C	0	0	0	0	0	0	0	0	1	0	0	0	0	0	0	0	0	0	0	0	0	0	0	0	0
Contig_11816	-1	172	0	A	0	0	0	G	0	0	0	0	0	0	0	0	1	0	0	0	0	0	0	0	0	0	0	0	0	0	0	0	0
Contig_11816	-1	184	0	A	0	0	0	G	0	0	0	0	0	0	0	0	1	0	0	0	0	0	0	0	0	0	0	0	0	0	0	0	0
Contig_11816	-1	208	0	C	0	0	0	T	0	0	0	0	0	0	0	0	1	0	0	0	0	0	0	0	0	0	0	0	0	0	0	0	0
Contig_11816	-1	232	0	T	0	0	0	C	0	0	0	0	0	0	0	0	1	0	0	0	0	0	0	0	0	0	0	0	0	0	0	0	0
Contig_11816	-1	313	0	T	0	0	0	C	0	0	0	0	0	0	0	0	1	0	0	0	0	0	0	0	0	0	0	0	0	0	0	0	0
Contig_11816	-1	352	0	G	0	0	0	A	0	0	0	0	0	0	0	0	1	0	0	0	0	0	0	0	0	0	0	0	0	0	0	0	0
Contig_11831	82	149	2	C	2	0	0	T	0	0	1	0	0	0	0	0	0	0	0	0	0	0	2	0	0	0	0	0	0	0	1	0	0
Contig_11915	83	1239	18	G	12	1	0	A	6	2	3	0	1	1	0	1	0	0	0	0	1	6	0	12	0	0	0	1	0	2	0	3	0
Contig_11915	83	1397	20	T	5	0	2	G	15	10	0	0	1	0	0	1	0	0	0	0	0	0	0	15	5	0	0	2	0	0	0	10	0
Contig_11947	240	621	31	T	23	5	1	C	8	2	4	0	1	1	0	1	0	0	0	1	1	0	8	0	23	0	1	0	5	0	2	0	4
Contig_11996	16	578	6	A	1	0	0	G	5	1	1	0	1	0	0	1	0	0	0	0	1	1	0	5	0	0	0	0	0	1	0	1	0
Contig_12030	70	359	0	A	0	0	0	G	0	0	0	0	0	0	0	0	1	0	0	0	0	0	0	0	0	0	0	0	0	0	0	0	0
Contig_12030	70	396	2	T	2	0	0	C	0	0	1	0	0	0	0	0	0	0	0	0	0	0	0	0	2	0	0	0	0	0	0	0	1
Contig_12030	70	431	3	C	3	0	0	T	0	0	1	0	0	0	0	1	0	0	0	0	0	0	3	0	0	0	0	0	0	0	1	0	0
Contig_12030	70	1170	21	T	20	0	0	C	1	1	7	0	1	0	0	1	0	0	0	0	1	0	1	0	20	0	0	0	0	0	1	0	7
Contig_12131	37	1383	10	C	7	0	0	A	3	0	2	0	1	0	0	1	0	0	0	0	0	3	7	0	0	0	0	0	0	0	2	0	0
Contig_12235	24	1008	0	C	0	0	0	T	0	0	0	0	0	0	0	0	1	0	0	0	0	0	0	0	0	0	0	0	0	0	0	0	0
Contig_12326	62	388	3	T	0	0	0	G	3	3	0	0	0	0	0	1	0	0	0	0	0	0	0	3	0	0	0	0	0	0	0	3	0
Contig_12326	62	639	1	C	1	0	0	T	0	0	1	0	0	0	0	0	0	0	0	0	0	0	1	0	0	0	0	0	0	0	1	0	0
Contig_12326	62	660	1	T	1	0	0	C	0	0	1	0	0	0	0	0	0	0	0	0	0	0	0	0	1	0	0	0	0	0	0	0	1
Contig_12424	18	697	1	G	1	0	0	A	0	0	0	0	0	0	0	0	0	0	0	0	0	0	0	1	0	0	0	0	0	0	0	0	0
Contig_12678	325	914	6	G	1	0	0	A	5	2	0	0	1	0	0	1	0	0	0	0	0	5	0	1	0	0	0	0	0	2	0	0	0
Contig_12965	115	108	29	C	0	0	0	A	29	9	0	0	0	0	0	1	0	0	0	0	0	29	0	0	0	0	0	0	0	9	0	0	0
Contig_12965	115	199	27	C	10	0	0	G	17	5	0	0	1	0	0	1	0	0	0	0	0	0	10	17	0	0	0	0	0	0	0	5	0
Contig_12965	115	252	28	G	21	0	0	T	7	6	0	0	1	0	0	1	0	0	0	0	0	0	0	21	7	0	0	0	0	0	0	0	6
Contig_12965	115	303	21	C	2	0	0	T	19	2	0	0	1	0	0	1	0	0	0	0	0	0	2	0	19	0	0	0	0	0	0	0	2
Contig_12965	115	842	21	G	4	0	1	A	17	4	0	1	1	0	0	1	0	0	0	0	0	17	0	4	0	1	0	0	0	4	0	0	0
Contig_12965	115	911	0	T	0	0	0	C	0	0	0	0	0	0	0	0	1	0	0	0	0	0	0	0	0	0	0	0	0	0	0	0	0
Contig_13023	32	258	0	C	0	0	0	T	0	0	0	0	0	0	0	0	1	0	0	0	0	0	0	0	0	0	0	0	0	0	0	0	0
Contig_13064	473	272	1	T	0	0	0	C	1	1	0	0	0	0	0	0	0	0	0	0	0	0	1	0	0	0	0	0	0	0	1	0	0
Contig_13064	473	527	222	C	173	5	0	T	49	16	57	15	1	1	0	1	0	0	1	0	1	0	173	0	49	0	5	0	0	0	57	0	16
Contig_13113	49	864	1	C	1	0	0	T	0	0	0	0	0	0	0	0	0	0	0	0	0	0	1	0	0	0	0	0	0	0	0	0	0
Contig_13249	37	328	11	T	6	0	0	G	5	3	0	0	1	0	0	1	0	0	0	0	0	0	0	5	6	0	0	0	0	0	0	3	0
Contig_13249	37	364	13	T	7	0	0	A	6	3	0	0	1	0	0	1	0	0	0	0	0	6	0	0	7	0	0	0	0	3	0	0	0
Contig_13352	170	420	0	A	0	0	0	C	0	0	0	0	0	0	0	0	1	0	0	0	0	0	0	0	0	0	0	0	0	0	0	0	0
Contig_13352	170	565	0	A	0	0	0	C	0	0	0	0	0	0	0	0	1	0	0	0	0	0	0	0	0	0	0	0	0	0	0	0	0
Contig_13685	18	259	0	T	0	0	0	G	0	0	0	0	0	0	0	0	1	0	0	0	0	0	0	0	0	0	0	0	0	0	0	0	0
Contig_13685	18	266	0	A	0	0	0	G	0	0	0	0	0	0	0	0	1	0	0	0	0	0	0	0	0	0	0	0	0	0	0	0	0
Contig_13685	18	312	0	A	0	0	0	C	0	0	0	0	0	0	0	0	1	0	0	0	0	0	0	0	0	0	0	0	0	0	0	0	0
Contig_13685	18	321	0	T	0	0	0	G	0	0	0	0	0	0	0	0	1	0	0	0	0	0	0	0	0	0	0	0	0	0	0	0	0
Contig_13856	77	973	6	A	1	0	0	C	5	3	0	0	1	0	0	1	0	0	0	0	0	1	5	0	0	0	0	0	0	0	3	0	0
Contig_13892	165	175	0	G	0	0	0	A	0	0	0	0	0	0	0	0	1	0	0	0	0	0	0	0	0	0	0	0	0	0	0	0	0
Contig_13892	165	1589	43	G	35	0	1	A	8	4	6	0	1	0	0	1	0	0	0	0	1	8	0	35	0	1	0	0	0	4	0	6	0
Contig_13954	93	331	0	G	0	0	0	A	0	0	0	0	0	0	0	0	1	0	0	0	0	0	0	0	0	0	0	0	0	0	0	0	0
Contig_14180	176	1128	1	G	0	0	1	A	1	0	0	0	0	0	0	0	0	0	0	0	0	1	0	0	0	1	0	0	0	0	0	0	0
Contig_14311	68	819	1	G	1	0	0	T	0	0	0	0	0	0	0	0	0	0	0	0	0	0	0	1	0	0	0	0	0	0	0	0	0
Contig_14387	134	801	14	C	14	1	0	T	0	0	0	0	0	0	0	1	0	0	0	0	0	0	14	0	0	0	1	0	0	0	0	0	0
Contig_14387	134	1005	46	C	25	0	0	T	21	6	8	0	1	0	0	1	0	0	0	0	1	0	25	0	21	0	0	0	0	0	8	0	6
Contig_14881	-1	292	0	A	0	0	0	G	0	0	0	0	0	0	0	0	1	0	0	0	0	0	0	0	0	0	0	0	0	0	0	0	0
Contig_14917	41	1049	1	G	1	0	0	A	0	0	0	0	0	0	0	0	0	0	0	0	0	0	0	1	0	0	0	0	0	0	0	0	0
Contig_14917	41	1139	5	C	2	0	2	T	3	1	0	0	1	0	0	1	0	0	0	0	0	0	2	0	3	0	0	0	2	0	0	0	1
Contig_14917	41	1323	12	G	3	0	0	A	9	2	0	1	1	0	0	1	0	0	0	0	0	9	0	3	0	0	0	0	0	2	0	0	0
Contig_14995	28	220	15	C	0	0	0	T	15	2	0	0	0	0	0	1	0	0	0	0	0	0	0	0	15	0	0	0	0	0	0	0	2
Contig_14995	28	908	0	C	0	0	0	T	0	0	0	0	0	0	0	0	1	0	0	0	0	0	0	0	0	0	0	0	0	0	0	0	0
Contig_14995	28	1553	0	C	0	0	0	T	0	0	0	0	0	0	0	0	1	0	0	0	0	0	0	0	0	0	0	0	0	0	0	0	0
Contig_15058	35	787	12	T	3	0	4	C	9	4	0	0	1	0	0	1	0	0	0	0	0	0	9	0	3	0	4	0	0	0	4	0	0
Contig_15058	35	873	15	A	6	0	5	G	9	3	0	0	1	0	0	1	0	0	0	0	0	6	0	9	0	0	0	5	0	0	0	3	0
Contig_15321	242	495	54	A	35	0	7	T	19	12	6	0	1	0	0	1	0	0	0	0	1	35	0	0	19	0	0	0	7	6	0	0	12
Contig_15321	242	1248	19	T	17	2	0	C	2	0	5	0	1	0	0	1	0	0	0	0	0	0	2	0	17	0	0	0	2	0	0	0	5
Contig_15326	44	595	3	G	3	0	0	A	0	0	2	0	0	0	0	1	0	0	0	0	0	0	0	3	0	0	0	0	0	0	0	2	0
Contig_15326	44	810	15	A	2	0	0	C	13	5	0	0	1	0	0	1	0	0	0	0	0	2	13	0	0	0	0	0	0	0	5	0	0
Contig_15326	44	823	15	C	2	0	0	T	13	5	0	0	1	0	0	1	0	0	0	0	0	0	2	0	13	0	0	0	0	0	0	0	5
Contig_15326	44	1102	5	G	0	0	0	T	5	1	0	0	0	0	0	1	0	0	0	0	0	0	0	0	5	0	0	0	0	0	0	0	1
Contig_15342	326	148	2	A	2	0	0	G	0	0	0	0	0	0	0	0	0	0	0	0	0	2	0	0	0	0	0	0	0	0	0	0	0
Contig_15342	326	220	8	T	8	0	0	C	0	0	1	0	0	0	0	1	0	0	0	0	0	0	0	0	8	0	0	0	0	0	0	0	1
Contig_15342	326	258	7	G	7	0	0	A	0	0	1	0	0	0	0	1	0	0	0	0	0	0	0	7	0	0	0	0	0	0	0	1	0
Contig_15342	326	989	9	C	0	0	0	T	9	5	0	0	0	0	0	1	0	0	0	0	0	0	0	0	9	0	0	0	0	0	0	0	5
Contig_15342	326	1195	15	A	10	0	0	T	5	2	2	1	1	0	0	1	0	0	0	0	1	10	0	0	5	0	0	0	0	2	0	0	2
Contig_15505	79	647	17	A	17	0	0	G	0	0	5	0	0	0	0	1	0	0	0	0	0	17	0	0	0	0	0	0	0	5	0	0	0
Contig_15505	79	1124	7	T	7	0	0	C	0	0	0	0	0	0	0	1	0	0	0	0	0	0	0	0	7	0	0	0	0	0	0	0	0
Contig_15642	41	1356	10	C	0	0	0	T	10	4	0	0	0	0	0	1	0	0	0	0	0	0	0	0	10	0	0	0	0	0	0	0	4
Contig_15687	19	505	0	A	0	0	0	T	0	0	0	0	0	0	0	0	1	0	0	0	0	0	0	0	0	0	0	0	0	0	0	0	0
Contig_15745	54	919	12	T	9	4	0	A	3	3	0	0	1	1	0	1	0	0	0	0	0	3	0	0	9	0	0	0	4	3	0	0	0
Contig_15761	15	374	0	G	0	0	0	A	0	0	0	0	0	0	0	0	1	0	0	0	0	0	0	0	0	0	0	0	0	0	0	0	0
Contig_16262	71	889	32	T	0	0	12	C	31	4	0	1	0	0	0	1	0	0	0	0	0	0	31	0	0	0	12	0	0	0	4	0	0
Contig_16262	71	1065	1	G	0	0	0	T	1	0	0	0	0	0	0	0	0	0	0	0	0	0	0	0	1	0	0	0	0	0	0	0	0
Contig_16548	147	646	71	G	1	0	6	A	70	23	0	0	1	0	0	1	0	0	0	0	0	70	0	1	0	6	0	0	0	23	0	0	0
Contig_16548	147	737	73	G	0	0	5	A	73	22	0	0	0	0	0	1	0	0	0	0	0	73	0	0	0	5	0	0	0	22	0	0	0
Contig_16964	139	575	33	G	15	0	0	A	18	3	5	0	1	0	0	1	0	0	0	0	1	18	0	15	0	0	0	0	0	3	0	5	0
Contig_16964	139	615	28	A	28	0	0	T	0	0	8	0	0	0	0	1	0	0	0	0	0	28	0	0	0	0	0	0	0	8	0	0	0
Contig_16964	139	841	14	C	14	0	0	A	0	0	7	0	0	0	0	1	0	0	0	0	0	0	14	0	0	0	0	0	0	0	7	0	0
Contig_16964	139	1358	11	G	0	0	0	C	11	1	0	1	0	0	0	1	0	0	0	0	0	0	11	0	0	0	0	0	0	0	1	0	0
Contig_17178	343	436	142	A	127	12	15	G	15	0	26	0	1	0	0	1	0	0	0	1	0	127	0	15	0	12	0	15	0	26	0	0	0
Contig_17453	142	268	0	T	0	0	0	G	0	0	0	0	0	0	0	0	1	0	0	0	0	0	0	0	0	0	0	0	0	0	0	0	0
Contig_17482	41	259	10	C	0	0	3	T	10	2	0	0	0	0	0	1	0	0	0	0	0	0	0	0	10	0	0	0	3	0	0	0	2
Contig_17751	168	202	63	C	10	0	1	T	53	15	1	1	1	0	0	1	0	0	0	0	1	0	10	0	53	0	0	0	1	0	1	0	15
Contig_17751	168	1938	0	T	0	0	0	A	0	0	0	0	0	0	0	0	1	0	0	0	0	0	0	0	0	0	0	0	0	0	0	0	0
Contig_18237	66	222	27	C	4	0	5	A	23	4	4	0	1	0	0	1	0	0	0	0	1	23	4	0	0	5	0	0	0	4	4	0	0
Contig_18237	66	306	18	G	15	0	0	A	3	0	8	0	1	0	0	1	0	0	0	0	0	3	0	15	0	0	0	0	0	0	0	8	0
Contig_18237	66	579	10	G	0	0	0	A	10	2	0	0	0	0	0	1	0	0	0	0	0	10	0	0	0	0	0	0	0	2	0	0	0
Contig_18237	66	840	2	G	1	0	0	A	1	1	0	0	1	0	0	0	0	0	0	0	0	1	0	1	0	0	0	0	0	1	0	0	0
Contig_18416	71	86	7	G	4	0	0	T	3	3	0	0	1	0	0	1	0	0	0	0	0	0	0	4	3	0	0	0	0	0	0	0	3
Contig_18416	71	273	20	T	13	0	0	C	7	6	0	0	1	0	0	1	0	0	0	0	0	0	7	0	13	0	0	0	0	0	6	0	0
Contig_18504	149	305	18	G	18	1	0	A	0	0	2	0	0	0	0	1	0	0	0	0	0	0	0	18	0	0	0	1	0	0	0	2	0
Contig_18511	387	708	61	G	61	1	0	A	0	0	11	0	0	0	0	1	0	0	0	0	0	0	0	61	0	0	0	1	0	0	0	11	0
Contig_18511	387	725	57	G	57	1	0	C	0	0	10	0	0	0	0	1	0	0	0	0	0	0	0	57	0	0	0	1	0	0	0	10	0
Contig_18705	137	1176	0	C	0	0	0	T	0	0	0	0	0	0	0	0	1	0	0	0	0	0	0	0	0	0	0	0	0	0	0	0	0
Contig_19013	134	268	33	T	19	0	0	C	14	5	0	0	1	0	0	1	0	0	0	0	0	0	14	0	19	0	0	0	0	0	5	0	0
Contig_19013	134	492	40	C	27	3	0	G	13	11	0	0	1	1	0	1	0	0	0	0	0	0	27	13	0	0	3	0	0	0	0	11	0
Contig_19013	134	1302	9	T	1	0	6	A	8	0	0	0	1	0	0	1	0	0	0	0	0	8	0	0	1	6	0	0	0	0	0	0	0
Contig_19013	134	1319	9	T	9	6	0	C	0	0	0	0	0	0	0	1	0	0	0	0	0	0	0	0	9	0	0	0	6	0	0	0	0
Contig_19013	134	1320	9	T	1	0	6	C	8	0	0	0	1	0	0	1	0	0	0	0	0	0	8	0	1	0	6	0	0	0	0	0	0
Contig_19084	60	747	9	T	1	1	0	C	8	2	0	0	1	1	0	1	0	0	0	0	0	0	8	0	1	0	0	0	1	0	2	0	0
Contig_19712	1065	677	11	A	4	0	0	G	7	2	4	0	1	0	0	1	0	0	0	0	1	4	0	7	0	0	0	0	0	4	0	2	0
Contig_19750	80	1131	33	C	0	0	0	T	33	11	0	0	0	0	0	1	0	0	0	0	0	0	0	0	33	0	0	0	0	0	0	0	11
Contig_19768	23	1042	0	G	0	0	0	A	0	0	0	0	0	0	0	0	1	0	0	0	0	0	0	0	0	0	0	0	0	0	0	0	0
Contig_19768	23	1046	13	G	12	0	0	T	1	0	5	0	1	0	0	1	0	0	0	0	0	0	0	12	1	0	0	0	0	0	0	5	0
Contig_19934	59	1018	0	T	0	0	0	C	0	0	0	0	0	0	0	0	1	0	0	0	0	0	0	0	0	0	0	0	0	0	0	0	0
Contig_20204	124	1573	16	C	0	0	0	T	16	6	0	0	0	0	0	1	0	0	0	0	0	0	0	0	16	0	0	0	0	0	0	0	6
Contig_20228	55	483	6	G	3	0	2	T	3	1	0	0	1	0	0	1	0	0	0	0	0	0	0	3	3	0	0	0	2	0	0	0	1
Contig_20228	55	611	4	A	1	0	2	G	3	1	0	0	1	0	0	1	0	0	0	0	0	1	0	3	0	0	0	2	0	0	0	1	0
Contig_20228	55	700	0	A	0	0	0	T	0	0	0	0	0	0	0	0	1	0	0	0	0	0	0	0	0	0	0	0	0	0	0	0	0
Contig_20228	55	736	0	C	0	0	0	G	0	0	0	0	0	0	0	0	1	0	0	0	0	0	0	0	0	0	0	0	0	0	0	0	0
Contig_20228	55	934	3	A	0	0	0	T	3	3	0	0	0	0	0	1	0	0	0	0	0	0	0	0	3	0	0	0	0	0	0	0	3
Contig_20228	55	1254	18	A	11	0	0	G	7	6	0	0	1	0	0	1	0	0	0	0	0	11	0	7	0	0	0	0	0	0	0	6	0
Contig_20228	55	1275	16	C	6	0	0	T	10	4	0	0	1	0	0	1	0	0	0	0	0	0	6	0	10	0	0	0	0	0	0	0	4
Contig_20228	55	1419	14	G	6	0	0	T	8	2	0	0	1	0	0	1	0	0	0	0	0	0	0	6	8	0	0	0	0	0	0	0	2
Contig_20228	55	1433	12	T	5	0	0	A	7	2	0	0	1	0	0	1	0	0	0	0	0	7	0	0	5	0	0	0	0	2	0	0	0
Contig_20431	142	1077	4	A	4	0	0	G	0	0	0	0	0	0	0	1	0	0	0	0	0	4	0	0	0	0	0	0	0	0	0	0	0
Contig_20431	142	1588	10	G	10	0	0	T	0	0	3	0	0	0	0	1	0	0	0	0	0	0	0	10	0	0	0	0	0	0	0	3	0
Contig_20606	170	1356	6	C	0	0	0	T	6	2	0	0	0	0	0	1	0	0	0	0	0	0	0	0	6	0	0	0	0	0	0	0	2
Contig_20606	170	1380	3	A	3	0	0	T	0	0	2	0	0	0	0	1	0	0	0	0	0	3	0	0	0	0	0	0	0	2	0	0	0
Contig_20705	46	10	0	G	0	0	0	T	0	0	0	0	0	0	0	0	1	0	0	0	0	0	0	0	0	0	0	0	0	0	0	0	0
Contig_20705	46	14	0	T	0	0	0	C	0	0	0	0	0	0	0	0	1	0	0	0	0	0	0	0	0	0	0	0	0	0	0	0	0
Contig_20705	46	1132	2	T	0	0	1	C	2	1	0	0	0	0	0	0	0	0	0	0	0	0	2	0	0	0	1	0	0	0	1	0	0
Contig_20705	46	1375	23	C	18	2	0	T	5	2	4	0	1	1	0	1	0	0	0	0	1	0	18	0	5	0	2	0	0	0	4	0	2
Contig_20705	46	1429	22	T	21	2	0	C	0	0	5	1	0	0	0	1	0	0	0	0	0	0	0	0	21	0	0	0	2	0	0	0	5
Contig_20943	105	200	28	A	2	0	0	G	25	11	0	7	1	0	0	1	0	0	1	0	0	2	1	25	0	0	0	0	0	0	1	11	0
Contig_21162	760	805	5	T	4	1	0	C	1	1	0	0	1	1	0	1	0	0	0	0	0	0	1	0	4	0	0	0	1	0	1	0	0
Contig_21162	760	824	5	T	4	1	0	C	1	1	0	0	1	1	0	1	0	0	0	0	0	0	1	0	4	0	0	0	1	0	1	0	0
Contig_21182	230	1287	6	T	1	0	0	A	5	0	0	0	1	0	0	1	0	0	0	0	0	5	0	0	1	0	0	0	0	0	0	0	0
Contig_21182	230	1307	11	C	2	0	0	T	9	2	0	0	1	0	0	1	0	0	0	0	0	0	2	0	9	0	0	0	0	0	0	0	2
Contig_21182	230	1311	12	G	2	0	0	A	10	2	0	0	1	0	0	1	0	0	0	0	0	10	0	2	0	0	0	0	0	2	0	0	0
Contig_21182	230	1325	14	T	11	0	0	C	3	0	3	0	1	0	0	1	0	0	0	0	0	0	3	0	11	0	0	0	0	0	0	0	3
Contig_21182	230	1334	16	C	2	0	0	T	14	3	0	0	1	0	0	1	0	0	0	0	0	0	2	0	14	0	0	0	0	0	0	0	3
Contig_21314	115	345	3	T	3	0	0	C	0	0	0	0	0	0	0	1	0	0	0	0	0	0	0	0	3	0	0	0	0	0	0	0	0
Contig_21314	115	375	3	G	3	0	0	T	0	0	0	0	0	0	0	1	0	0	0	0	0	0	0	3	0	0	0	0	0	0	0	0	0
Contig_21329	488	763	95	G	19	5	9	A	76	14	5	1	1	1	0	1	0	0	0	1	1	76	0	19	0	9	0	5	0	14	0	5	0
Contig_21329	488	769	96	T	24	5	9	C	72	14	5	0	1	1	0	1	0	0	0	1	1	0	72	0	24	0	9	0	5	0	14	0	5
Contig_21329	488	1380	21	T	10	0	0	G	11	6	3	0	1	0	0	1	0	0	0	0	1	0	0	11	10	0	0	0	0	0	0	6	3
Contig_21329	488	1442	17	A	0	0	0	G	17	8	0	0	0	0	0	1	0	0	0	0	0	0	0	17	0	0	0	0	0	0	0	8	0
Contig_21329	488	1540	20	A	0	0	0	C	20	11	0	0	0	0	0	1	0	0	0	0	0	0	20	0	0	0	0	0	0	0	11	0	0
Contig_21329	488	1555	21	T	21	0	0	C	0	0	11	0	0	0	0	1	0	0	0	0	0	0	0	0	21	0	0	0	0	0	0	0	11
Contig_21543	194	517	18	G	10	0	0	A	8	0	0	0	1	0	0	1	0	0	0	0	0	8	0	10	0	0	0	0	0	0	0	0	0
Contig_21547	57	410	5	G	1	0	0	A	4	0	0	0	1	0	0	1	0	0	0	0	0	4	0	1	0	0	0	0	0	0	0	0	0
Contig_21547	57	437	5	A	1	0	0	T	4	0	0	0	1	0	0	1	0	0	0	0	0	1	0	0	4	0	0	0	0	0	0	0	0
Contig_21547	57	701	23	T	4	0	3	C	19	2	0	0	1	0	0	1	0	0	0	0	0	0	19	0	4	0	3	0	0	0	2	0	0
Contig_21547	57	1202	7	C	2	0	0	T	5	0	0	0	1	0	0	1	0	0	0	0	0	0	2	0	5	0	0	0	0	0	0	0	0
Contig_21621	184	989	17	C	0	0	4	T	17	9	0	0	0	0	0	1	0	0	0	0	0	0	0	0	17	0	0	0	4	0	0	0	9
Contig_22024	52	714	2	T	2	0	0	C	0	0	0	0	0	0	0	0	0	0	0	0	0	0	0	0	2	0	0	0	0	0	0	0	0
Contig_22024	52	1026	8	C	7	2	0	A	1	0	3	0	1	0	0	1	0	0	0	0	0	1	7	0	0	0	2	0	0	0	3	0	0
Contig_22024	52	1027	8	G	7	2	0	A	1	0	3	0	1	0	0	1	0	0	0	0	0	1	0	7	0	0	0	2	0	0	0	3	0
Contig_22024	52	1044	9	T	0	0	2	C	9	3	0	0	0	0	0	1	0	0	0	0	0	0	9	0	0	0	2	0	0	0	3	0	0
Contig_22024	52	1075	10	A	9	2	0	G	1	0	3	0	1	0	0	1	0	0	0	0	0	9	0	1	0	2	0	0	0	3	0	0	0
Contig_22024	52	1107	9	G	9	2	0	C	0	0	3	0	0	0	0	1	0	0	0	0	0	0	0	9	0	0	0	2	0	0	0	3	0
Contig_22024	52	1109	9	A	9	2	0	T	0	0	3	0	0	0	0	1	0	0	0	0	0	9	0	0	0	2	0	0	0	3	0	0	0
Contig_22065	92	1190	41	C	5	0	0	T	36	18	0	0	1	0	0	1	0	0	0	0	0	0	5	0	36	0	0	0	0	0	0	0	18
Contig_22065	92	1200	41	C	5	0	0	G	36	18	0	0	1	0	0	1	0	0	0	0	0	0	5	36	0	0	0	0	0	0	0	18	0
Contig_22065	92	1201	40	T	12	0	0	C	14	4	0	15	1	0	0	1	0	0	1	0	0	0	14	14	12	0	0	0	0	0	4	13	0
Contig_22907	38	428	1	T	1	0	0	G	0	0	1	0	0	0	0	0	0	0	0	0	0	0	0	0	1	0	0	0	0	0	0	0	1
Contig_22907	38	444	1	G	1	0	0	A	0	0	1	0	0	0	0	0	0	0	0	0	0	0	0	1	0	0	0	0	0	0	0	1	0
Contig_22962	55	202	2	A	0	0	0	T	2	2	0	0	0	0	0	0	0	0	0	0	0	0	0	0	2	0	0	0	0	0	0	0	2
Contig_22962	55	1297	35	A	27	0	0	G	8	8	7	0	1	0	0	1	0	0	0	0	1	27	0	8	0	0	0	0	0	7	0	8	0
Contig_23418	369	423	70	C	70	2	0	G	0	0	29	0	0	0	0	1	0	0	0	0	0	0	70	0	0	0	2	0	0	0	29	0	0
Contig_23430	238	111	56	A	1	1	0	G	55	14	0	0	1	1	0	1	0	0	0	0	0	1	0	55	0	1	0	0	0	0	0	14	0
Contig_23430	238	363	41	A	29	0	0	G	12	4	14	0	1	0	0	1	0	0	0	0	1	29	0	12	0	0	0	0	0	14	0	4	0
Contig_23430	238	647	23	T	8	0	0	G	15	6	1	0	1	0	0	1	0	0	0	0	1	0	0	15	8	0	0	0	0	0	0	6	1
Contig_23476	230	1118	51	C	51	0	0	A	0	0	16	0	0	0	0	1	0	0	0	0	0	0	51	0	0	0	0	0	0	0	16	0	0
Contig_23558	84	622	26	C	22	5	0	A	4	2	4	0	1	1	0	1	0	0	0	0	1	4	22	0	0	0	5	0	0	2	4	0	0
Contig_24283	76	1023	4	C	2	0	0	G	2	1	2	0	1	0	0	1	0	0	0	0	1	0	2	2	0	0	0	0	0	0	2	1	0
Contig_24283	76	1055	4	A	3	0	0	T	1	1	2	0	1	0	0	1	0	0	0	0	1	3	0	0	1	0	0	0	0	2	0	0	1
Contig_24554	183	948	21	G	10	0	0	A	11	8	0	0	1	0	0	1	0	0	0	0	0	11	0	10	0	0	0	0	0	8	0	0	0
Contig_24554	183	1155	43	G	42	6	0	T	1	1	7	0	1	1	0	1	0	0	0	0	1	0	0	42	1	0	0	6	0	0	0	7	1
Contig_24832	68	336	16	G	12	0	2	A	4	0	1	1	1	0	0	1	0	0	0	0	0	4	0	12	0	2	0	0	0	0	0	1	0
Contig_24832	68	339	17	G	12	0	2	T	5	0	1	0	1	0	0	1	0	0	0	0	0	0	0	12	5	0	0	0	2	0	0	1	0
Contig_24832	68	345	17	T	12	0	2	G	5	0	1	0	1	0	0	1	0	0	0	0	0	0	0	5	12	0	0	2	0	0	0	0	1
Contig_24832	68	351	18	A	12	0	2	G	6	0	1	0	1	0	0	1	0	0	0	0	0	12	0	6	0	0	0	2	0	1	0	0	0
Contig_25048	135	825	3	G	1	0	1	T	2	0	0	0	1	0	0	1	0	0	0	0	0	0	0	1	2	0	0	0	1	0	0	0	0
Contig_25052	128	255	13	G	6	0	5	A	7	2	0	0	1	0	0	1	0	0	0	0	0	7	0	6	0	5	0	0	0	2	0	0	0
Contig_25052	128	437	23	G	12	0	5	A	11	3	0	0	1	0	0	1	0	0	0	0	0	11	0	12	0	5	0	0	0	3	0	0	0
Contig_25052	128	1148	18	A	0	0	9	G	18	1	0	0	0	0	0	1	0	0	0	0	0	0	0	18	0	0	0	9	0	0	0	1	0
Contig_25195	170	78	0	G	0	0	0	C	0	0	0	0	0	0	0	0	1	0	0	0	0	0	0	0	0	0	0	0	0	0	0	0	0
Contig_25356	226	322	20	C	1	0	0	T	19	3	0	0	1	0	0	1	0	0	0	0	0	0	1	0	19	0	0	0	0	0	0	0	3
Contig_25473	91	104	16	G	4	0	0	T	7	5	0	5	1	0	0	1	0	0	1	0	0	5	0	4	7	0	0	0	0	1	0	0	5
Contig_25879	95	350	7	T	0	0	0	G	7	3	0	0	0	0	0	1	0	0	0	0	0	0	0	7	0	0	0	0	0	0	0	3	0
Contig_26553	62	326	0	G	0	0	0	T	0	0	0	0	0	0	0	0	1	0	0	0	0	0	0	0	0	0	0	0	0	0	0	0	0
Contig_26575	55	1112	1	C	1	0	0	T	0	0	1	0	0	0	0	0	0	0	0	0	0	0	1	0	0	0	0	0	0	0	1	0	0
Contig_26794	42	767	10	T	3	0	2	C	7	3	0	0	1	0	0	1	0	0	0	0	0	0	7	0	3	0	2	0	0	0	3	0	0
Contig_26794	42	1112	6	C	0	0	1	T	6	1	0	0	0	0	0	1	0	0	0	0	0	0	0	0	6	0	0	0	1	0	0	0	1
Contig_26808	64	1024	4	T	0	0	0	C	4	0	0	0	0	0	0	1	0	0	0	0	0	0	4	0	0	0	0	0	0	0	0	0	0
Contig_27048	126	470	11	T	0	0	0	C	11	2	0	0	0	0	0	1	0	0	0	0	0	0	11	0	0	0	0	0	0	0	2	0	0
Contig_27304	3	1187	2	T	1	0	0	C	1	1	0	0	1	0	0	0	0	0	0	0	0	0	1	0	1	0	0	0	0	0	1	0	0
Contig_27354	132	387	55	T	3	0	14	C	52	13	0	0	1	0	0	1	0	0	0	0	0	0	52	0	3	0	14	0	0	0	13	0	0
Contig_27354	132	668	22	T	21	3	0	C	1	0	1	0	1	0	0	1	0	0	0	0	0	0	1	0	21	0	0	0	3	0	0	0	1
Contig_28071	12	213	1	T	1	0	0	A	0	0	0	0	0	0	0	0	0	0	0	0	0	0	0	0	1	0	0	0	0	0	0	0	0
Contig_28071	12	552	0	G	0	0	0	A	0	0	0	0	0	0	0	0	1	0	0	0	0	0	0	0	0	0	0	0	0	0	0	0	0
Contig_28071	12	607	0	A	0	0	0	C	0	0	0	0	0	0	0	0	1	0	0	0	0	0	0	0	0	0	0	0	0	0	0	0	0
Contig_28071	12	834	1	G	1	0	0	A	0	0	0	0	0	0	0	0	0	0	0	0	0	0	0	1	0	0	0	0	0	0	0	0	0
Contig_28071	12	1086	2	G	1	0	0	A	1	0	0	2	1	0	0	0	0	0	1	0	0	1	0	1	0	0	0	0	0	0	0	0	0
Contig_28071	12	1263	3	C	0	0	0	T	3	1	0	0	0	0	0	1	0	0	0	0	0	0	0	0	3	0	0	0	0	0	0	0	1
Contig_28194	85	1510	29	C	23	0	0	T	5	3	5	1	1	0	0	1	0	0	0	0	1	0	23	0	5	0	0	0	0	0	5	0	3
Contig_28437	86	372	7	C	3	0	0	T	4	0	0	0	1	0	0	1	0	0	0	0	0	0	3	0	4	0	0	0	0	0	0	0	0
Contig_28437	86	521	4	G	3	1	0	A	1	0	1	0	1	0	0	1	0	0	0	0	0	1	0	3	0	0	0	1	0	0	0	1	0
Contig_28437	86	602	1	G	1	0	0	A	0	0	0	0	0	0	0	0	0	0	0	0	0	0	0	1	0	0	0	0	0	0	0	0	0
Contig_28479	88	1021	5	G	3	0	0	A	2	2	0	0	1	0	0	1	0	0	0	0	0	2	0	3	0	0	0	0	0	2	0	0	0
Contig_28479	88	1175	7	C	7	0	0	A	0	0	2	0	0	0	0	1	0	0	0	0	0	0	7	0	0	0	0	0	0	0	2	0	0
Contig_28616	70	1086	20	C	0	0	0	T	20	5	0	0	0	0	0	1	0	0	0	0	0	0	0	0	20	0	0	0	0	0	0	0	5
Contig_28616	70	1148	27	T	12	0	0	C	15	6	0	0	1	0	0	1	0	0	0	0	0	0	15	0	12	0	0	0	0	0	6	0	0
Contig_28705	43	505	22	G	4	0	0	A	18	7	0	0	1	0	0	1	0	0	0	0	0	18	0	4	0	0	0	0	0	7	0	0	0
Contig_28705	43	1004	0	T	0	0	0	A	0	0	0	0	0	0	0	0	1	0	0	0	0	0	0	0	0	0	0	0	0	0	0	0	0
Contig_28705	43	1241	5	T	3	0	0	G	2	2	0	0	1	0	0	1	0	0	0	0	0	0	0	2	3	0	0	0	0	0	0	2	0
Contig_28822	44	303	14	A	0	0	0	G	14	2	0	0	0	0	0	1	0	0	0	0	0	0	0	14	0	0	0	0	0	0	0	2	0
Contig_29085	25	734	0	T	0	0	0	C	0	0	0	0	0	0	0	0	1	0	0	0	0	0	0	0	0	0	0	0	0	0	0	0	0
Contig_29085	25	743	0	A	0	0	0	G	0	0	0	0	0	0	0	0	1	0	0	0	0	0	0	0	0	0	0	0	0	0	0	0	0
Contig_29085	25	911	0	G	0	0	0	A	0	0	0	0	0	0	0	0	1	0	0	0	0	0	0	0	0	0	0	0	0	0	0	0	0
Contig_29085	25	977	0	T	0	0	0	C	0	0	0	0	0	0	0	0	1	0	0	0	0	0	0	0	0	0	0	0	0	0	0	0	0
Contig_29085	25	1214	6	C	6	0	0	T	0	0	2	0	0	0	0	1	0	0	0	0	0	0	6	0	0	0	0	0	0	0	2	0	0
Contig_29085	25	1247	6	T	6	0	0	C	0	0	2	0	0	0	0	1	0	0	0	0	0	0	0	0	6	0	0	0	0	0	0	0	2
Contig_29085	25	1249	6	T	0	0	0	G	6	2	0	0	0	0	0	1	0	0	0	0	0	0	0	6	0	0	0	0	0	0	0	2	0
Contig_29085	25	1272	7	A	7	0	0	G	0	0	3	0	0	0	0	1	0	0	0	0	0	7	0	0	0	0	0	0	0	3	0	0	0
Contig_29085	25	1403	3	C	3	0	0	T	0	0	3	0	0	0	0	1	0	0	0	0	0	0	3	0	0	0	0	0	0	0	3	0	0
Contig_29085	25	1508	1	C	0	0	0	T	0	0	0	1	0	0	0	0	0	1	0	0	0	0	0	1	0	0	0	0	0	0	0	1	0
Contig_29085	25	1547	0	A	0	0	0	G	0	0	0	1	0	0	0	0	1	0	0	0	0	0	0	0	0	0	0	0	0	0	0	0	0
Contig_29383	1050	1080	25	T	0	0	22	C	25	1	0	0	0	0	0	1	0	0	0	0	0	0	25	0	0	0	22	0	0	0	1	0	0
Contig_29383	1050	1109	28	C	11	8	17	G	17	0	1	0	1	0	0	1	0	0	0	1	0	0	11	17	0	0	8	17	0	0	1	0	0
Contig_29383	1050	1404	3	T	0	0	2	C	3	0	0	0	0	0	0	1	0	0	0	0	0	0	3	0	0	0	2	0	0	0	0	0	0
Contig_29383	1050	1461	3	T	0	0	2	C	3	0	0	0	0	0	0	1	0	0	0	0	0	0	3	0	0	0	2	0	0	0	0	0	0
Contig_29492	20	343	2	A	0	0	0	G	2	0	0	0	0	0	0	0	0	0	0	0	0	0	0	2	0	0	0	0	0	0	0	0	0
Contig_29508	310	144	37	G	8	0	3	C	27	7	3	2	1	0	0	1	0	0	1	0	1	2	27	8	0	1	3	0	0	0	7	3	0
Contig_29508	310	159	36	C	15	3	1	T	21	5	5	0	1	1	0	1	0	0	0	1	1	0	15	0	21	0	3	0	1	0	5	0	5
Contig_29508	310	186	43	G	8	0	3	T	34	8	4	1	1	0	0	1	0	0	0	0	1	1	0	8	34	0	0	0	3	0	0	4	8
Contig_29508	310	192	42	T	8	0	3	G	34	8	4	1	1	0	0	1	0	0	0	0	1	0	0	34	8	0	0	3	0	0	0	8	4
													270	41	0	403	100	1	21	18	67
													0.472028	0.0716783	0	0.704545	0.174825	0.00174825	0.0367133
													0.669975	0.101737	0	1	0.248139	0.00248139	0.0521092
																	504
